# Supplementary material for: Reconstruction of the lncRNA-miRNA-mRNA network based on competitive endogenous RNA reveal functional lncRNAs in Cerebral Infarction
Source: Sci Rep. 2019 Aug 21;9:12176. doi: 10.1038/s41598-019-48435-3 (PMC6704173; doi:10.1038/s41598-019-48435-3)
Supplement: Supplementary file 1 — Appendix 1 [file 41598_2019_48435_MOESM1_ESM.xlsx]

## Sheet: Appendix 1-A complete list of D
Reconstruction of the lncRNA-miRNA-mRNA network based on competitive endogenous RNA reveal functional lncRNAs in Cerebral Infarction
Jun-Bo Zou 1*, Hong-Bo Chai 2*, Xiao-Fei Zhang1*, Dong-Yan Guo1, Jia Tai1, Yu Wang1, Yu-Lin Liang1, Fang Wang3, Jiang-Xue Cheng1, Jing Wang1and Ya-Jun Shi1
ID	logFC	AveExpr	t	P.Value	adj.P.Val	B	change
ENSRNOT00000004359	4.0048	3.21063	16.5328	1.17e-07	0.00376163	7.90704	NOT
ENSRNOT00000059325	-0.692451	1.11692	-13.8593	4.85e-07	0.00779454	6.78485	NOT
ENSRNOT00000032785	-1.13168	1.12233	-13.0975	7.62e-07	0.00816594	6.40594	NOT
ENSRNOT00000076130	-0.212889	0.106445	-11.4946	2.14e-06	0.0107531	5.50263	NOT
ENSRNOT00000023262	-1.41649	1.43764	-11.3563	2.36e-06	0.0107531	5.41715	NOT
ENSRNOT00000003412	-19.8556	20.0133	-10.9927	3.05e-06	0.0107531	5.18619	NOT
ENSRNOT00000019680	-10.3926	14.1679	-10.862	3.35e-06	0.0107531	5.10088	NOT
ENSRNOT00000027943	-5.44784	15.1911	-10.7385	3.66e-06	0.0107531	5.01913	NOT
ENSRNOT00000017052	0.273312	0.136656	10.5989	4.05e-06	0.0107531	4.92537	NOT
ENSRNOT00000027590	-1.34911	2.91742	-10.3782	4.77e-06	0.0107531	4.77405	NOT
ENSRNOT00000022359	-5.45978	11.4491	-10.3478	4.88e-06	0.0107531	4.75292	NOT
ENSRNOT00000073239	-0.683626	0.706289	-10.3386	4.92e-06	0.0107531	4.74651	NOT
ENSRNOT00000018782	-4.56908	5.77376	-10.2928	5.09e-06	0.0107531	4.71455	NOT
ENSRNOT00000026525	-2.35767	5.96676	-10.2837	5.13e-06	0.0107531	4.70814	NOT
ENSRNOT00000065188	-2.10031	6.4055	-10.1744	5.57e-06	0.0107531	4.631	NOT
ENSRNOT00000012762	-4.80485	12.0843	-10.1711	5.58e-06	0.0107531	4.62864	NOT
ENSRNOT00000018970	-1.67106	1.8503	-10.1481	5.68e-06	0.0107531	4.61233	NOT
ENSRNOT00000025222	-5.63849	5.9601	-9.99039	6.42e-06	0.0114675	4.49895	NOT
ENSRNOT00000060203	-2.58692	5.8588	-9.90921	6.84e-06	0.0115723	4.43981	NOT
ENSRNOT00000018969	8.09606	33.7037	9.8406	7.21e-06	0.0116005	4.3894	NOT
ENSRNOT00000022823	5.07892	14.0411	9.72112	7.93e-06	0.0121411	4.30066	NOT
ENSRNOT00000076257	3.94666	14.7694	9.61973	8.59e-06	0.0125334	4.22439	NOT
ENSRNOT00000022055	-15.7402	37.0546	-9.56748	8.96e-06	0.0125334	4.18473	NOT
ENSRNOT00000001581	-20.6306	39.6508	-9.51387	9.36e-06	0.0125419	4.1438	NOT
ENSRNOT00000026760	-46.2758	47.6161	-9.45283	9.83e-06	0.0126509	4.09689	DOWN
ENSRNOT00000010021	-0.870901	0.697658	-9.34402	1.07e-05	0.0129785	4.01242	NOT
ENSRNOT00000010463	-24.6349	28.2192	-9.30498	1.11e-05	0.0129785	3.98186	NOT
ENSRNOT00000016444	-1.54922	3.75913	-9.25088	1.16e-05	0.0129785	3.93927	NOT
ENSRNOT00000024404	-3.14928	2.32678	-9.22061	1.19e-05	0.0129785	3.91533	NOT
ENSRNOT00000016306	-4.52356	4.12991	-9.19998	1.21e-05	0.0129785	3.89895	NOT
ENSRNOT00000005686	-1.40713	2.2506	-9.15319	1.26e-05	0.0130504	3.86168	NOT
ENSRNOT00000065127	-9.26998	22.1263	-9.07418	1.34e-05	0.0130504	3.79829	NOT
ENSRNOT00000028131	-8.19998	18.105	-9.05588	1.37e-05	0.0130504	3.78351	NOT
ENSRNOT00000000814	-3.38363	3.30155	-9.04395	1.38e-05	0.0130504	3.77387	NOT
ENSRNOT00000016503	-1.44755	1.11046	-8.8996	1.56e-05	0.013944	3.65609	NOT
ENSRNOT00000042681	-3.16967	4.84222	-8.87864	1.59e-05	0.013944	3.63883	NOT
ENSRNOT00000019121	-4.77402	5.09929	-8.84134	1.64e-05	0.013944	3.60799	NOT
ENSRNOT00000028149	12.7022	82.804	8.77177	1.74e-05	0.013944	3.5501	NOT
ENSRNOT00000045233	-6.9282	11.4697	-8.73626	1.79e-05	0.013944	3.52038	NOT
ENSRNOT00000064985	12.5865	56.7601	8.68846	1.87e-05	0.013944	3.48017	NOT
ENSRNOT00000039215	-2.76061	3.74342	-8.66565	1.91e-05	0.013944	3.46089	NOT
ENSRNOT00000071405	-3.51927	3.60339	-8.63189	1.97e-05	0.013944	3.43228	NOT
ENSRNOT00000064542	-16.4003	59.7222	-8.62303	1.98e-05	0.013944	3.42475	NOT
ENSRNOT00000040633	14.0343	58.3685	8.61988	1.99e-05	0.013944	3.42207	NOT
ENSRNOT00000019876	7.7012	16.2431	8.59094	2.04e-05	0.013944	3.39741	NOT
ENSRNOT00000066943	-2.62055	1.97489	-8.58932	2.04e-05	0.013944	3.39603	NOT
ENSRNOT00000072664	-0.615799	0.493872	-8.57882	2.06e-05	0.013944	3.38706	NOT
ENSRNOT00000027375	31.4119	63.6534	8.56209	2.09e-05	0.013944	3.37275	NOT
ENSRNOT00000012775	-23.0913	32.0568	-8.54268	2.13e-05	0.013944	3.35611	NOT
ENSRNOT00000001539	-6.74982	14.7812	-8.52125	2.17e-05	0.013944	3.33769	NOT
ENSRNOT00000075265	-1.76803	3.18933	-8.4741	2.26e-05	0.0140339	3.297	NOT
ENSRNOT00000019673	-5.2374	5.55383	-8.42642	2.36e-05	0.0140339	3.25561	NOT
ENSRNOT00000028360	10.7863	41.9867	8.41795	2.38e-05	0.0140339	3.24823	NOT
ENSRNOT00000060996	-3.92693	8.29458	-8.40029	2.41e-05	0.0140339	3.23283	NOT
ENSRNOT00000046181	6.40538	29.0193	8.36226	2.5e-05	0.0140339	3.19955	NOT
ENSRNOT00000070986	10.8167	33.0545	8.28394	2.68e-05	0.0140339	3.13053	NOT
ENSRNOT00000004138	-3.7204	5.62937	-8.26933	2.72e-05	0.0140339	3.11758	NOT
ENSRNOT00000029443	-2.49225	2.65821	-8.24666	2.77e-05	0.0140339	3.09745	NOT
ENSRNOT00000000576	-3.34868	6.48284	-8.2439	2.78e-05	0.0140339	3.09499	NOT
ENSRNOT00000012376	-19.6049	77.0344	-8.23049	2.81e-05	0.0140339	3.08306	NOT
TCONS_00071634	-6.60324	24.5388	-8.22464	2.83e-05	0.0140339	3.07784	NOT
ENSRNOT00000026385	14.2601	58.0224	8.20421	2.88e-05	0.0140339	3.0596	NOT
ENSRNOT00000018640	2.93386	7.57009	8.17852	2.95e-05	0.0140339	3.0366	NOT
ENSRNOT00000001446	-1.76631	5.40489	-8.17272	2.97e-05	0.0140339	3.03139	NOT
ENSRNOT00000008865	-0.842743	0.602645	-8.17068	2.97e-05	0.0140339	3.02957	NOT
ENSRNOT00000023537	-8.66361	11.9508	-8.16934	2.98e-05	0.0140339	3.02837	NOT
ENSRNOT00000018695	-2.68491	2.17304	-8.13947	3.06e-05	0.0140339	3.0015	NOT
ENSRNOT00000041878	42.925	115.858	8.13689	3.07e-05	0.0140339	2.99918	NOT
ENSRNOT00000046888	-3.02191	4.07591	-8.12555	3.1e-05	0.0140339	2.98895	NOT
ENSRNOT00000051522	9.34024	24.3826	8.11942	3.12e-05	0.0140339	2.98341	NOT
ENSRNOT00000047011	-1.65482	2.33316	-8.11134	3.14e-05	0.0140339	2.97611	NOT
ENSRNOT00000019106	-1.75461	3.22294	-8.11007	3.14e-05	0.0140339	2.97496	NOT
ENSRNOT00000072501	-0.737984	0.97797	-8.07859	3.24e-05	0.0140339	2.94645	NOT
ENSRNOT00000014324	-3.26613	5.04332	-8.05958	3.29e-05	0.0140339	2.92918	NOT
ENSRNOT00000015120	-3.78946	8.3683	-8.05937	3.29e-05	0.0140339	2.92899	NOT
ENSRNOT00000055148	-1.47019	1.77225	-8.05226	3.32e-05	0.0140339	2.92252	NOT
ENSRNOT00000031225	-0.155701	0.22865	-8.0323	3.38e-05	0.0141107	2.90432	NOT
ENSRNOT00000002645	-21.6321	25.0826	-7.91836	3.76e-05	0.015234	2.79961	NOT
ENSRNOT00000021650	18.4127	45.7208	7.898	3.83e-05	0.015234	2.78076	NOT
ENSRNOT00000064744	-2.58663	3.42071	-7.86627	3.95e-05	0.015234	2.75126	NOT
ENSRNOT00000043691	-2.71808	3.33323	-7.86079	3.97e-05	0.015234	2.74616	NOT
ENSRNOT00000075493	-35.821	57.241	-7.84709	4.02e-05	0.015234	2.73339	NOT
ENSRNOT00000045902	-3.3255	6.155	-7.84343	4.03e-05	0.015234	2.72997	NOT
ENSRNOT00000003752	-7.11854	16.6579	-7.83494	4.07e-05	0.015234	2.72204	NOT
ENSRNOT00000071929	-9.39579	14.2468	-7.83395	4.07e-05	0.015234	2.72111	NOT
ENSRNOT00000008372	9.33024	25.6195	7.83291	4.07e-05	0.015234	2.72014	NOT
ENSRNOT00000000737	-6.44216	9.20496	-7.81732	4.13e-05	0.0152833	2.70555	NOT
ENSRNOT00000001415	-12.0677	43.2064	-7.79904	4.21e-05	0.0153743	2.68841	NOT
ENSRNOT00000015855	4.88101	4.82417	7.74517	4.43e-05	0.0153743	2.63766	NOT
ENSRNOT00000020822	-8.03952	13.2023	-7.73235	4.48e-05	0.0153743	2.62554	NOT
ENSRNOT00000023962	-3.28563	5.71834	-7.71889	4.54e-05	0.0153743	2.61279	NOT
ENSRNOT00000001979	-5.84518	21.5272	-7.71584	4.55e-05	0.0153743	2.6099	NOT
ENSRNOT00000000444	25.6718	82.0112	7.71386	4.56e-05	0.0153743	2.60803	NOT
ENSRNOT00000022107	-6.63343	13.0331	-7.69308	4.65e-05	0.0153743	2.58829	NOT
ENSRNOT00000073690	3.51152	12.8098	7.68646	4.68e-05	0.0153743	2.58199	NOT
ENSRNOT00000052079	-0.875326	1.35013	-7.68537	4.69e-05	0.0153743	2.58095	NOT
ENSRNOT00000003048	12.6059	43.9592	7.68337	4.7e-05	0.0153743	2.57905	NOT
ENSRNOT00000007889	-1.84126	3.24346	-7.66932	4.76e-05	0.0153743	2.56566	NOT
ENSRNOT00000027393	2.09047	4.28771	7.64867	4.86e-05	0.0153743	2.54594	NOT
ENSRNOT00000021015	-1.18877	1.71166	-7.645	4.88e-05	0.0153743	2.54243	NOT
ENSRNOT00000029092	-0.421716	0.210858	-7.64119	4.89e-05	0.0153743	2.53879	NOT
ENSRNOT00000065421	4.66628	19.1125	7.64031	4.9e-05	0.0153743	2.53794	NOT
ENSRNOT00000011130	-7.75169	11.2369	-7.63493	4.92e-05	0.0153743	2.53279	NOT
ENSRNOT00000009080	-3.57316	3.36726	-7.6111	5.04e-05	0.0155819	2.50993	NOT
ENSRNOT00000001417	-33.959	101.409	-7.57919	5.2e-05	0.0156329	2.47922	NOT
ENSRNOT00000037134	-0.91679	0.730722	-7.57275	5.23e-05	0.0156329	2.47301	NOT
ENSRNOT00000037299	3.87894	11.6255	7.57271	5.23e-05	0.0156329	2.47297	NOT
ENSRNOT00000024069	-6.32209	7.21604	-7.56889	5.25e-05	0.0156329	2.46928	NOT
ENSRNOT00000024011	6.59586	10.2675	7.54704	5.36e-05	0.0157643	2.44816	NOT
ENSRNOT00000014158	-2.29947	4.89493	-7.54149	5.39e-05	0.0157643	2.44278	NOT
ENSRNOT00000076917	3.08771	11.2727	7.5026	5.6e-05	0.0160101	2.40502	NOT
ENSRNOT00000013058	-8.64767	7.91933	-7.50074	5.61e-05	0.0160101	2.40321	NOT
ENSRNOT00000074063	3.55635	8.69166	7.49818	5.62e-05	0.0160101	2.40071	NOT
ENSRNOT00000002297	-0.575602	0.368993	-7.48492	5.7e-05	0.0160774	2.3878	NOT
ENSRNOT00000027759	-8.13534	5.14673	-7.45975	5.84e-05	0.0163084	2.3632	NOT
ENSRNOT00000007430	17.9806	58.2556	7.45274	5.88e-05	0.0163084	2.35634	NOT
ENSRNOT00000017938	-1.52192	2.10413	-7.44042	5.95e-05	0.0163519	2.34427	NOT
ENSRNOT00000013845	10.4684	43.7011	7.43271	6e-05	0.0163519	2.33669	NOT
ENSRNOT00000066071	-1.41501	2.32971	-7.40731	6.15e-05	0.0164798	2.31173	NOT
ENSRNOT00000048947	-0.760026	0.607051	-7.40573	6.16e-05	0.0164798	2.31017	NOT
ENSRNOT00000007044	-13.2754	10.9818	-7.39576	6.22e-05	0.0164798	2.30034	NOT
ENSRNOT00000066391	-2.38302	6.59355	-7.39114	6.25e-05	0.0164798	2.29578	NOT
ENSRNOT00000061973	-7.94579	8.40526	-7.35247	6.5e-05	0.0168148	2.25754	NOT
ENSRNOT00000024253	64.1694	103.272	7.34871	6.52e-05	0.0168148	2.25381	UP
ENSRNOT00000027960	9.52438	36.8737	7.34644	6.53e-05	0.0168148	2.25156	NOT
ENSRNOT00000037597	2.99308	6.46476	7.3311	6.64e-05	0.0168619	2.23632	NOT
ENSRNOT00000041341	-0.0710971	0.0355485	-7.32428	6.68e-05	0.0168619	2.22954	NOT
ENSRNOT00000012597	-1.75458	2.62212	-7.31976	6.71e-05	0.0168619	2.22503	NOT
ENSRNOT00000004950	-2.29282	5.2757	-7.31208	6.76e-05	0.0168619	2.21739	NOT
ENSRNOT00000016491	12.5943	35.0391	7.30388	6.82e-05	0.01687	2.20921	NOT
ENSRNOT00000068742	-5.92094	7.43963	-7.29084	6.91e-05	0.0169612	2.1962	NOT
ENSRNOT00000027584	16.2818	53.965	7.24865	7.21e-05	0.0175611	2.15394	NOT
ENSRNOT00000073350	-1.59173	1.14302	-7.22607	7.37e-05	0.0176691	2.13124	NOT
ENSRNOT00000003514	-19.7756	29.5442	-7.22481	7.38e-05	0.0176691	2.12997	NOT
ENSRNOT00000025634	-6.55651	10.6458	-7.2109	7.49e-05	0.0176691	2.11594	NOT
ENSRNOT00000019220	-3.39045	4.90734	-7.20738	7.51e-05	0.0176691	2.11239	NOT
ENSRNOT00000028438	37.5706	138.185	7.20571	7.53e-05	0.0176691	2.11071	NOT
ENSRNOT00000067727	3.45377	11.3876	7.16933	7.81e-05	0.0179711	2.0739	NOT
ENSRNOT00000012060	6.44514	18.2382	7.16879	7.81e-05	0.0179711	2.07335	NOT
ENSRNOT00000056592	-3.02215	7.03416	-7.16713	7.83e-05	0.0179711	2.07167	NOT
ENSRNOT00000020520	-1.48986	1.76475	-7.16058	7.88e-05	0.0179711	2.06502	NOT
ENSRNOT00000072372	-5.31586	6.36961	-7.10866	8.31e-05	0.0187078	2.01214	NOT
ENSRNOT00000060762	-0.133375	0.128514	-7.1073	8.32e-05	0.0187078	2.01075	NOT
ENSRNOT00000030692	-1.03089	0.593133	-7.0986	8.39e-05	0.0187438	2.00186	NOT
ENSRNOT00000021387	16.7298	69.233	7.07603	8.59e-05	0.0189707	1.97875	NOT
ENSRNOT00000004495	-3.44712	14.4782	-7.07198	8.62e-05	0.0189707	1.97459	NOT
ENSRNOT00000048529	-9.86325	8.66657	-7.06216	8.71e-05	0.0189707	1.9645	NOT
ENSRNOT00000004713	-18.4888	18.5099	-7.03095	8.99e-05	0.0189707	1.93237	NOT
ENSRNOT00000008677	14.4239	75.5101	7.02394	9.06e-05	0.0189707	1.92514	NOT
ENSRNOT00000044983	-2.21135	3.35157	-7.02109	9.09e-05	0.0189707	1.92219	NOT
ENSRNOT00000076782	-4.53242	15.2097	-7.01725	9.12e-05	0.0189707	1.91823	NOT
ENSRNOT00000038032	-11.416	26.8217	-7.01716	9.12e-05	0.0189707	1.91814	NOT
ENSRNOT00000038449	3.09269	5.37472	7.01037	9.19e-05	0.0189707	1.91111	NOT
ENSRNOT00000015471	-1.45065	3.54741	-7.00908	9.2e-05	0.0189707	1.90978	NOT
ENSRNOT00000011653	-7.85206	23.5738	-7.00796	9.21e-05	0.0189707	1.90862	NOT
ENSRNOT00000022400	-14.865	26.025	-7.00099	9.28e-05	0.0189707	1.90141	NOT
ENSRNOT00000018923	-1.04189	0.830292	-6.99825	9.3e-05	0.0189707	1.89858	NOT
ENSRNOT00000004920	-3.0057	6.62779	-6.99003	9.38e-05	0.0189707	1.89005	NOT
ENSRNOT00000016991	-10.7176	16.4257	-6.98465	9.43e-05	0.0189707	1.88447	NOT
ENSRNOT00000074625	15.6864	59.6966	6.98445	9.44e-05	0.0189707	1.88426	NOT
ENSRNOT00000001500	84.4196	534.372	6.96859	9.59e-05	0.0190693	1.8678	UP
ENSRNOT00000022478	-2.01789	2.53177	-6.96744	9.6e-05	0.0190693	1.86661	NOT
ENSRNOT00000008256	-3.1484	11.4497	-6.95562	9.72e-05	0.0191862	1.8543	NOT
ENSRNOT00000021512	6.82864	19.4484	6.9217	0.000100715	0.0194551	1.81892	NOT
ENSRNOT00000023196	-4.23492	5.518	-6.91465	0.000101458	0.0194551	1.81154	NOT
ENSRNOT00000073294	-1.20824	1.28129	-6.91441	0.000101483	0.0194551	1.81129	NOT
ENSRNOT00000019916	-16.665	12.1282	-6.91158	0.000101783	0.0194551	1.80833	NOT
ENSRNOT00000061747	-2.19307	4.96508	-6.90567	0.000102413	0.0194551	1.80214	NOT
ENSRNOT00000031914	2.20539	10.5407	6.89941	0.000103084	0.0194551	1.79557	NOT
ENSRNOT00000004191	8.5749	9.36863	6.8897	0.000104135	0.0194551	1.78539	NOT
ENSRNOT00000036418	-0.600075	0.453374	-6.8812	0.000105065	0.0194551	1.77646	NOT
ENSRNOT00000055279	-9.03659	9.61272	-6.86147	0.000107257	0.0194551	1.75571	NOT
ENSRNOT00000007071	-2.70346	3.79381	-6.85986	0.000107439	0.0194551	1.75401	NOT
ENSRNOT00000012162	-2.18945	1.90857	-6.8546	0.000108032	0.0194551	1.74847	NOT
ENSRNOT00000024464	-46.6643	63.9623	-6.85447	0.000108047	0.0194551	1.74834	DOWN
ENSRNOT00000066546	-4.85992	9.89196	-6.84683	0.000108918	0.0194551	1.74027	NOT
ENSRNOT00000035513	-8.44316	12.0086	-6.84482	0.000109147	0.0194551	1.73815	NOT
ENSRNOT00000026748	-27.6398	20.8495	-6.84477	0.000109153	0.0194551	1.7381	NOT
ENSRNOT00000011383	11.7206	33.0237	6.84284	0.000109375	0.0194551	1.73606	NOT
ENSRNOT00000026340	23.5908	170.288	6.84128	0.000109554	0.0194551	1.73441	NOT
ENSRNOT00000019465	-9.02006	33.8481	-6.84008	0.000109692	0.0194551	1.73315	NOT
ENSRNOT00000023189	-10.9842	21.0966	-6.83563	0.000110206	0.0194551	1.72845	NOT
TCONS_00064295	-1.01354	0.86577	-6.83151	0.000110684	0.0194551	1.7241	NOT
ENSRNOT00000021455	-7.58176	6.01221	-6.81944	0.000112099	0.0195862	1.71132	NOT
ENSRNOT00000037546	-0.672466	0.670927	-6.81349	0.000112805	0.0195862	1.70502	NOT
ENSRNOT00000001639	-13.9578	11.5066	-6.80171	0.000114214	0.0195862	1.69253	NOT
ENSRNOT00000038652	-1.57704	1.04272	-6.80053	0.000114356	0.0195862	1.69128	NOT
ENSRNOT00000038543	-2.71014	5.80819	-6.79955	0.000114475	0.0195862	1.69023	NOT
ENSRNOT00000017420	-1.45758	1.26028	-6.75062	0.000120556	0.0204498	1.63814	NOT
ENSRNOT00000046490	-4.935	7.1245	-6.74876	0.000120794	0.0204498	1.63616	NOT
ENSRNOT00000022693	-3.28667	4.5534	-6.74325	0.000121503	0.0204621	1.63027	NOT
ENSRNOT00000000203	-6.96861	4.04761	-6.72035	0.000124497	0.0208572	1.60575	NOT
ENSRNOT00000013025	-4.23104	5.52004	-6.71264	0.000125523	0.02092	1.59749	NOT
ENSRNOT00000030502	1.64486	2.60544	6.70475	0.000126582	0.0209878	1.58902	NOT
ENSRNOT00000006356	-1.93239	4.66346	-6.69364	0.000128091	0.0211257	1.57708	NOT
ENSRNOT00000028406	-0.749199	1.45225	-6.689	0.000128727	0.0211257	1.57209	NOT
ENSRNOT00000005832	5.1201	25.5163	6.66617	0.000131908	0.0215378	1.54749	NOT
ENSRNOT00000023811	24.3636	152.602	6.65794	0.000133076	0.0215536	1.5386	NOT
ENSRNOT00000018021	-6.71346	9.91509	-6.64249	0.000135298	0.0215536	1.5219	NOT
ENSRNOT00000010087	-12.1713	29.0184	-6.64064	0.000135568	0.0215536	1.51989	NOT
ENSRNOT00000011682	-6.10314	9.17353	-6.64021	0.00013563	0.0215536	1.51943	NOT
ENSRNOT00000066722	-1.16783	1.3855	-6.63524	0.000136356	0.0215536	1.51404	NOT
ENSRNOT00000002882	6.7351	30.8997	6.6345	0.000136464	0.0215536	1.51325	NOT
ENSRNOT00000011511	-7.62124	16.0911	-6.62916	0.000137249	0.0215536	1.50746	NOT
ENSRNOT00000039151	-8.06712	9.17335	-6.62838	0.000137365	0.0215536	1.50661	NOT
ENSRNOT00000028737	-2.18379	2.1449	-6.61518	0.000139329	0.0216872	1.49228	NOT
ENSRNOT00000001251	43.934	245.705	6.60932	0.00014021	0.0216872	1.48592	UP
ENSRNOT00000035597	-12.3036	16.3437	-6.60913	0.000140239	0.0216872	1.48572	NOT
ENSRNOT00000052131	-4.72058	15.9435	-6.60364	0.000141072	0.0217115	1.47974	NOT
ENSRNOT00000013520	13.483	19.4793	6.58279	0.00014428	0.0220996	1.45704	NOT
ENSRNOT00000000787	-1.9039	6.38092	-6.56885	0.000146471	0.0222343	1.44183	NOT
ENSRNOT00000074873	-0.451545	0.500479	-6.56656	0.000146835	0.0222343	1.43933	NOT
ENSRNOT00000015828	7.51108	39.7536	6.56405	0.000147233	0.0222343	1.43659	NOT
ENSRNOT00000033122	-0.782926	0.391463	-6.55411	0.000148827	0.0223699	1.42572	NOT
ENSRNOT00000026750	3.62139	9.67034	6.54846	0.000149741	0.0223856	1.41953	NOT
ENSRNOT00000076677	-0.938517	0.562829	-6.54488	0.000150323	0.0223856	1.41562	NOT
ENSRNOT00000000006	-0.392773	0.369334	-6.53451	0.000152024	0.0225346	1.40425	NOT
ENSRNOT00000021964	6.5769	12.4134	6.5192	0.000154575	0.0228029	1.38744	NOT
ENSRNOT00000020838	6.17864	32.5137	6.50687	0.000156663	0.0228029	1.37387	NOT
ENSRNOT00000000343	6.15356	25.4375	6.49843	0.00015811	0.0228029	1.36458	NOT
ENSRNOT00000045532	-3.43165	3.37988	-6.49683	0.000158386	0.0228029	1.36282	NOT
ENSRNOT00000003326	-5.86014	5.95695	-6.49249	0.000159138	0.0228029	1.35803	NOT
ENSRNOT00000030588	9.85934	19.995	6.48753	0.000160002	0.0228029	1.35256	NOT
ENSRNOT00000072139	-0.107421	0.0663621	-6.47788	0.000161695	0.0228029	1.34191	NOT
ENSRNOT00000044978	4.91198	16.6389	6.47542	0.000162132	0.0228029	1.33919	NOT
ENSRNOT00000011563	-1.09714	0.777243	-6.47381	0.000162418	0.0228029	1.33741	NOT
ENSRNOT00000049221	-0.582923	1.01935	-6.46779	0.000163489	0.0228029	1.33076	NOT
ENSRNOT00000008673	-1.88691	4.10415	-6.46611	0.000163789	0.0228029	1.3289	NOT
ENSRNOT00000058332	-5.0039	5.06761	-6.4647	0.000164043	0.0228029	1.32733	NOT
ENSRNOT00000032154	-12.3949	18.088	-6.46442	0.000164092	0.0228029	1.32703	NOT
ENSRNOT00000010168	-5.20906	11.1713	-6.4643	0.000164115	0.0228029	1.32689	NOT
ENSRNOT00000003812	-1.44693	4.28025	-6.45462	0.000165862	0.0228029	1.31618	NOT
ENSRNOT00000001600	-1.83489	2.9056	-6.45211	0.00016632	0.0228029	1.3134	NOT
ENSRNOT00000065876	-27.4791	27.7897	-6.45064	0.000166587	0.0228029	1.31177	NOT
ENSRNOT00000014502	-20.687	17.7964	-6.4506	0.000166594	0.0228029	1.31173	NOT
ENSRNOT00000047105	-0.506546	0.66532	-6.4335	0.000169748	0.0230313	1.29275	NOT
ENSRNOT00000018697	175.139	541.369	6.42707	0.000170952	0.0230313	1.28561	UP
ENSRNOT00000013829	16.7351	52.8009	6.42267	0.00017178	0.0230313	1.28071	NOT
ENSRNOT00000025983	-6.54068	6.73095	-6.41964	0.000172352	0.0230313	1.27735	NOT
ENSRNOT00000064060	23.1907	45.5198	6.41945	0.000172389	0.0230313	1.27713	NOT
ENSRNOT00000018453	13.2571	36.9124	6.41657	0.000172937	0.0230313	1.27392	NOT
ENSRNOT00000030879	-1.35456	1.7274	-6.41479	0.000173276	0.0230313	1.27194	NOT
ENSRNOT00000006188	-5.31522	3.7931	-6.4094	0.000174305	0.0230729	1.26595	NOT
ENSRNOT00000007427	-7.35275	10.1671	-6.40135	0.000175857	0.0231829	1.25697	NOT
ENSRNOT00000039096	3.04148	10.3685	6.39255	0.000177572	0.0233133	1.24715	NOT
ENSRNOT00000014384	-10.0142	34.9238	-6.38665	0.000178731	0.0233702	1.24056	NOT
ENSRNOT00000005858	14.2771	52.9352	6.36244	0.000183576	0.0238341	1.21347	NOT
TCONS_00057827	-0.683859	0.364834	-6.35959	0.000184155	0.0238341	1.21029	NOT
ENSRNOT00000015958	-51.4738	38.559	-6.35789	0.000184502	0.0238341	1.20838	DOWN
ENSRNOT00000006578	-14.6779	33.2963	-6.35341	0.00018542	0.0238569	1.20335	NOT
ENSRNOT00000039377	-11.7424	29.4955	-6.33332	0.000189596	0.024297	1.18079	NOT
ENSRNOT00000014506	-2.8211	8.59493	-6.30764	0.000195085	0.0247042	1.15186	NOT
ENSRNOT00000070832	4.29913	8.33287	6.30482	0.000195699	0.0247042	1.14868	NOT
ENSRNOT00000041277	-17.1912	19.3283	-6.30424	0.000195824	0.0247042	1.14803	NOT
ENSRNOT00000025970	6.67104	34.7031	6.30239	0.000196229	0.0247042	1.14593	NOT
ENSRNOT00000075196	-17.3565	22.4315	-6.30063	0.000196614	0.0247042	1.14395	NOT
ENSRNOT00000059263	3.70458	9.85781	6.29297	0.000198298	0.0247574	1.1353	NOT
ENSRNOT00000067616	-14.4353	21.9317	-6.28887	0.000199207	0.0247574	1.13067	NOT
ENSRNOT00000013230	20.0053	33.2937	6.28825	0.000199346	0.0247574	1.12996	NOT
ENSRNOT00000011052	21.2415	70.2342	6.27531	0.000202246	0.024837	1.11531	NOT
ENSRNOT00000002837	-3.3927	5.48438	-6.27473	0.000202377	0.024837	1.11466	NOT
ENSRNOT00000035362	29.6404	123.882	6.26848	0.000203795	0.024837	1.10758	NOT
ENSRNOT00000065921	-11.8438	19.7283	-6.26831	0.000203833	0.024837	1.10739	NOT
ENSRNOT00000015651	1.69619	2.52549	6.26825	0.000203848	0.024837	1.10731	NOT
ENSRNOT00000073989	-1.89454	5.21971	-6.25467	0.000206968	0.0249595	1.09191	NOT
ENSRNOT00000004228	23.5226	171.009	6.24637	0.0002089	0.0249595	1.08248	NOT
ENSRNOT00000006217	10.0097	14.5762	6.24491	0.000209241	0.0249595	1.08082	NOT
ENSRNOT00000055272	36.9217	59.0202	6.24436	0.000209372	0.0249595	1.08019	NOT
ENSRNOT00000041735	-5.23494	7.26814	-6.24104	0.000210152	0.0249595	1.07642	NOT
ENSRNOT00000065802	22.5074	95.5681	6.23633	0.000211264	0.0249595	1.07106	NOT
ENSRNOT00000001570	-0.807025	0.69121	-6.23617	0.000211303	0.0249595	1.07087	NOT
ENSRNOT00000028411	-19.304	21.4395	-6.23539	0.000211488	0.0249595	1.06999	NOT
ENSRNOT00000025934	-1.90173	1.24344	-6.23392	0.000211837	0.0249595	1.06831	NOT
ENSRNOT00000040346	3.84906	15.7987	6.21805	0.000215645	0.0252774	1.05023	NOT
ENSRNOT00000075659	4.33542	10.6299	6.20882	0.000217896	0.0252774	1.03969	NOT
ENSRNOT00000025851	-1.91483	6.88974	-6.20525	0.000218773	0.0252774	1.03561	NOT
ENSRNOT00000063807	-5.39437	13.1344	-6.20496	0.000218845	0.0252774	1.03528	NOT
ENSRNOT00000068026	-2.21773	1.96671	-6.20451	0.000218956	0.0252774	1.03477	NOT
ENSRNOT00000056600	38.9916	221.757	6.20331	0.00021925	0.0252774	1.0334	NOT
ENSRNOT00000008382	3.34135	9.05956	6.19541	0.000221212	0.0253563	1.02436	NOT
ENSRNOT00000025312	-2.91912	3.68121	-6.19393	0.00022158	0.0253563	1.02267	NOT
ENSRNOT00000057802	-5.59963	3.39008	-6.18986	0.000222599	0.0253563	1.01802	NOT
ENSRNOT00000039572	-10.273	31.622	-6.18792	0.000223088	0.0253563	1.01579	NOT
ENSRNOT00000004589	2.00884	6.22099	6.18128	0.000224763	0.0254156	1.00819	NOT
ENSRNOT00000011945	-28.7996	20.7934	-6.1796	0.00022519	0.0254156	1.00627	NOT
ENSRNOT00000016482	-4.8662	7.98646	-6.16313	0.000229419	0.0255285	0.987366	NOT
ENSRNOT00000013490	13.2649	39.4468	6.16103	0.000229966	0.0255285	0.984948	NOT
ENSRNOT00000002222	7.8747	47.7907	6.1592	0.000230441	0.0255285	0.982851	NOT
ENSRNOT00000054864	-17.0539	11.7332	-6.1586	0.000230598	0.0255285	0.98216	NOT
ENSRNOT00000030975	-5.96846	8.07938	-6.15839	0.000230653	0.0255285	0.981921	NOT
ENSRNOT00000073034	-1.42471	1.03982	-6.1549	0.000231565	0.0255285	0.977911	NOT
ENSRNOT00000013149	-2.38903	3.61411	-6.15422	0.000231745	0.0255285	0.977121	NOT
ENSRNOT00000015179	-9.92778	24.5238	-6.14585	0.00023395	0.0255991	0.967501	NOT
ENSRNOT00000025700	-9.33437	7.68318	-6.14325	0.000234642	0.0255991	0.964502	NOT
ENSRNOT00000028724	-11.8813	25.5163	-6.14275	0.000234774	0.0255991	0.963929	NOT
ENSRNOT00000040965	4.3797	6.16762	6.13898	0.000235779	0.0256218	0.95959	NOT
ENSRNOT00000008285	51.8946	226.181	6.13099	0.000237926	0.0257681	0.950378	UP
ENSRNOT00000072830	10.1364	32.2026	6.11893	0.000241206	0.0259564	0.936464	NOT
ENSRNOT00000017226	11.1124	40.1967	6.11749	0.000241601	0.0259564	0.934803	NOT
ENSRNOT00000064731	-3.66834	2.49206	-6.11526	0.000242216	0.0259564	0.932219	NOT
ENSRNOT00000076872	-0.931989	1.5815	-6.10876	0.000244013	0.0259564	0.924707	NOT
ENSRNOT00000002965	-2.9782	3.9357	-6.10651	0.000244636	0.0259564	0.922111	NOT
ENSRNOT00000054963	3.63812	13.7003	6.10392	0.000245359	0.0259564	0.919112	NOT
ENSRNOT00000029439	8.0079	33.4746	6.09323	0.000248365	0.0259564	0.906733	NOT
ENSRNOT00000027031	6.51524	10.8446	6.09211	0.000248681	0.0259564	0.905442	NOT
ENSRNOT00000005619	-2.0332	2.11806	-6.0895	0.000249422	0.0259564	0.902418	NOT
ENSRNOT00000050782	63.3432	199.761	6.08541	0.00025059	0.0259564	0.897666	UP
ENSRNOT00000026251	9.27546	23.9333	6.08231	0.000251476	0.0259564	0.894079	NOT
ENSRNOT00000019172	-3.66019	8.06303	-6.08224	0.000251496	0.0259564	0.893997	NOT
ENSRNOT00000016839	-2.28584	3.18617	-6.08122	0.00025179	0.0259564	0.892809	NOT
ENSRNOT00000049895	10.4155	52.9877	6.08062	0.000251963	0.0259564	0.892113	NOT
ENSRNOT00000021819	58.0023	114.023	6.07698	0.000253012	0.0259564	0.887886	UP
ENSRNOT00000014559	-5.47672	3.17888	-6.0768	0.000253062	0.0259564	0.887684	NOT
ENSRNOT00000010810	-7.06766	17.0782	-6.0757	0.000253382	0.0259564	0.8864	NOT
ENSRNOT00000032301	-1.40047	2.57739	-6.07247	0.000254318	0.0259644	0.882653	NOT
ENSRNOT00000044595	20.393	36.9079	6.06987	0.000255075	0.0259644	0.879627	NOT
ENSRNOT00000028284	-26.7496	30.2231	-6.06143	0.000257546	0.0261332	0.869826	NOT
ENSRNOT00000058190	20.8089	92.308	6.05809	0.000258532	0.0261508	0.865938	NOT
ENSRNOT00000030440	1.17405	3.09164	6.04538	0.000262322	0.0263755	0.851133	NOT
ENSRNOT00000001595	-6.70392	17.7867	-6.04514	0.000262394	0.0263755	0.850855	NOT
ENSRNOT00000026381	-1.26315	3.45289	-6.03018	0.000266934	0.0266353	0.833403	NOT
ENSRNOT00000014795	-3.33272	10.8702	-6.02746	0.000267769	0.0266353	0.830226	NOT
ENSRNOT00000065388	-2.42654	4.30382	-6.02599	0.000268221	0.0266353	0.82851	NOT
ENSRNOT00000022864	-15.475	28.1669	-6.02576	0.00026829	0.0266353	0.828246	NOT
ENSRNOT00000027435	49.2686	173.996	6.0175	0.000270849	0.0268065	0.818588	UP
ENSRNOT00000066908	-4.52211	8.57754	-6.00409	0.000275058	0.0270418	0.802893	NOT
ENSRNOT00000001120	-0.197461	0.140494	-6.0022	0.000275658	0.0270418	0.800675	NOT
ENSRNOT00000057096	-4.18664	25.134	-6.00112	0.000276001	0.0270418	0.799409	NOT
ENSRNOT00000033265	-4.06217	2.76297	-5.99805	0.000276977	0.0270418	0.795817	NOT
ENSRNOT00000060857	188.783	527.59	5.99642	0.000277498	0.0270418	0.793903	UP
ENSRNOT00000067849	-6.45766	20.3938	-5.99233	0.00027881	0.0270418	0.789105	NOT
ENSRNOT00000066277	-0.514653	0.370021	-5.99004	0.000279546	0.0270418	0.78642	NOT
ENSRNOT00000019853	8.39098	31.699	5.98667	0.000280632	0.0270418	0.782471	NOT
ENSRNOT00000052316	15.4115	49.6091	5.9822	0.000282084	0.0270418	0.777218	NOT
ENSRNOT00000000134	-5.29533	10.8392	-5.98173	0.000282237	0.0270418	0.776667	NOT
ENSRNOT00000001476	7.63758	51.1978	5.981	0.000282473	0.0270418	0.775814	NOT
ENSRNOT00000031979	-4.67571	4.67246	-5.97271	0.00028519	0.0271959	0.766068	NOT
ENSRNOT00000009627	13.9597	19.5633	5.9666	0.000287212	0.0271959	0.758877	NOT
ENSRNOT00000030186	-3.75226	23.4594	-5.96594	0.00028743	0.0271959	0.758102	NOT
ENSRNOT00000064723	-11.4631	20.0471	-5.96367	0.000288185	0.0271959	0.755432	NOT
ENSRNOT00000019011	8.31478	30.2945	5.96329	0.00028831	0.0271959	0.754988	NOT
ENSRNOT00000017190	19.7443	20.6859	5.95861	0.000289876	0.0272011	0.749472	NOT
ENSRNOT00000008813	-4.47321	5.68978	-5.95807	0.000290057	0.0272011	0.748836	NOT
ENSRNOT00000025391	17.665	49.0134	5.95451	0.000291253	0.0272302	0.744646	NOT
ENSRNOT00000024718	-2.29405	3.8013	-5.95212	0.000292061	0.0272302	0.741827	NOT
ENSRNOT00000065646	-0.167585	0.179629	-5.94763	0.000293584	0.0272419	0.736528	NOT
ENSRNOT00000032904	5.87298	22.4801	5.94676	0.00029388	0.0272419	0.735501	NOT
ENSRNOT00000064643	8.63552	23.2957	5.94305	0.000295146	0.0272806	0.731124	NOT
ENSRNOT00000055602	-1.85264	2.13299	-5.93156	0.000299105	0.0275673	0.717552	NOT
ENSRNOT00000002260	-10.0349	44.4782	-5.92857	0.000300144	0.0275841	0.714019	NOT
ENSRNOT00000006524	7.82112	18.3509	5.92158	0.000302589	0.0276397	0.705753	NOT
ENSRNOT00000007004	-1.54272	1.56213	-5.91847	0.000303683	0.0276397	0.702076	NOT
ENSRNOT00000061132	7.30291	15.3642	5.91836	0.000303724	0.0276397	0.701937	NOT
ENSRNOT00000003605	-16.6522	22.6491	-5.91503	0.0003049	0.0276397	0.698	NOT
ENSRNOT00000020941	12.2924	27.9748	5.91462	0.000305045	0.0276397	0.697516	NOT
ENSRNOT00000000513	-1.27123	2.78142	-5.90893	0.000307069	0.0276811	0.690776	NOT
ENSRNOT00000067801	-2.18124	3.42095	-5.90805	0.000307383	0.0276811	0.689734	NOT
ENSRNOT00000012494	-1.24813	0.861115	-5.90437	0.000308702	0.0276811	0.685372	NOT
ENSRNOT00000034629	-3.50085	4.6071	-5.9037	0.000308945	0.0276811	0.68457	NOT
ENSRNOT00000026965	10.996	33.5558	5.89633	0.000311609	0.0277543	0.675823	NOT
ENSRNOT00000017668	0.317807	0.585144	5.89612	0.000311684	0.0277543	0.675577	NOT
ENSRNOT00000056272	-1.90542	2.45244	-5.89429	0.00031235	0.0277543	0.673401	NOT
ENSRNOT00000051286	-1.22313	1.0934	-5.88556	0.000315544	0.0279609	0.66303	NOT
ENSRNOT00000068084	13.4062	48.8394	5.88024	0.000317507	0.0280379	0.656711	NOT
ENSRNOT00000000889	7.97791	11.2836	5.87696	0.000318724	0.0280379	0.65281	NOT
ENSRNOT00000019386	-48.7466	75.0387	-5.87614	0.000319028	0.0280379	0.651837	DOWN
ENSRNOT00000018336	54.6024	222.054	5.8734	0.00032005	0.028041	0.648577	UP
ENSRNOT00000048488	-6.71126	9.98385	-5.86968	0.000321446	0.028041	0.644142	NOT
ENSRNOT00000005908	-3.4285	5.82413	-5.86352	0.000323768	0.028041	0.636802	NOT
ENSRNOT00000020367	0.757644	2.06096	5.86257	0.000324127	0.028041	0.635674	NOT
ENSRNOT00000002151	-2.47432	5.41848	-5.86089	0.000324766	0.028041	0.633665	NOT
ENSRNOT00000028278	74.003	141.14	5.86069	0.000324842	0.028041	0.633427	UP
ENSRNOT00000033700	5.63102	11.4178	5.85983	0.000325166	0.028041	0.63241	NOT
ENSRNOT00000064596	-2.95286	14.5045	-5.85461	0.00032716	0.0280877	0.626176	NOT
ENSRNOT00000010594	-1.55892	1.12158	-5.85384	0.000327454	0.0280877	0.625259	NOT
ENSRNOT00000026155	7.9679	27.798	5.84958	0.000329091	0.028136	0.620175	NOT
ENSRNOT00000018214	8.44742	39.7813	5.84768	0.000329825	0.028136	0.617905	NOT
ENSRNOT00000019501	-23.9993	19.1181	-5.842	0.000332025	0.028136	0.611124	NOT
ENSRNOT00000017983	-5.23763	6.18754	-5.84129	0.000332302	0.028136	0.610273	NOT
ENSRNOT00000004298	2.023	11.0011	5.83925	0.000333098	0.028136	0.607833	NOT
ENSRNOT00000049745	5.10432	18.9776	5.83691	0.000334013	0.028136	0.605037	NOT
ENSRNOT00000008921	-4.13423	2.94521	-5.83539	0.000334609	0.028136	0.603218	NOT
ENSRNOT00000027360	-20.8564	21.6232	-5.83436	0.000335015	0.028136	0.601983	NOT
ENSRNOT00000026677	-0.790212	0.749964	-5.82993	0.000336758	0.0281659	0.59669	NOT
ENSRNOT00000015217	13.8565	81.5586	5.82876	0.000337221	0.0281659	0.595288	NOT
ENSRNOT00000011676	-0.42743	0.378565	-5.82525	0.000338611	0.0281659	0.591091	NOT
ENSRNOT00000044866	-4.56318	16.6737	-5.82408	0.000339079	0.0281659	0.589685	NOT
ENSRNOT00000041891	1152.8	2647.1	5.81982	0.00034078	0.0281659	0.584578	UP
ENSRNOT00000039809	3.94505	10.6168	5.81963	0.000340855	0.0281659	0.584355	NOT
ENSRNOT00000065416	-6.24157	7.33778	-5.81596	0.000342329	0.0281659	0.579952	NOT
ENSRNOT00000016032	-2.94841	3.15443	-5.81433	0.000342984	0.0281659	0.578003	NOT
ENSRNOT00000001609	17.5375	90.5893	5.81367	0.000343252	0.0281659	0.577206	NOT
ENSRNOT00000015434	4.58786	26.9231	5.80478	0.000346857	0.0283893	0.566549	NOT
ENSRNOT00000012153	19.9606	86.9571	5.80192	0.000348029	0.028413	0.563106	NOT
ENSRNOT00000003630	-2.85062	4.48242	-5.79898	0.000349234	0.0284391	0.55958	NOT
ENSRNOT00000039953	-1.75075	1.35819	-5.79534	0.000350733	0.0284891	0.55521	NOT
ENSRNOT00000022214	-7.87694	12.1815	-5.79014	0.00035289	0.0285632	0.548953	NOT
ENSRNOT00000066128	-0.513212	0.45662	-5.78559	0.000354786	0.0285632	0.543486	NOT
ENSRNOT00000001712	-2.4836	3.29145	-5.77977	0.000357231	0.0285632	0.536476	NOT
ENSRNOT00000033126	6.91698	19.3881	5.77826	0.000357871	0.0285632	0.534652	NOT
ENSRNOT00000013188	85.2452	381.065	5.77416	0.000359606	0.0285632	0.529715	UP
ENSRNOT00000064374	4.58038	31.3655	5.77409	0.000359634	0.0285632	0.529635	NOT
ENSRNOT00000013758	-1.00189	1.14918	-5.772	0.000360523	0.0285632	0.527116	NOT
ENSRNOT00000065313	39.6334	114.061	5.77105	0.000360929	0.0285632	0.525967	NOT
ENSRNOT00000075279	19.327	63.2737	5.76986	0.000361436	0.0285632	0.524535	NOT
ENSRNOT00000043096	-7.23896	6.1459	-5.76807	0.000362202	0.0285632	0.522372	NOT
ENSRNOT00000028780	-9.50192	7.81578	-5.76786	0.00036229	0.0285632	0.522125	NOT
ENSRNOT00000074255	15.4539	28.1288	5.76028	0.000365552	0.0285632	0.512977	NOT
ENSRNOT00000059639	-1.00349	0.615013	-5.75884	0.000366173	0.0285632	0.511244	NOT
ENSRNOT00000027970	-9.98205	12.3798	-5.75741	0.000366796	0.0285632	0.50951	NOT
ENSRNOT00000072242	-2.7293	2.52523	-5.75724	0.000366866	0.0285632	0.509313	NOT
ENSRNOT00000066566	2.0693	5.7505	5.75655	0.000367169	0.0285632	0.508472	NOT
ENSRNOT00000075089	-0.951656	2.57481	-5.75569	0.000367543	0.0285632	0.507432	NOT
ENSRNOT00000018004	-0.641872	1.05099	-5.75549	0.000367629	0.0285632	0.507193	NOT
ENSRNOT00000018888	5.77063	12.4326	5.74754	0.000371103	0.0287636	0.497591	NOT
ENSRNOT00000003012	-3.19643	3.59381	-5.74428	0.000372541	0.0287844	0.493643	NOT
TCONS_00071780	9.35318	18.8691	5.74092	0.000374025	0.0287844	0.489585	NOT
ENSRNOT00000026252	3.25247	10.7142	5.74085	0.000374055	0.0287844	0.489502	NOT
ENSRNOT00000072916	-9.22638	20.7455	-5.73451	0.00037688	0.0289325	0.481821	NOT
ENSRNOT00000019180	-19.6431	61.9194	-5.73117	0.000378377	0.0289783	0.477772	NOT
ENSRNOT00000027953	-0.660842	1.50963	-5.72577	0.000380807	0.0290387	0.471238	NOT
ENSRNOT00000019204	7.91636	30.71	5.72342	0.00038187	0.0290387	0.468391	NOT
ENSRNOT00000016152	-0.633873	0.522983	-5.7191	0.000383838	0.0290387	0.463142	NOT
ENSRNOT00000066793	-6.66126	13.3434	-5.7187	0.000384019	0.0290387	0.462661	NOT
ENSRNOT00000056955	-0.483943	0.546302	-5.71861	0.000384059	0.0290387	0.462553	NOT
ENSRNOT00000024248	14.0191	38.7446	5.71609	0.000385211	0.0290387	0.459495	NOT
ENSRNOT00000023814	-0.694753	1.00045	-5.71549	0.000385485	0.0290387	0.458768	NOT
ENSRNOT00000022231	-4.51143	5.33512	-5.71332	0.00038648	0.0290393	0.456135	NOT
ENSRNOT00000001197	-0.561926	0.690606	-5.71124	0.000387438	0.0290393	0.453608	NOT
ENSRNOT00000004977	-1.26226	1.11715	-5.70785	0.000389004	0.0290393	0.449488	NOT
ENSRNOT00000059487	-1.29533	1.54109	-5.70763	0.000389104	0.0290393	0.449226	NOT
ENSRNOT00000026305	-0.815212	2.03883	-5.70411	0.00039074	0.0290938	0.444941	NOT
ENSRNOT00000040202	-1.31808	0.980236	-5.69569	0.000394674	0.0293189	0.434709	NOT
ENSRNOT00000019351	-2.22373	7.03155	-5.69282	0.000396028	0.0293517	0.431211	NOT
TCONS_00063685	0.558395	0.987777	5.68398	0.000400224	0.0295338	0.420445	NOT
ENSRNOT00000022419	50.5604	366.838	5.68377	0.000400322	0.0295338	0.420195	UP
ENSRNOT00000023067	-2.01832	4.81874	-5.67686	0.000403635	0.0297102	0.411773	NOT
ENSRNOT00000056174	-2.34209	3.13843	-5.67158	0.000406189	0.0297817	0.405329	NOT
ENSRNOT00000019902	2.40741	8.06275	5.67071	0.000406612	0.0297817	0.404266	NOT
ENSRNOT00000021804	-1.09181	2.5607	-5.66834	0.000407762	0.0297817	0.40138	NOT
ENSRNOT00000004117	-7.30069	8.11779	-5.66722	0.000408311	0.0297817	0.400006	NOT
ENSRNOT00000002795	-2.7383	6.01907	-5.66176	0.000410982	0.0299087	0.393344	NOT
ENSRNOT00000048695	-0.217057	0.209199	-5.65657	0.000413542	0.0300271	0.386998	NOT
ENSRNOT00000003992	-7.08896	22.3294	-5.6532	0.000415212	0.0300804	0.38288	NOT
ENSRNOT00000011163	-1.38551	1.27318	-5.6495	0.000417054	0.030146	0.378357	NOT
ENSRNOT00000015100	-1.39726	2.64407	-5.64601	0.000418801	0.0302044	0.374085	NOT
ENSRNOT00000076377	-0.757499	0.695736	-5.63509	0.000424319	0.0305339	0.360707	NOT
ENSRNOT00000075065	-23.8501	17.7357	-5.63052	0.000426654	0.0306307	0.355099	NOT
ENSRNOT00000022585	-5.98065	6.55128	-5.62814	0.000427872	0.0306307	0.352183	NOT
ENSRNOT00000021711	47.6756	157.668	5.62495	0.000429515	0.0306307	0.348266	UP
ENSRNOT00000030757	3.91922	17.5338	5.62345	0.000430286	0.0306307	0.346434	NOT
ENSRNOT00000066542	22.5027	52.3328	5.62179	0.000431146	0.0306307	0.344392	NOT
ENSRNOT00000006020	7.3884	28.7839	5.62045	0.000431842	0.0306307	0.342743	NOT
ENSRNOT00000011484	63.3638	266.11	5.61823	0.000432991	0.0306307	0.340026	UP
ENSRNOT00000021935	-1.80078	2.64968	-5.61649	0.000433898	0.0306307	0.337889	NOT
ENSRNOT00000012114	-9.06966	34.3019	-5.61431	0.00043504	0.0306307	0.3352	NOT
ENSRNOT00000020323	-1.24858	0.791467	-5.61403	0.000435186	0.0306307	0.334857	NOT
ENSRNOT00000026334	-9.026	18.8582	-5.60999	0.000437303	0.0306626	0.329897	NOT
ENSRNOT00000070959	0.685552	0.388558	5.60953	0.000437547	0.0306626	0.329327	NOT
ENSRNOT00000060530	3.69964	6.6329	5.60723	0.00043876	0.0306808	0.326497	NOT
ENSRNOT00000013548	-1.82504	11.18	-5.60351	0.000440727	0.0307332	0.321922	NOT
ENSRNOT00000039335	-1.65686	2.15977	-5.6022	0.000441421	0.0307332	0.320314	NOT
ENSRNOT00000005343	-2.56854	1.7697	-5.5987	0.000443285	0.0307843	0.316006	NOT
ENSRNOT00000028051	-7.25883	4.86056	-5.59723	0.000444069	0.0307843	0.3142	NOT
ENSRNOT00000075610	-10.411	10.8525	-5.58958	0.00044818	0.0310025	0.304777	NOT
ENSRNOT00000045545	-1.59581	2.58141	-5.58232	0.000452123	0.0312081	0.29582	NOT
ENSRNOT00000074225	-9.18238	19.3453	-5.57631	0.000455416	0.0312868	0.288398	NOT
ENSRNOT00000032199	4.12747	13.0378	5.57539	0.000455921	0.0312868	0.287266	NOT
ENSRNOT00000010243	-2.16855	2.3659	-5.57218	0.000457688	0.0312868	0.283309	NOT
ENSRNOT00000019671	3.16514	13.3425	5.57193	0.000457826	0.0312868	0.283	NOT
ENSRNOT00000065328	13.6409	75.1487	5.57034	0.000458707	0.0312868	0.281034	NOT
ENSRNOT00000005400	-4.0591	7.37611	-5.56889	0.000459513	0.0312868	0.279238	NOT
ENSRNOT00000024710	-0.655621	0.415982	-5.56788	0.000460071	0.0312868	0.277997	NOT
ENSRNOT00000003249	11.3212	58.2114	5.56376	0.000462372	0.0313769	0.272896	NOT
ENSRNOT00000057286	4.9209	24.4933	5.56063	0.000464121	0.0314293	0.269033	NOT
ENSRNOT00000009906	32.4644	60.6344	5.55802	0.000465591	0.0314626	0.265799	NOT
ENSRNOT00000014065	-9.05128	13.3599	-5.55592	0.000466776	0.0314766	0.263199	NOT
ENSRNOT00000023342	-5.46514	17.8328	-5.55134	0.000469369	0.0315729	0.257533	NOT
ENSRNOT00000043434	-1.21621	3.54085	-5.54938	0.000470482	0.0315729	0.25511	NOT
ENSRNOT00000044487	-0.807164	0.724752	-5.5468	0.000471957	0.0315729	0.251908	NOT
ENSRNOT00000054957	-29.7809	96.7625	-5.54479	0.000473108	0.0315729	0.249415	NOT
ENSRNOT00000073082	104.541	410.496	5.54237	0.000474493	0.0315729	0.246425	UP
ENSRNOT00000072973	-11.9214	50.9289	-5.54153	0.000474981	0.0315729	0.245375	NOT
ENSRNOT00000057045	-7.4795	5.52919	-5.53955	0.000476121	0.0315729	0.242922	NOT
ENSRNOT00000015281	3.45214	7.79594	5.5372	0.00047748	0.0315729	0.240005	NOT
ENSRNOT00000073687	12.5183	37.8462	5.52911	0.00048219	0.0315729	0.229963	NOT
ENSRNOT00000016445	4.59936	20.6449	5.52757	0.000483088	0.0315729	0.22806	NOT
ENSRNOT00000041288	-0.404758	0.425278	-5.52717	0.000483324	0.0315729	0.227559	NOT
ENSRNOT00000006429	16.914	85.8785	5.52626	0.000483858	0.0315729	0.22643	NOT
ENSRNOT00000016776	-3.5935	7.73412	-5.5241	0.00048513	0.0315729	0.223742	NOT
ENSRNOT00000072019	-13.751	12.5176	-5.52328	0.00048561	0.0315729	0.222732	NOT
ENSRNOT00000018600	10.0156	11.704	5.52014	0.000487469	0.0315729	0.218822	NOT
ENSRNOT00000076049	0.967002	1.94156	5.51958	0.0004878	0.0315729	0.218127	NOT
ENSRNOT00000019109	-0.84423	0.456068	-5.51609	0.000489871	0.0315729	0.213793	NOT
ENSRNOT00000026364	-9.72467	17.1975	-5.51604	0.0004899	0.0315729	0.213732	NOT
ENSRNOT00000011731	-39.844	59.792	-5.51568	0.000490115	0.0315729	0.213283	NOT
ENSRNOT00000052312	-0.621965	0.536881	-5.51454	0.000490793	0.0315729	0.211867	NOT
ENSRNOT00000027705	-2.42388	11.9609	-5.5125	0.000492013	0.0315729	0.209328	NOT
ENSRNOT00000042273	-5.98842	6.9438	-5.5117	0.000492491	0.0315729	0.208333	NOT
ENSRNOT00000025782	-16.213	87.2866	-5.50936	0.000493896	0.0315729	0.205419	NOT
ENSRNOT00000040894	6.59824	27.3945	5.50909	0.000494056	0.0315729	0.205087	NOT
ENSRNOT00000060765	-1.74156	3.01973	-5.5074	0.000495074	0.0315729	0.202981	NOT
ENSRNOT00000024408	4.61956	23.5803	5.50629	0.000495741	0.0315729	0.201602	NOT
ENSRNOT00000023876	9.89668	17.8837	5.50252	0.000498021	0.0315729	0.196907	NOT
ENSRNOT00000027719	-5.19934	4.37374	-5.5018	0.00049846	0.0315729	0.196006	NOT
ENSRNOT00000064306	-1.14826	0.841254	-5.49987	0.000499633	0.0315729	0.1936	NOT
ENSRNOT00000034583	50.0845	133.502	5.4986	0.000500403	0.0315729	0.192023	UP
ENSRNOT00000076928	-1.14916	1.19197	-5.49785	0.000500862	0.0315729	0.191085	NOT
ENSRNOT00000073193	-4.82252	11.5355	-5.49327	0.000503665	0.0315729	0.185374	NOT
ENSRNOT00000030750	-1.2222	5.09447	-5.49325	0.000503676	0.0315729	0.185352	NOT
ENSRNOT00000016195	8.01644	31.1398	5.49132	0.000504862	0.0315729	0.182944	NOT
ENSRNOT00000028585	-2.90948	5.98111	-5.49109	0.000505004	0.0315729	0.182657	NOT
ENSRNOT00000000383	-1.3706	2.53965	-5.49096	0.000505086	0.0315729	0.182491	NOT
ENSRNOT00000004797	165.207	307.339	5.49057	0.000505326	0.0315729	0.182005	UP
ENSRNOT00000004003	16.041	39.883	5.48641	0.000507895	0.0315729	0.176814	NOT
ENSRNOT00000036904	38.709	138.1	5.48561	0.000508392	0.0315729	0.175812	NOT
ENSRNOT00000072110	-30.6461	38.9703	-5.48442	0.000509131	0.0315729	0.174327	NOT
ENSRNOT00000002115	-2.71839	11.526	-5.48427	0.000509222	0.0315729	0.174142	NOT
ENSRNOT00000004570	14.9419	44.1478	5.48176	0.00051078	0.0315729	0.171016	NOT
ENSRNOT00000011159	-1.44415	1.02173	-5.48098	0.000511268	0.0315729	0.170039	NOT
ENSRNOT00000017833	45.0598	135.926	5.48078	0.000511394	0.0315729	0.169786	UP
ENSRNOT00000021156	-1.42379	1.12502	-5.47709	0.0005137	0.0316034	0.165181	NOT
ENSRNOT00000024066	31.3957	95.6977	5.47685	0.000513852	0.0316034	0.164878	NOT
ENSRNOT00000075822	-4.17478	8.0994	-5.47184	0.000517007	0.0316432	0.158612	NOT
ENSRNOT00000021514	42.4572	209.47	5.47157	0.000517178	0.0316432	0.158273	NOT
ENSRNOT00000034401	-962.825	933.583	-5.47021	0.000518035	0.0316432	0.156578	DOWN
ENSRNOT00000065890	9.28198	29.511	5.46958	0.000518435	0.0316432	0.155789	NOT
ENSRNOT00000056460	-15.4989	18.64	-5.46653	0.000520367	0.0316492	0.151981	NOT
ENSRNOT00000011741	9.2982	38.0802	5.46632	0.000520501	0.0316492	0.151718	NOT
ENSRNOT00000027992	-2.9149	11.1883	-5.46341	0.000522357	0.0317022	0.148073	NOT
ENSRNOT00000016613	-1.60639	2.22499	-5.45789	0.000525895	0.031802	0.141163	NOT
ENSRNOT00000065094	-3.32433	9.0441	-5.45636	0.000526881	0.031802	0.139245	NOT
ENSRNOT00000043559	7.32286	59.6084	5.45556	0.000527395	0.031802	0.138247	NOT
TCONS_00079019	0.436309	0.240807	5.45462	0.000528006	0.031802	0.137062	NOT
ENSRNOT00000008736	-124.978	305.011	-5.45316	0.000528946	0.031802	0.135241	DOWN
ENSRNOT00000060335	-1.67055	1.44588	-5.44642	0.000533331	0.0319102	0.126788	NOT
ENSRNOT00000037517	-10.1261	33.4057	-5.44598	0.000533621	0.0319102	0.126231	NOT
ENSRNOT00000065093	-26.638	23.4434	-5.44581	0.000533733	0.0319102	0.126017	NOT
ENSRNOT00000026235	-3.87408	3.37561	-5.44395	0.000534947	0.0319102	0.123689	NOT
ENSRNOT00000018877	-27.1755	52.3952	-5.44237	0.000535981	0.0319102	0.121711	NOT
ENSRNOT00000033235	11.2688	16.2269	5.44128	0.000536698	0.0319102	0.120344	NOT
ENSRNOT00000051749	-12.1861	23.4955	-5.43919	0.000538077	0.0319109	0.117715	NOT
ENSRNOT00000068102	29.9565	119.507	5.43825	0.000538694	0.0319109	0.116542	NOT
ENSRNOT00000074669	-1.50738	9.74483	-5.43341	0.000541905	0.0320421	0.110456	NOT
ENSRNOT00000020994	-14.6593	13.1988	-5.43006	0.000544135	0.0321149	0.106252	NOT
ENSRNOT00000024947	-73.725	48.3898	-5.42654	0.000546494	0.0321951	0.101821	DOWN
ENSRNOT00000066947	-10.8497	60.8145	-5.41919	0.000551449	0.0323471	0.0925766	NOT
ENSRNOT00000009073	-43.4455	32.2233	-5.41835	0.000552014	0.0323471	0.0915291	NOT
ENSRNOT00000002185	-1.52834	2.05577	-5.41824	0.000552091	0.0323471	0.0913855	NOT
ENSRNOT00000074292	-25.0612	20.2321	-5.41338	0.0005554	0.0324818	0.0852651	NOT
ENSRNOT00000060608	62.674	107.49	5.40695	0.000559809	0.0326064	0.0771673	UP
ENSRNOT00000028210	12.9261	53.7629	5.40651	0.000560111	0.0326064	0.0766153	NOT
ENSRNOT00000020543	-11.1735	35.4103	-5.40584	0.000560572	0.0326064	0.0757725	NOT
ENSRNOT00000064824	-1.59398	2.22005	-5.39379	0.000568953	0.0329175	0.0605701	NOT
ENSRNOT00000011869	-2.82296	2.16491	-5.39253	0.000569832	0.0329175	0.0589892	NOT
ENSRNOT00000049482	4.04894	8.07797	5.38867	0.000572555	0.0329175	0.0541069	NOT
ENSRNOT00000001227	-13.5565	33.7476	-5.38656	0.000574047	0.0329175	0.0514403	NOT
ENSRNOT00000004641	7.22444	25.1687	5.3837	0.000576071	0.0329175	0.0478335	NOT
ENSRNOT00000000039	-2.80779	3.94166	-5.38321	0.000576421	0.0329175	0.0472122	NOT
ENSRNOT00000007662	3.80269	4.45144	5.3804	0.000578424	0.0329175	0.0436576	NOT
ENSRNOT00000014921	0.247418	0.234261	5.37992	0.000578762	0.0329175	0.0430608	NOT
ENSRNOT00000025213	23.2255	108.799	5.37973	0.000578899	0.0329175	0.0428182	NOT
ENSRNOT00000043518	-11.4803	23.3265	-5.3797	0.000578922	0.0329175	0.0427772	NOT
ENSRNOT00000061345	-3.62271	5.38681	-5.37962	0.000578977	0.0329175	0.0426792	NOT
ENSRNOT00000002484	177.235	653.864	5.37947	0.000579085	0.0329175	0.0424885	UP
ENSRNOT00000011158	21.4385	69.9742	5.37928	0.000579224	0.0329175	0.042242	NOT
ENSRNOT00000005289	12.4185	67.9483	5.37505	0.000582252	0.0329206	0.0369006	NOT
ENSRNOT00000047310	14.1316	35.4142	5.37454	0.000582625	0.0329206	0.0362452	NOT
ENSRNOT00000026854	-3.51777	10.1264	-5.37398	0.000583022	0.0329206	0.0355465	NOT
ENSRNOT00000021904	-43.3864	70.3423	-5.3735	0.000583372	0.0329206	0.0349312	NOT
ENSRNOT00000075051	-8.26317	7.17734	-5.36651	0.000588428	0.0330181	0.0260899	NOT
ENSRNOT00000031555	-383.304	240.166	-5.36526	0.00058934	0.0330181	0.0245039	DOWN
ENSRNOT00000000662	23.1311	45.9338	5.36493	0.00058958	0.0330181	0.0240855	NOT
ENSRNOT00000024719	8.62564	45.0753	5.36247	0.000591375	0.0330181	0.0209717	NOT
ENSRNOT00000007259	-49.6985	75.4218	-5.36225	0.000591534	0.0330181	0.0206952	DOWN
ENSRNOT00000031893	2.84957	9.27091	5.36197	0.000591741	0.0330181	0.0203373	NOT
ENSRNOT00000051027	4.00552	4.67116	5.36123	0.000592285	0.0330181	0.0193964	NOT
ENSRNOT00000021657	5.1691	20.9357	5.3586	0.000594213	0.0330682	0.0160668	NOT
ENSRNOT00000013778	-5.16532	3.35719	-5.35135	0.000599567	0.0333086	0.00687515	NOT
ENSRNOT00000040847	-7.40219	5.01532	-5.34506	0.000604256	0.0335112	-0.00110768	NOT
ENSRNOT00000041033	-26.0321	55.7517	-5.34297	0.000605822	0.0335403	-0.00376161	NOT
ENSRNOT00000016324	-8.37706	29.5383	-5.3398	0.000608204	0.0336142	-0.00778187	NOT
ENSRNOT00000009545	-0.751911	0.579057	-5.33829	0.00060935	0.0336198	-0.00971062	NOT
ENSRNOT00000009994	-5.52965	5.05842	-5.33304	0.000613326	0.0337302	-0.0163776	NOT
ENSRNOT00000076048	-4.57778	14.2534	-5.33268	0.000613601	0.0337302	-0.0168365	NOT
ENSRNOT00000041091	-2.46928	2.13433	-5.33052	0.000615247	0.0337302	-0.0195815	NOT
ENSRNOT00000014585	-13.9317	20.8242	-5.32881	0.000616556	0.0337302	-0.0217601	NOT
ENSRNOT00000038612	44.8322	199.796	5.32876	0.000616594	0.0337302	-0.021823	UP
ENSRNOT00000025641	11.9031	29.5204	5.32595	0.000618744	0.0337446	-0.0253908	NOT
ENSRNOT00000009054	2.07709	9.53847	5.32568	0.000618956	0.0337446	-0.0257413	NOT
ENSRNOT00000064358	9.34228	26.8423	5.32412	0.000620154	0.0337527	-0.0277238	NOT
ENSRNOT00000067663	-6.85777	12.8529	-5.32254	0.000621369	0.0337617	-0.0297292	NOT
ENSRNOT00000016946	-1.64486	1.92961	-5.31878	0.00062428	0.0337817	-0.0345199	NOT
ENSRNOT00000041034	1.36783	1.60135	5.31698	0.000625682	0.0337817	-0.0368201	NOT
ENSRNOT00000020316	-51.9678	40.4126	-5.31694	0.000625713	0.0337817	-0.0368698	DOWN
ENSRNOT00000016642	-0.766121	0.593964	-5.31665	0.000625938	0.0337817	-0.0372389	NOT
ENSRNOT00000022120	8.34724	42.8156	5.31461	0.000627521	0.0338105	-0.0398281	NOT
ENSRNOT00000059885	-2.77916	1.85981	-5.31326	0.000628579	0.0338108	-0.0415542	NOT
ENSRNOT00000061446	4.14934	13.743	5.30904	0.000631882	0.0339317	-0.046927	NOT
ENSRNOT00000051467	-2.91162	3.81678	-5.30603	0.000634254	0.0340024	-0.0507683	NOT
ENSRNOT00000016649	16.5452	55.5353	5.30127	0.000638022	0.0340686	-0.0568404	NOT
ENSRNOT00000023526	25.55	109.989	5.30035	0.000638755	0.0340686	-0.0580166	NOT
ENSRNOT00000000037	-5.18297	8.03515	-5.29963	0.000639327	0.0340686	-0.0589339	NOT
ENSRNOT00000008478	-11.2602	31.6168	-5.29775	0.000640825	0.0340686	-0.0613338	NOT
ENSRNOT00000052373	-2.36963	1.49468	-5.29767	0.000640894	0.0340686	-0.0614442	NOT
ENSRNOT00000025669	630.572	1512.53	5.29648	0.000641844	0.0340686	-0.0629626	UP
ENSRNOT00000040232	5.04171	8.72418	5.29167	0.0006457	0.0342168	-0.0691032	NOT
ENSRNOT00000022984	9.48676	20.2614	5.28779	0.000648832	0.0343262	-0.0740638	NOT
ENSRNOT00000025293	0.881898	2.71632	5.28382	0.000652053	0.0343467	-0.0791408	NOT
ENSRNOT00000043327	-1.32876	0.799081	-5.28228	0.000653308	0.0343467	-0.0811128	NOT
ENSRNOT00000071874	14.7189	38.6422	5.281	0.00065435	0.0343467	-0.0827464	NOT
ENSRNOT00000018031	3.36268	22.1504	5.27979	0.000655336	0.0343467	-0.08429	NOT
ENSRNOT00000024286	-6.42006	17.4158	-5.27978	0.000655348	0.0343467	-0.0843095	NOT
ENSRNOT00000002511	-3.12608	13.6308	-5.27944	0.000655626	0.0343467	-0.0847441	NOT
ENSRNOT00000006872	6.08272	16.8842	5.27756	0.000657162	0.0343697	-0.0871427	NOT
ENSRNOT00000005399	-3.82255	4.49458	-5.2763	0.000658202	0.0343697	-0.0887638	NOT
ENSRNOT00000004717	-0.0524619	0.055579	-5.27299	0.000660921	0.0344305	-0.0929907	NOT
ENSRNOT00000034603	-1.6604	2.02965	-5.27125	0.000662361	0.0344305	-0.0952233	NOT
ENSRNOT00000014383	15.9292	76.2685	5.27099	0.000662578	0.0344305	-0.0955586	NOT
ENSRNOT00000002299	-1.02223	1.0466	-5.26597	0.000666746	0.0345609	-0.101989	NOT
ENSRNOT00000013675	8.48696	34.562	5.26538	0.000667237	0.0345609	-0.102743	NOT
ENSRNOT00000071540	8.27412	29.8484	5.26133	0.000670621	0.0346507	-0.107931	NOT
ENSRNOT00000024178	-0.558189	0.392552	-5.2595	0.000672159	0.0346507	-0.110279	NOT
ENSRNOT00000021752	-5.87452	14.0413	-5.257	0.000674263	0.0346507	-0.113485	NOT
ENSRNOT00000033537	78.8416	440.759	5.25501	0.000675948	0.0346507	-0.116043	UP
ENSRNOT00000047243	15.4844	41.5673	5.25481	0.000676114	0.0346507	-0.116296	NOT
ENSRNOT00000041337	2.15895	4.52766	5.25375	0.000677018	0.0346507	-0.117667	NOT
ENSRNOT00000016077	4.2092	16.819	5.25316	0.000677516	0.0346507	-0.118421	NOT
ENSRNOT00000020803	-0.401038	0.389861	-5.25294	0.000677699	0.0346507	-0.118698	NOT
ENSRNOT00000066977	37.5445	77.2617	5.2518	0.000678665	0.0346507	-0.120158	NOT
ENSRNOT00000004619	37.7448	80.6815	5.24932	0.000680776	0.0347034	-0.123342	NOT
ENSRNOT00000008281	-4.15653	10.5901	-5.24506	0.00068442	0.0348147	-0.128818	NOT
ENSRNOT00000076181	-58.7196	47.4182	-5.24424	0.000685123	0.0348147	-0.129871	DOWN
ENSRNOT00000002982	1.95389	4.38948	5.23956	0.000689152	0.0348812	-0.135884	NOT
ENSRNOT00000003493	-7.37564	22.2938	-5.23884	0.000689775	0.0348812	-0.13681	NOT
ENSRNOT00000056913	0.85286	2.41674	5.23801	0.000690491	0.0348812	-0.137875	NOT
ENSRNOT00000056932	39.8664	89.9031	5.23769	0.00069077	0.0348812	-0.138289	NOT
ENSRNOT00000007999	-14.9728	39.6703	-5.22932	0.000698065	0.0351864	-0.149063	NOT
ENSRNOT00000011601	-0.20916	0.170496	-5.22825	0.000699001	0.0351864	-0.150438	NOT
ENSRNOT00000024924	-3.07748	13.1013	-5.22386	0.000702862	0.0353254	-0.156087	NOT
ENSRNOT00000064479	-5.07031	12.7426	-5.22076	0.000705605	0.035408	-0.160084	NOT
ENSRNOT00000024536	5.5444	14.2152	5.21696	0.00070898	0.0355219	-0.164977	NOT
ENSRNOT00000050223	-74.9968	216.431	-5.21429	0.000711368	0.0355803	-0.168426	DOWN
ENSRNOT00000025415	-61.9006	139.498	-5.20937	0.000715786	0.0355803	-0.174778	DOWN
ENSRNOT00000068197	-24.0628	20.8992	-5.20879	0.000716308	0.0355803	-0.175525	NOT
ENSRNOT00000035523	-1.10085	1.22245	-5.20875	0.000716338	0.0355803	-0.175568	NOT
ENSRNOT00000039067	22.1549	83.7007	5.20832	0.000716724	0.0355803	-0.176121	NOT
ENSRNOT00000055674	-2.37618	3.104	-5.20767	0.000717314	0.0355803	-0.176965	NOT
ENSRNOT00000048022	-1.61369	4.57522	-5.20585	0.000718958	0.0355803	-0.179314	NOT
ENSRNOT00000064668	2.7098	7.18371	5.20465	0.000720048	0.0355803	-0.180867	NOT
ENSRNOT00000038521	17.246	59.7666	5.20321	0.000721352	0.0355803	-0.182724	NOT
ENSRNOT00000038264	-19.7177	53.0031	-5.20213	0.000722334	0.0355803	-0.184119	NOT
ENSRNOT00000054983	-4.3612	2.41739	-5.20054	0.000723784	0.0355803	-0.186177	NOT
ENSRNOT00000018098	12.6532	59.7943	5.1991	0.000725091	0.0355803	-0.188028	NOT
ENSRNOT00000004438	5.78634	59.3591	5.1983	0.000725823	0.0355803	-0.189063	NOT
ENSRNOT00000028034	-3.77635	6.02582	-5.19807	0.000726031	0.0355803	-0.189356	NOT
ENSRNOT00000068269	-2.72026	5.4894	-5.19697	0.000727041	0.0355803	-0.190783	NOT
ENSRNOT00000048292	0.805334	1.4886	5.19577	0.000728138	0.0355803	-0.192329	NOT
ENSRNOT00000009392	-0.174108	0.0951633	-5.19458	0.000729232	0.0355803	-0.19387	NOT
ENSRNOT00000021445	4.76344	14.6671	5.19368	0.000730056	0.0355803	-0.195029	NOT
ENSRNOT00000000036	22.533	72.6618	5.18766	0.000735623	0.0357974	-0.202822	NOT
ENSRNOT00000019983	-1.05809	1.08448	-5.18288	0.000740073	0.0358439	-0.209009	NOT
ENSRNOT00000073286	-0.604991	0.60471	-5.18234	0.000740573	0.0358439	-0.209703	NOT
ENSRNOT00000012432	-4.63081	4.64729	-5.18205	0.000740842	0.0358439	-0.210075	NOT
ENSRNOT00000010679	200.583	464.218	5.18067	0.000742139	0.0358439	-0.21187	UP
ENSRNOT00000014541	-1.86448	4.94918	-5.18065	0.000742151	0.0358439	-0.211886	NOT
ENSRNOT00000013400	-12.1111	24.011	-5.17805	0.000744597	0.0359081	-0.215261	NOT
ENSRNOT00000016723	6.16258	44.8375	5.17064	0.000751589	0.036191	-0.224852	NOT
ENSRNOT00000021442	2.26168	5.43907	5.16833	0.00075379	0.0361954	-0.227853	NOT
ENSRNOT00000066230	2.04321	6.37825	5.16701	0.000755046	0.0361954	-0.229561	NOT
ENSRNOT00000014234	-2.4881	4.12348	-5.16685	0.000755201	0.0361954	-0.229772	NOT
ENSRNOT00000066253	-2.0161	3.50311	-5.16583	0.00075618	0.0361954	-0.2311	NOT
ENSRNOT00000020192	16.2922	65.1243	5.16311	0.000758779	0.0362658	-0.234621	NOT
ENSRNOT00000076404	1.51561	1.14565	5.15762	0.000764063	0.0364642	-0.241742	NOT
ENSRNOT00000026646	-8.34688	24.1004	-5.15438	0.000767204	0.0365598	-0.245952	NOT
ENSRNOT00000000886	-6.65248	24.9265	-5.15194	0.000769583	0.0366189	-0.249129	NOT
ENSRNOT00000003173	-4.78447	7.59415	-5.15075	0.000770739	0.0366198	-0.250669	NOT
ENSRNOT00000010874	-5.12754	5.96581	-5.14578	0.00077561	0.0367969	-0.257135	NOT
ENSRNOT00000020388	2.93713	12.8157	5.1407	0.00078061	0.0369795	-0.26373	NOT
ENSRNOT00000017787	-0.76969	1.30048	-5.13843	0.000782859	0.0370072	-0.266682	NOT
ENSRNOT00000039341	-7.85552	6.73918	-5.13746	0.000783832	0.0370072	-0.267957	NOT
ENSRNOT00000015119	-3.38824	8.63613	-5.13664	0.000784646	0.0370072	-0.269022	NOT
ENSRNOT00000015468	-7.04641	14.8726	-5.13245	0.000788824	0.0371249	-0.274473	NOT
ENSRNOT00000059810	-1.66779	2.33825	-5.13183	0.000789449	0.0371249	-0.275286	NOT
ENSRNOT00000072969	4.79002	20.808	5.13053	0.000790752	0.0371319	-0.276977	NOT
ENSRNOT00000006433	-2.31905	2.24572	-5.12637	0.000794936	0.0372277	-0.282394	NOT
ENSRNOT00000074049	-1.17735	3.74501	-5.1262	0.000795108	0.0372277	-0.282616	NOT
ENSRNOT00000001084	-3.0787	4.18122	-5.12298	0.000798362	0.0373257	-0.286807	NOT
ENSRNOT00000018922	11.0551	31.9403	5.12157	0.000799797	0.0373386	-0.288651	NOT
ENSRNOT00000026225	-8.54521	11.9246	-5.11824	0.000803181	0.0374044	-0.292984	NOT
ENSRNOT00000018776	-31.6391	19.0737	-5.11595	0.000805522	0.0374044	-0.295973	NOT
ENSRNOT00000071315	5.60538	18.7821	5.11591	0.00080557	0.0374044	-0.296033	NOT
ENSRNOT00000074401	22.7276	56.9969	5.11562	0.000805859	0.0374044	-0.296401	NOT
ENSRNOT00000018167	10.5478	38.8187	5.11174	0.000809853	0.037435	-0.301476	NOT
ENSRNOT00000030074	-4.45521	6.3422	-5.11033	0.000811301	0.037435	-0.303309	NOT
ENSRNOT00000002111	-9.27606	35.7116	-5.10991	0.000811738	0.037435	-0.303863	NOT
ENSRNOT00000027773	-10.0721	36.4692	-5.10799	0.000813719	0.037435	-0.306365	NOT
ENSRNOT00000022799	17.4564	46.1697	5.10752	0.000814207	0.037435	-0.30698	NOT
ENSRNOT00000033745	2.11523	6.69956	5.10556	0.000816242	0.037435	-0.309542	NOT
ENSRNOT00000017254	-71.3395	74.5052	-5.10406	0.000817796	0.037435	-0.311494	DOWN
ENSRNOT00000026184	-15.4057	21.5647	-5.10368	0.000818193	0.037435	-0.311993	NOT
ENSRNOT00000020910	7.35233	14.6619	5.10332	0.000818568	0.037435	-0.312463	NOT
ENSRNOT00000017081	-3.91358	3.13423	-5.10268	0.000819233	0.037435	-0.313297	NOT
ENSRNOT00000000528	-7.66975	8.12962	-5.10259	0.000819326	0.037435	-0.313414	NOT
ENSRNOT00000015065	-0.807516	2.49556	-5.10149	0.000820484	0.037435	-0.314863	NOT
ENSRNOT00000025221	-2.26046	5.53206	-5.09789	0.000824246	0.0375534	-0.319559	NOT
ENSRNOT00000011208	-62.7647	61.7607	-5.0963	0.000825918	0.0375764	-0.32164	DOWN
ENSRNOT00000076976	-12.0908	31.0313	-5.093	0.000829397	0.037646	-0.325954	NOT
ENSRNOT00000001315	-43.7926	41.8283	-5.0916	0.00083088	0.037646	-0.327788	DOWN
ENSRNOT00000009623	3.43193	6.63063	5.09153	0.00083096	0.037646	-0.327887	NOT
ENSRNOT00000019130	-3.11772	5.22768	-5.0893	0.000833316	0.0376938	-0.330793	NOT
ENSRNOT00000023989	23.3242	67.7309	5.08832	0.000834359	0.0376938	-0.332077	NOT
ENSRNOT00000050637	0.9788	3.60019	5.08242	0.000840667	0.0379255	-0.33981	NOT
ENSRNOT00000061128	2.93564	12.8042	5.07682	0.000846691	0.0381438	-0.34714	NOT
ENSRNOT00000030919	-263.275	406.629	-5.07105	0.000852953	0.0382888	-0.354705	DOWN
ENSRNOT00000048738	-3.80286	7.59945	-5.06979	0.000854326	0.0382888	-0.356357	NOT
ENSRNOT00000006641	1.62355	5.02661	5.06971	0.000854417	0.0382888	-0.356466	NOT
ENSRNOT00000028787	-2.88731	6.84089	-5.06948	0.000854671	0.0382888	-0.356771	NOT
ENSRNOT00000006628	10.4226	43.115	5.06609	0.000858384	0.0384016	-0.361222	NOT
ENSRNOT00000076193	3.965	13.9851	5.05829	0.00086698	0.0386804	-0.371453	NOT
ENSRNOT00000009511	-29.2796	75.5521	-5.05826	0.000867019	0.0386804	-0.371499	NOT
ENSRNOT00000002992	3.58614	15.7851	5.05183	0.000874175	0.0388849	-0.379938	NOT
ENSRNOT00000030065	3.84638	24.849	5.05127	0.000874812	0.0388849	-0.380687	NOT
ENSRNOT00000068489	-30.8911	35.8042	-5.04993	0.000876306	0.0388849	-0.382439	NOT
ENSRNOT00000075423	26.8396	140.44	5.04981	0.000876439	0.0388849	-0.382594	NOT
ENSRNOT00000051028	7.24184	25.0018	5.04684	0.000879784	0.0389323	-0.386506	NOT
ENSRNOT00000012425	35.2376	130.124	5.04651	0.000880158	0.0389323	-0.386942	NOT
ENSRNOT00000014802	-2.97039	5.9026	-5.0447	0.000882202	0.0389323	-0.389325	NOT
ENSRNOT00000006401	3.55792	9.86956	5.04457	0.000882348	0.0389323	-0.389495	NOT
TCONS_00033380	-1.73555	3.33508	-5.04267	0.000884493	0.0389716	-0.391988	NOT
ENSRNOT00000036942	2.62128	7.29552	5.04164	0.000885669	0.0389716	-0.393352	NOT
ENSRNOT00000008938	-8.92868	17.9771	-5.04013	0.000887376	0.0389716	-0.39533	NOT
ENSRNOT00000021756	2.65534	13.6901	5.03951	0.000888086	0.0389716	-0.396151	NOT
ENSRNOT00000010887	-16.5899	18.4046	-5.03429	0.000894046	0.0391797	-0.403019	NOT
ENSRNOT00000006771	21.316	50.4658	5.03075	0.000898118	0.0392905	-0.407685	NOT
ENSRNOT00000060843	-0.523411	0.732145	-5.02997	0.000899019	0.0392905	-0.408715	NOT
ENSRNOT00000022256	-4.1274	2.93568	-5.02855	0.000900663	0.039309	-0.410591	NOT
ENSRNOT00000013565	2.57527	8.97697	5.02743	0.000901957	0.0393121	-0.412066	NOT
ENSRNOT00000064849	-9.83218	18.128	-5.02508	0.000904682	0.0393776	-0.415164	NOT
ENSRNOT00000007583	33.508	217.115	5.02354	0.00090647	0.0394021	-0.417192	NOT
ENSRNOT00000068435	-49.5968	40.2486	-5.01861	0.000912225	0.0395164	-0.42369	DOWN
ENSRNOT00000021153	15.4574	38.5364	5.01831	0.000912577	0.0395164	-0.424087	NOT
ENSRNOT00000050980	-6.6502	12.9126	-5.01722	0.00091386	0.0395164	-0.42553	NOT
ENSRNOT00000018649	-0.602706	0.799145	-5.01709	0.000914015	0.0395164	-0.425704	NOT
ENSRNOT00000055114	5.89	34.7122	5.01497	0.000916506	0.0395709	-0.428499	NOT
ENSRNOT00000037276	-0.943367	0.729575	-5.01093	0.000921284	0.0397022	-0.43384	NOT
ENSRNOT00000013839	-3.53867	7.44483	-5.01031	0.000922016	0.0397022	-0.434655	NOT
ENSRNOT00000029526	-0.285783	0.248125	-5.00736	0.000925518	0.0397192	-0.438549	NOT
ENSRNOT00000000888	4.74482	6.01559	5.00736	0.000925522	0.0397192	-0.438553	NOT
ENSRNOT00000012670	19.4844	80.3448	5.0053	0.000927982	0.0397192	-0.441279	NOT
ENSRNOT00000022688	9.1003	35.6677	5.00523	0.000928065	0.0397192	-0.441371	NOT
ENSRNOT00000044465	-152.743	248.08	-5.00438	0.000929075	0.0397192	-0.442488	DOWN
ENSRNOT00000074760	-3.11626	3.03119	-5.00289	0.000930856	0.0397192	-0.444455	NOT
ENSRNOT00000031692	-1.37922	0.840038	-5.00273	0.000931053	0.0397192	-0.444672	NOT
ENSRNOT00000004346	54.2946	150.644	5.00139	0.000932657	0.0397349	-0.446441	UP
ENSRNOT00000057354	18.3432	60.1002	4.99976	0.000934618	0.0397432	-0.448597	NOT
ENSRNOT00000039263	-10.299	8.82926	-4.99917	0.000935324	0.0397432	-0.449373	NOT
ENSRNOT00000065894	-0.859071	0.648655	-4.99779	0.000936994	0.0397617	-0.451205	NOT
ENSRNOT00000033980	10.1359	16.8961	4.99666	0.000938356	0.039767	-0.452697	NOT
ENSRNOT00000057772	-1.53438	1.85299	-4.99219	0.000943779	0.039789	-0.458616	NOT
ENSRNOT00000024402	59.9864	187.623	4.99142	0.00094471	0.039789	-0.459629	UP
ENSRNOT00000003892	-7.8327	5.34317	-4.99142	0.000944719	0.039789	-0.459638	NOT
ENSRNOT00000074404	449.28	1583.4	4.9896	0.000946939	0.039789	-0.462049	UP
ENSRNOT00000023504	-4.18684	5.25487	-4.98957	0.000946966	0.039789	-0.462079	NOT
ENSRNOT00000027995	13.4292	40.2967	4.98947	0.000947089	0.039789	-0.462212	NOT
ENSRNOT00000010853	64.1454	175.125	4.98911	0.000947534	0.039789	-0.462695	UP
ENSRNOT00000021407	-1.5953	2.74098	-4.98765	0.000949315	0.0397964	-0.464624	NOT
ENSRNOT00000032249	-2.06246	1.85365	-4.98661	0.000950584	0.0397964	-0.465996	NOT
ENSRNOT00000019618	-3.85499	11.2397	-4.98578	0.000951611	0.0397964	-0.467105	NOT
ENSRNOT00000014125	-0.356135	0.391636	-4.98455	0.000953113	0.0397964	-0.468725	NOT
ENSRNOT00000023806	-14.4562	52.2812	-4.98392	0.000953896	0.0397964	-0.469568	NOT
ENSRNOT00000013625	-7.96128	19.6792	-4.97825	0.000960899	0.0399468	-0.477082	NOT
ENSRNOT00000020900	-4.77809	10.7836	-4.97808	0.000961106	0.0399468	-0.477303	NOT
ENSRNOT00000010180	-335.755	328.212	-4.97798	0.000961228	0.0399468	-0.477433	DOWN
ENSRNOT00000002187	-65.7205	47.4065	-4.9751	0.000964812	0.040044	-0.481256	DOWN
ENSRNOT00000038172	5.10442	17.4148	4.96876	0.000972743	0.0403212	-0.489666	NOT
ENSRNOT00000005005	-0.108075	0.0944393	-4.96644	0.000975667	0.0403904	-0.492749	NOT
ENSRNOT00000076073	-1.04518	2.96642	-4.96306	0.000979938	0.0405043	-0.497236	NOT
ENSRNOT00000000052	-21.8205	38.7407	-4.96227	0.000980937	0.0405043	-0.498282	NOT
ENSRNOT00000017452	71.0432	179.955	4.95977	0.000984124	0.0405838	-0.501615	UP
ENSRNOT00000036040	-0.877586	0.787489	-4.9553	0.000989831	0.0407669	-0.507555	NOT
ENSRNOT00000006953	3.75596	16.4068	4.95302	0.000992748	0.0408033	-0.510577	NOT
ENSRNOT00000019059	23.5261	57.6921	4.95263	0.000993254	0.0408033	-0.511101	NOT
ENSRNOT00000031735	-0.476253	1.06579	-4.95054	0.000995945	0.0408617	-0.513881	NOT
ENSRNOT00000015540	-1.52811	2.51948	-4.94755	0.000999806	0.0409678	-0.517855	NOT
ENSRNOT00000021073	-58.1739	60.2892	-4.94621	0.00100154	0.0409868	-0.519639	DOWN
ENSRNOT00000029202	-5.78906	19.1231	-4.94327	0.00100536	0.0410909	-0.52355	NOT
ENSRNOT00000018473	-1.15367	2.28909	-4.94143	0.00100776	0.0411367	-0.525999	NOT
ENSRNOT00000016520	5.33814	44.9288	4.93733	0.00101314	0.0412421	-0.531464	NOT
ENSRNOT00000046412	8.33282	29.0989	4.93671	0.00101395	0.0412421	-0.532286	NOT
ENSRNOT00000012887	-11.2668	44.3681	-4.93646	0.00101428	0.0412421	-0.532626	NOT
ENSRNOT00000022628	24.0324	95.4629	4.9354	0.00101568	0.0412421	-0.534036	NOT
ENSRNOT00000026398	-14.4051	34.6421	-4.933	0.00101884	0.0412421	-0.537235	NOT
ENSRNOT00000005370	-54.767	138.385	-4.93108	0.00102138	0.0412421	-0.539789	DOWN
ENSRNOT00000003551	-1.7236	7.92887	-4.92939	0.00102362	0.0412421	-0.542041	NOT
ENSRNOT00000023535	161.685	446.553	4.92834	0.00102502	0.0412421	-0.543444	UP
ENSRNOT00000021893	-2.91282	2.97378	-4.927	0.0010268	0.0412421	-0.545231	NOT
ENSRNOT00000071688	-6.17485	6.05623	-4.9269	0.00102694	0.0412421	-0.545362	NOT
ENSRNOT00000034560	-2.79738	4.05633	-4.92675	0.00102713	0.0412421	-0.545558	NOT
ENSRNOT00000001743	181.959	484.259	4.92673	0.00102717	0.0412421	-0.545592	UP
ENSRNOT00000051445	5.16428	16.2112	4.92636	0.00102765	0.0412421	-0.546078	NOT
ENSRNOT00000029866	1.66731	4.99967	4.92588	0.0010283	0.0412421	-0.546722	NOT
ENSRNOT00000029841	-4.03956	13.6391	-4.92478	0.00102976	0.0412495	-0.548187	NOT
ENSRNOT00000017965	139.72	458.963	4.92332	0.00103173	0.0412726	-0.550142	UP
ENSRNOT00000057664	13.3937	28.8615	4.92244	0.00103291	0.0412726	-0.551318	NOT
ENSRNOT00000027528	6.1492	21.7444	4.92146	0.00103421	0.0412736	-0.552619	NOT
ENSRNOT00000074562	-1.56178	1.36353	-4.91972	0.00103656	0.0412916	-0.554944	NOT
ENSRNOT00000066520	0.827166	4.17605	4.91913	0.00103735	0.0412916	-0.555733	NOT
ENSRNOT00000011429	199.938	765.527	4.91827	0.00103852	0.0412916	-0.556884	UP
ENSRNOT00000072069	-42.9617	41.962	-4.91648	0.00104093	0.0413208	-0.559265	NOT
ENSRNOT00000023829	-0.637091	0.954377	-4.91582	0.00104182	0.0413208	-0.560146	NOT
ENSRNOT00000011237	66.1908	124.39	4.9128	0.00104592	0.0414324	-0.564183	UP
ENSRNOT00000028646	8.16894	11.9252	4.9089	0.00105124	0.0415918	-0.569394	NOT
ENSRNOT00000050556	12.4253	20.3108	4.90342	0.00105876	0.0418133	-0.576719	NOT
ENSRNOT00000054947	1.67051	1.62952	4.90293	0.00105944	0.0418133	-0.577377	NOT
ENSRNOT00000017442	41.1049	58.3267	4.90032	0.00106305	0.0419044	-0.580873	NOT
ENSRNOT00000000529	-5.97689	6.31376	-4.89885	0.00106508	0.0419332	-0.582838	NOT
ENSRNOT00000075725	5.4199	59.5308	4.8946	0.00107099	0.0419872	-0.588519	NOT
ENSRNOT00000006517	-1.65058	1.41576	-4.89437	0.00107131	0.0419872	-0.58883	NOT
ENSRNOT00000027525	-1.11786	1.14095	-4.89394	0.00107191	0.0419872	-0.589406	NOT
ENSRNOT00000070916	-3.07684	5.06171	-4.89271	0.00107363	0.0419872	-0.591048	NOT
ENSRNOT00000018830	7.62994	68.9496	4.89244	0.00107401	0.0419872	-0.591416	NOT
ENSRNOT00000067677	-2.61636	2.72898	-4.89117	0.0010758	0.0419872	-0.593121	NOT
ENSRNOT00000039005	9.11108	27.0454	4.88822	0.00107994	0.0419872	-0.597072	NOT
ENSRNOT00000001924	25.3088	181.442	4.88818	0.00108	0.0419872	-0.597128	NOT
ENSRNOT00000017157	-1.48366	2.67341	-4.88789	0.0010804	0.0419872	-0.597508	NOT
ENSRNOT00000073621	1.38162	0.876409	4.88642	0.00108247	0.0419872	-0.599478	NOT
ENSRNOT00000017125	-0.885452	0.902695	-4.88626	0.0010827	0.0419872	-0.599692	NOT
ENSRNOT00000011580	-13.8054	10.6891	-4.88585	0.00108328	0.0419872	-0.600244	NOT
ENSRNOT00000023268	3.84019	12.4431	4.88575	0.00108342	0.0419872	-0.600382	NOT
ENSRNOT00000023664	-29.4132	23.5223	-4.87907	0.0010929	0.0422767	-0.609328	NOT
ENSRNOT00000005811	11.9238	45.7437	4.87863	0.00109352	0.0422767	-0.609916	NOT
ENSRNOT00000009500	-7.18608	18.3948	-4.87331	0.00110116	0.0424764	-0.617065	NOT
ENSRNOT00000045827	99.9934	306.914	4.87319	0.00110133	0.0424764	-0.617225	UP
ENSRNOT00000021763	47.3376	149.227	4.86347	0.0011154	0.0429674	-0.630269	UP
ENSRNOT00000027809	-6.28439	10.8736	-4.86191	0.00111767	0.0429807	-0.632363	NOT
ENSRNOT00000013704	9.1803	44.255	4.86124	0.00111866	0.0429807	-0.633275	NOT
ENSRNOT00000011925	-6.38532	8.42836	-4.85994	0.00112056	0.0429807	-0.635015	NOT
ENSRNOT00000014859	-42.1528	92.6414	-4.85884	0.00112217	0.0429807	-0.636495	NOT
ENSRNOT00000065346	1.63169	4.20565	4.85865	0.00112245	0.0429807	-0.636747	NOT
ENSRNOT00000011481	-4.03001	6.69046	-4.85776	0.00112376	0.0429807	-0.637945	NOT
ENSRNOT00000010980	-5.99874	9.14773	-4.85587	0.00112654	0.0430359	-0.640484	NOT
ENSRNOT00000026231	4.6069	12.4319	4.85455	0.00112849	0.0430541	-0.642267	NOT
ENSRNOT00000015776	-0.578948	0.695117	-4.85374	0.00112969	0.0430541	-0.643357	NOT
ENSRNOT00000010277	-3.1169	4.64237	-4.84987	0.00113542	0.0431999	-0.648556	NOT
ENSRNOT00000010701	-8.34106	15.6887	-4.84881	0.00113699	0.0431999	-0.649979	NOT
ENSRNOT00000073536	-2.93924	2.32282	-4.84844	0.00113755	0.0431999	-0.650478	NOT
ENSRNOT00000072864	-1.22764	1.85722	-4.84464	0.00114323	0.0432643	-0.6556	NOT
ENSRNOT00000024969	1.4852	5.64186	4.84368	0.00114466	0.0432643	-0.656887	NOT
ENSRNOT00000015791	2.17363	10.3183	4.84333	0.00114518	0.0432643	-0.657357	NOT
ENSRNOT00000073143	21.1247	67.7167	4.84208	0.00114707	0.0432643	-0.659048	NOT
ENSRNOT00000005144	28.2697	110.547	4.84109	0.00114856	0.0432643	-0.660378	NOT
ENSRNOT00000055254	-8.49928	5.55533	-4.84064	0.00114923	0.0432643	-0.660982	NOT
TCONS_00097976	-1.20238	1.51552	-4.84064	0.00114923	0.0432643	-0.660985	NOT
ENSRNOT00000017770	-18.9436	43.9254	-4.84013	0.00115	0.0432643	-0.661672	NOT
ENSRNOT00000012328	-1.81968	2.52045	-4.83763	0.00115378	0.0433513	-0.665041	NOT
ENSRNOT00000067165	4.40631	9.91047	4.83682	0.00115501	0.0433513	-0.666136	NOT
ENSRNOT00000044103	-3.79972	6.92887	-4.8331	0.00116064	0.043469	-0.671139	NOT
ENSRNOT00000005478	-2.75052	2.78053	-4.83159	0.00116295	0.043469	-0.673176	NOT
ENSRNOT00000031625	4.00052	17.1995	4.83128	0.00116342	0.043469	-0.673595	NOT
ENSRNOT00000014630	-15.9472	29.3174	-4.83115	0.00116362	0.043469	-0.673768	NOT
ENSRNOT00000009139	-0.550595	1.05611	-4.83031	0.0011649	0.043469	-0.674904	NOT
ENSRNOT00000000893	-1.70044	1.56118	-4.82882	0.00116719	0.043504	-0.676922	NOT
ENSRNOT00000010968	-7.90118	11.238	-4.82566	0.00117203	0.0436015	-0.681174	NOT
ENSRNOT00000016728	2.10856	7.99165	4.82535	0.00117252	0.0436015	-0.681602	NOT
ENSRNOT00000012510	23.0785	83.2892	4.81886	0.00118255	0.0439237	-0.690357	NOT
ENSRNOT00000057537	44.5197	85.0895	4.81678	0.00118579	0.0439931	-0.693166	UP
ENSRNOT00000008964	-7.66138	38.0821	-4.81513	0.00118837	0.0440379	-0.695398	NOT
ENSRNOT00000031385	-0.769276	1.83873	-4.8103	0.00119594	0.0441479	-0.701926	NOT
ENSRNOT00000004969	-4.7507	6.12148	-4.80976	0.00119679	0.0441479	-0.70266	NOT
ENSRNOT00000007185	-2.63725	7.23898	-4.80838	0.00119896	0.0441479	-0.704522	NOT
ENSRNOT00000072281	-2.75477	1.81276	-4.80798	0.00119958	0.0441479	-0.705058	NOT
ENSRNOT00000076112	-2.75477	1.81276	-4.80798	0.00119958	0.0441479	-0.705058	NOT
ENSRNOT00000063865	6.64361	14.6493	4.80714	0.00120092	0.0441479	-0.706196	NOT
ENSRNOT00000024655	2.57288	16.6094	4.80712	0.00120094	0.0441479	-0.706216	NOT
ENSRNOT00000005055	-1.25112	0.969824	-4.80575	0.00120312	0.0441774	-0.708078	NOT
ENSRNOT00000049070	-0.338709	0.464356	-4.8044	0.00120524	0.0442051	-0.709895	NOT
ENSRNOT00000029179	-14.4867	17.2838	-4.80201	0.00120904	0.044294	-0.713131	NOT
ENSRNOT00000076757	-5.61202	3.02343	-4.8004	0.00121161	0.0443375	-0.71531	NOT
ENSRNOT00000027782	22.5625	84.1648	4.79719	0.00121674	0.0444748	-0.719657	NOT
ENSRNOT00000011720	9.83394	23.1999	4.79607	0.00121853	0.0444896	-0.721168	NOT
ENSRNOT00000013067	-6.32705	13.1494	-4.7952	0.00121993	0.0444902	-0.722347	NOT
ENSRNOT00000019993	3.51185	11.1228	4.79283	0.00122376	0.0445233	-0.725565	NOT
ENSRNOT00000004923	1.93697	2.43104	4.79178	0.00122544	0.0445233	-0.726979	NOT
ENSRNOT00000077060	7.73422	28.3077	4.7916	0.00122574	0.0445233	-0.727225	NOT
ENSRNOT00000010648	-8.2765	15.8874	-4.79093	0.00122683	0.0445233	-0.728139	NOT
ENSRNOT00000000635	88.9706	389.585	4.79035	0.00122776	0.0445233	-0.728921	UP
TCONS_00007527	-1.00532	1.71708	-4.78828	0.00123111	0.0445945	-0.731723	NOT
ENSRNOT00000063874	31.4645	53.1372	4.78662	0.00123381	0.0446419	-0.733972	NOT
ENSRNOT00000013963	13.8943	45.0722	4.78484	0.00123671	0.0446965	-0.736385	NOT
TCONS_00064599	0.939414	1.41876	4.77664	0.00125015	0.0451318	-0.747502	NOT
ENSRNOT00000005677	-7.25948	16.3966	-4.77495	0.00125295	0.0451436	-0.7498	NOT
ENSRNOT00000021048	-58.9582	67.8775	-4.77475	0.00125329	0.0451436	-0.750075	DOWN
ENSRNOT00000064009	-5.41396	27.2703	-4.77329	0.0012557	0.04518	-0.752054	NOT
ENSRNOT00000011942	86.6586	355.541	4.76714	0.00126595	0.0454979	-0.76041	UP
ENSRNOT00000003425	-0.696015	0.977138	-4.76629	0.00126737	0.0454979	-0.76156	NOT
ENSRNOT00000064972	-4.16051	8.21002	-4.763	0.00127288	0.045645	-0.766023	NOT
ENSRNOT00000046807	-0.498495	0.612123	-4.75719	0.00128271	0.045724	-0.773932	NOT
ENSRNOT00000021136	-2.04645	2.01088	-4.75712	0.00128282	0.045724	-0.774019	NOT
ENSRNOT00000071330	-5.5619	18.8326	-4.75575	0.00128516	0.045724	-0.775889	NOT
ENSRNOT00000012138	4.86494	19.9852	4.75485	0.00128668	0.045724	-0.777108	NOT
ENSRNOT00000015420	22.4794	79.835	4.75464	0.00128703	0.045724	-0.77739	NOT
ENSRNOT00000001806	-9.18622	22.0906	-4.75449	0.0012873	0.045724	-0.7776	NOT
TCONS_00013348	-0.772736	2.03688	-4.75366	0.00128871	0.045724	-0.778725	NOT
ENSRNOT00000017224	-6.31109	6.20953	-4.75345	0.00128907	0.045724	-0.779014	NOT
ENSRNOT00000001717	25.4493	87.86	4.75232	0.001291	0.045724	-0.780553	NOT
ENSRNOT00000035400	-16.763	12.2998	-4.7519	0.00129171	0.045724	-0.78112	NOT
ENSRNOT00000050227	-2.296	2.5187	-4.7519	0.00129172	0.045724	-0.781127	NOT
ENSRNOT00000041237	-33.0278	49.9204	-4.75165	0.00129214	0.045724	-0.781464	NOT
ENSRNOT00000028223	4.41927	11.2082	4.75072	0.00129373	0.0457258	-0.782722	NOT
ENSRNOT00000004948	5.77162	19.3187	4.74925	0.00129626	0.0457258	-0.784735	NOT
ENSRNOT00000044635	3.47854	12.4584	4.74913	0.00129646	0.0457258	-0.784892	NOT
ENSRNOT00000068062	11.9962	26.9411	4.74697	0.00130018	0.0457894	-0.787839	NOT
ENSRNOT00000004310	-0.585167	0.501517	-4.74633	0.00130127	0.0457894	-0.788703	NOT
ENSRNOT00000024369	-0.895308	1.26964	-4.74514	0.00130334	0.0457894	-0.790329	NOT
ENSRNOT00000015579	-69.9168	118.952	-4.74478	0.00130396	0.0457894	-0.79082	DOWN
ENSRNOT00000073995	-1.36745	3.80365	-4.74298	0.00130706	0.0457956	-0.793262	NOT
ENSRNOT00000007369	11.136	48.3222	4.74233	0.00130818	0.0457956	-0.794145	NOT
ENSRNOT00000026652	-2.60284	1.59754	-4.74186	0.001309	0.0457956	-0.794785	NOT
ENSRNOT00000003004	7.35446	37.3958	4.74139	0.00130983	0.0457956	-0.795438	NOT
ENSRNOT00000068134	-39.0821	67.4246	-4.73774	0.00131618	0.0459203	-0.800409	NOT
ENSRNOT00000046135	-1.17058	1.86207	-4.73744	0.0013167	0.0459203	-0.80082	NOT
ENSRNOT00000064780	29.046	68.7533	4.73584	0.00131949	0.0459203	-0.802997	NOT
ENSRNOT00000029859	10.0153	31.946	4.73491	0.00132112	0.0459203	-0.80426	NOT
ENSRNOT00000023318	8.11664	53.6582	4.73384	0.00132299	0.0459203	-0.805716	NOT
ENSRNOT00000026595	34.708	139.655	4.73362	0.00132337	0.0459203	-0.806015	NOT
ENSRNOT00000028712	5.88336	24.3694	4.73362	0.00132339	0.0459203	-0.806026	NOT
ENSRNOT00000004231	6.43708	9.69908	4.73178	0.00132661	0.0459825	-0.808526	NOT
ENSRNOT00000037181	-2.56955	2.94591	-4.73083	0.00132828	0.045991	-0.809823	NOT
ENSRNOT00000020787	6.56206	29.2317	4.72917	0.00133122	0.0460046	-0.812096	NOT
ENSRNOT00000042914	26.8637	60.6696	4.72899	0.00133154	0.0460046	-0.812339	NOT
ENSRNOT00000050725	-1.97451	1.40713	-4.728	0.00133328	0.0460153	-0.813681	NOT
ENSRNOT00000071930	-1.65408	1.65256	-4.7248	0.00133895	0.0461327	-0.818047	NOT
TCONS_00060395	-0.705431	0.650278	-4.72354	0.0013412	0.0461327	-0.819772	NOT
ENSRNOT00000025311	76.6699	121.159	4.72316	0.00134187	0.0461327	-0.820286	UP
ENSRNOT00000035383	-1.83179	2.65043	-4.72218	0.00134363	0.0461327	-0.821633	NOT
ENSRNOT00000025297	-0.881344	2.52457	-4.72205	0.00134385	0.0461327	-0.821802	NOT
ENSRNOT00000024374	-5.13758	7.36033	-4.72115	0.00134547	0.0461391	-0.823041	NOT
ENSRNOT00000022000	-8.47558	7.78142	-4.71849	0.00135023	0.0462163	-0.826667	NOT
ENSRNOT00000003075	-1.69218	1.14646	-4.71828	0.0013506	0.0462163	-0.826951	NOT
ENSRNOT00000003659	6.51491	6.74816	4.71712	0.00135269	0.0462386	-0.82854	NOT
ENSRNOT00000011845	1.75715	2.14269	4.71449	0.00135743	0.046343	-0.832138	NOT
ENSRNOT00000025476	6.24378	18.857	4.71383	0.00135862	0.046343	-0.83304	NOT
ENSRNOT00000019569	15.5128	25.9366	4.71044	0.00136475	0.0465028	-0.83767	NOT
ENSRNOT00000005059	-6.61078	37.4177	-4.7065	0.00137192	0.0466636	-0.843058	NOT
ENSRNOT00000020332	-0.500892	0.417721	-4.70625	0.00137237	0.0466636	-0.843395	NOT
ENSRNOT00000075800	-4.6196	8.71654	-4.70406	0.00137638	0.0467503	-0.84639	NOT
ENSRNOT00000001586	-1.68873	1.39884	-4.70248	0.00137928	0.0467996	-0.848558	NOT
ENSRNOT00000012400	-17.9235	66.0275	-4.70127	0.00138149	0.0468251	-0.850202	NOT
ENSRNOT00000060260	0.179032	0.206993	4.69864	0.00138634	0.0468599	-0.853805	NOT
ENSRNOT00000025820	-0.55119	0.295358	-4.6986	0.00138641	0.0468599	-0.85386	NOT
ENSRNOT00000001508	-2.46179	8.18752	-4.69819	0.00138718	0.0468599	-0.854424	NOT
ENSRNOT00000067217	-1.28961	1.94879	-4.69688	0.0013896	0.0468599	-0.856223	NOT
ENSRNOT00000027611	-2.89711	7.39011	-4.69677	0.0013898	0.0468599	-0.856369	NOT
ENSRNOT00000027414	-4.12243	8.2456	-4.69332	0.0013962	0.0470006	-0.861089	NOT
ENSRNOT00000028075	3.29564	11.0018	4.69295	0.0013969	0.0470006	-0.861604	NOT
ENSRNOT00000003413	-5.46628	18.7473	-4.69205	0.00139856	0.0470075	-0.862829	NOT
ENSRNOT00000071337	2.67845	8.91845	4.68662	0.00140872	0.0472725	-0.870266	NOT
ENSRNOT00000056944	10.7606	27.659	4.68572	0.00141041	0.0472725	-0.871505	NOT
ENSRNOT00000048504	-5.65688	14.6993	-4.68514	0.00141151	0.0472725	-0.872306	NOT
ENSRNOT00000024344	-8.0044	10.5317	-4.6847	0.00141233	0.0472725	-0.872899	NOT
ENSRNOT00000009637	11.7675	33.5035	4.68278	0.00141595	0.0472991	-0.875533	NOT
ENSRNOT00000021082	-1.22491	1.09668	-4.68272	0.00141606	0.0472991	-0.875615	NOT
ENSRNOT00000045628	-403.474	669.145	-4.68126	0.00141883	0.0473425	-0.877624	DOWN
ENSRNOT00000003158	-9.60472	13.6135	-4.67787	0.00142526	0.0474209	-0.882273	NOT
ENSRNOT00000051665	1.35913	6.47928	4.67624	0.00142836	0.0474209	-0.884503	NOT
ENSRNOT00000028031	-2.09008	1.14927	-4.67573	0.00142934	0.0474209	-0.885212	NOT
ENSRNOT00000022060	34.8412	51.9627	4.67568	0.00142944	0.0474209	-0.885283	NOT
ENSRNOT00000076477	-0.725281	0.480332	-4.67551	0.00142975	0.0474209	-0.885505	NOT
ENSRNOT00000074616	-26.6883	42.9364	-4.67537	0.00143003	0.0474209	-0.885706	NOT
ENSRNOT00000023132	-20.2314	52.6211	-4.6708	0.00143877	0.0476044	-0.891976	NOT
ENSRNOT00000008981	-2.14092	3.6849	-4.67005	0.00144022	0.0476044	-0.893008	NOT
ENSRNOT00000007851	-17.3109	12.839	-4.66872	0.00144278	0.0476044	-0.894835	NOT
ENSRNOT00000004638	-0.0506079	0.0302033	-4.66842	0.00144336	0.0476044	-0.89525	NOT
ENSRNOT00000008901	-3.27072	4.28941	-4.66773	0.00144469	0.0476044	-0.896191	NOT
ENSRNOT00000003844	7.55726	28.0804	4.66716	0.00144578	0.0476044	-0.896974	NOT
ENSRNOT00000056727	-1.3634	1.27141	-4.66709	0.00144592	0.0476044	-0.89707	NOT
ENSRNOT00000018341	-6.68166	8.22371	-4.66304	0.00145377	0.047785	-0.902635	NOT
ENSRNOT00000034152	-0.847445	1.04233	-4.66273	0.00145438	0.047785	-0.903066	NOT
ENSRNOT00000000607	-0.839963	1.21728	-4.66098	0.00145777	0.0478475	-0.905459	NOT
ENSRNOT00000010796	-3.45106	4.23818	-4.65945	0.00146075	0.0478965	-0.907562	NOT
ENSRNOT00000056221	-5.05237	7.80751	-4.65717	0.00146521	0.0479939	-0.910698	NOT
ENSRNOT00000026489	-2.55943	1.81506	-4.65612	0.00146729	0.0479999	-0.912153	NOT
ENSRNOT00000024261	-21.2291	69.6128	-4.65514	0.00146921	0.0479999	-0.913499	NOT
ENSRNOT00000036223	4.4786	19.481	4.6548	0.00146987	0.0479999	-0.913963	NOT
ENSRNOT00000046325	3.94586	14.5587	4.65234	0.00147473	0.0481095	-0.917352	NOT
ENSRNOT00000056275	-1.52891	6.40797	-4.64681	0.00148567	0.0483686	-0.924957	NOT
ENSRNOT00000021865	3.02752	12.0844	4.64526	0.00148875	0.0483686	-0.927086	NOT
ENSRNOT00000015620	11.7162	58.293	4.64414	0.00149099	0.0483686	-0.928632	NOT
ENSRNOT00000027135	7.48774	9.20276	4.64411	0.00149106	0.0483686	-0.928675	NOT
ENSRNOT00000043826	2.51968	8.387	4.64381	0.00149166	0.0483686	-0.929095	NOT
ENSRNOT00000017998	24.5006	110.323	4.64319	0.0014929	0.0483686	-0.929945	NOT
ENSRNOT00000006311	-13.0249	11.3318	-4.64243	0.00149442	0.0483686	-0.930992	NOT
ENSRNOT00000015171	-1.73378	3.08741	-4.64206	0.00149515	0.0483686	-0.931495	NOT
ENSRNOT00000028622	-6.58056	18.6699	-4.64154	0.0014962	0.0483686	-0.932217	NOT
ENSRNOT00000068683	-14.8257	11.3662	-4.63911	0.00150108	0.0484224	-0.935567	NOT
ENSRNOT00000038228	-0.532935	0.473546	-4.63894	0.00150143	0.0484224	-0.935805	NOT
ENSRNOT00000013496	-11.5473	21.5643	-4.63846	0.00150238	0.0484224	-0.936457	NOT
TCONS_00074111	-4.12344	3.31152	-4.63593	0.00150749	0.0485385	-0.939948	NOT
ENSRNOT00000022319	79.3082	269.753	4.63472	0.00150993	0.0485683	-0.941609	UP
ENSRNOT00000068233	1.42936	9.74067	4.63033	0.00151886	0.0488068	-0.947673	NOT
ENSRNOT00000026115	-3.11181	3.51714	-4.62864	0.00152231	0.0488688	-0.950006	NOT
ENSRNOT00000018942	3.33554	12.8293	4.6273	0.00152504	0.0489076	-0.951846	NOT
ENSRNOT00000003948	-47.2541	40.4014	-4.6234	0.00153304	0.0491154	-0.95723	DOWN
ENSRNOT00000031706	37.3103	65.5346	4.61979	0.00154048	0.0492798	-0.962209	NOT
ENSRNOT00000039876	-3.22672	3.24624	-4.61943	0.00154124	0.0492798	-0.962714	NOT
ENSRNOT00000007092	-1.30209	2.03538	-4.61516	0.00155009	0.0494222	-0.968602	NOT
TCONS_00069979	0.206329	0.103245	4.61404	0.00155244	0.0494222	-0.97016	NOT
ENSRNOT00000028927	4.0861	9.34375	4.61398	0.00155257	0.0494222	-0.970245	NOT
ENSRNOT00000031935	-2.16569	1.2333	-4.613	0.0015546	0.0494222	-0.971593	NOT
ENSRNOT00000006502	2.36932	7.00952	4.61241	0.00155584	0.0494222	-0.97241	NOT
ENSRNOT00000064438	-4.98018	8.07978	-4.6123	0.00155607	0.0494222	-0.97256	NOT
ENSRNOT00000043959	-3.02319	2.05053	-4.61169	0.00155734	0.0494222	-0.973404	NOT
ENSRNOT00000056865	-1.68397	3.43777	-4.61135	0.00155805	0.0494222	-0.973869	NOT
ENSRNOT00000067720	-4.63818	3.7813	-4.6102	0.00156047	0.0494222	-0.975466	NOT
ENSRNOT00000017371	-1.11115	2.75882	-4.60957	0.00156179	0.0494222	-0.976337	NOT
ENSRNOT00000030479	4.0901	28.857	4.60919	0.00156259	0.0494222	-0.976863	NOT
ENSRNOT00000055950	-5.17372	4.73808	-4.60717	0.00156684	0.0495078	-0.979654	NOT
ENSRNOT00000014713	0.450418	0.731032	4.6064	0.00156846	0.0495104	-0.980718	NOT
ENSRNOT00000017831	-5.90091	13.0782	-4.60467	0.00157211	0.0495768	-0.983104	NOT
ENSRNOT00000070796	-6.64259	9.45011	-4.60392	0.00157369	0.0495783	-0.984143	NOT
ENSRNOT00000043660	-1.77143	2.92997	-4.60125	0.00157937	0.0497084	-0.987843	NOT
ENSRNOT00000049430	-2.72714	4.75062	-4.60027	0.00158146	0.0497255	-0.989203	NOT
ENSRNOT00000003914	15.7955	51.4677	4.5986	0.00158501	0.0497886	-0.991511	NOT
ENSRNOT00000018861	13.7234	51.9314	4.59335	0.00159625	0.0500553	-0.998777	NOT
ENSRNOT00000064297	221.478	840.184	4.59318	0.00159662	0.0500553	-0.999013	UP
ENSRNOT00000032926	-21.5103	15.1653	-4.59155	0.00160013	0.0500918	-1.00127	NOT
ENSRNOT00000013152	9.45678	19.6264	4.59061	0.00160216	0.0500918	-1.00258	NOT
ENSRNOT00000035209	2.79852	14.9788	4.59009	0.00160327	0.0500918	-1.00329	NOT
ENSRNOT00000049725	-31.4854	62.7966	-4.58975	0.00160401	0.0500918	-1.00376	NOT
ENSRNOT00000015535	439.836	819.353	4.58813	0.00160751	0.0501346	-1.006	UP
ENSRNOT00000066923	-8.85958	14.8016	-4.58768	0.00160849	0.0501346	-1.00664	NOT
ENSRNOT00000013852	-16.1258	28.8296	-4.58477	0.00161481	0.0502827	-1.01067	NOT
ENSRNOT00000034421	-3.02661	3.8335	-4.58219	0.00162043	0.0504089	-1.01424	NOT
ENSRNOT00000000365	14.3552	37.1854	4.58128	0.00162242	0.050422	-1.0155	NOT
TCONS_00069225	1.46488	2.01575	4.57882	0.00162781	0.0505408	-1.01891	NOT
ENSRNOT00000005463	-1.61174	2.92194	-4.57781	0.00163004	0.0505611	-1.02032	NOT
ENSRNOT00000017361	3.07416	15.6944	4.57705	0.00163172	0.0505643	-1.02137	NOT
ENSRNOT00000023615	3.7345	25.5087	4.57439	0.00163758	0.0506849	-1.02506	NOT
ENSRNOT00000014913	6.06152	26.935	4.57386	0.00163876	0.0506849	-1.0258	NOT
ENSRNOT00000041111	12.8012	26.2693	4.57279	0.00164112	0.0507092	-1.02728	NOT
ENSRNOT00000023221	29.413	126.678	4.57006	0.00164718	0.0508475	-1.03107	NOT
ENSRNOT00000006152	-1.43415	2.68071	-4.56764	0.00165258	0.0509652	-1.03444	NOT
ENSRNOT00000003320	-2.02605	2.24289	-4.5653	0.0016578	0.0510111	-1.03768	NOT
ENSRNOT00000017692	-35.6411	100.319	-4.56521	0.00165799	0.0510111	-1.0378	NOT
ENSRNOT00000005862	7.6581	30.9275	4.56484	0.00165882	0.0510111	-1.03831	NOT
ENSRNOT00000066331	-4.84877	3.46963	-4.56224	0.00166467	0.0510565	-1.04194	NOT
ENSRNOT00000009462	12.6913	22.3396	4.56213	0.00166491	0.0510565	-1.04208	NOT
ENSRNOT00000001935	-1.60771	2.10965	-4.56207	0.00166506	0.0510565	-1.04217	NOT
ENSRNOT00000010678	3.06274	13.8933	4.55967	0.00167046	0.0511191	-1.0455	NOT
ENSRNOT00000040329	-5.24498	13.9048	-4.55863	0.00167281	0.0511191	-1.04695	NOT
ENSRNOT00000071664	-53.2014	153.87	-4.5586	0.00167288	0.0511191	-1.047	DOWN
ENSRNOT00000008972	-4.38362	15.6434	-4.55834	0.00167346	0.0511191	-1.04735	NOT
ENSRNOT00000004999	14.2585	80.3018	4.55653	0.00167757	0.0511732	-1.04987	NOT
ENSRNOT00000074389	-0.87767	1.75055	-4.55576	0.00167932	0.0511732	-1.05095	NOT
ENSRNOT00000007971	20.6848	53.9973	4.55505	0.00168093	0.0511732	-1.05193	NOT
ENSRNOT00000034096	-2.71709	5.21268	-4.55428	0.00168268	0.0511732	-1.053	NOT
ENSRNOT00000018874	2.63369	8.55478	4.55369	0.00168401	0.0511732	-1.05381	NOT
ENSRNOT00000055957	-9.9174	9.63005	-4.55336	0.00168477	0.0511732	-1.05428	NOT
ENSRNOT00000028069	226.311	483.901	4.55153	0.00168895	0.05122	-1.05682	UP
ENSRNOT00000064774	28.9325	82.8966	4.55126	0.00168958	0.05122	-1.05721	NOT
ENSRNOT00000012492	-0.464319	0.348255	-4.55059	0.00169109	0.05122	-1.05813	NOT
ENSRNOT00000065940	-2.22774	1.66182	-4.54264	0.00170939	0.0516922	-1.06919	NOT
ENSRNOT00000016939	-10.5198	18.8578	-4.54242	0.00170989	0.0516922	-1.0695	NOT
ENSRNOT00000043414	-1.40516	3.73753	-4.53948	0.00171673	0.0518502	-1.0736	NOT
ENSRNOT00000026960	9.7481	78.248	4.53658	0.00172348	0.0519145	-1.07763	NOT
ENSRNOT00000003991	3.66194	14.4289	4.53573	0.00172548	0.0519145	-1.07883	NOT
ENSRNOT00000071586	48.7682	132.893	4.53517	0.00172678	0.0519145	-1.07961	UP
ENSRNOT00000031384	19.8543	53.9008	4.53507	0.00172702	0.0519145	-1.07975	NOT
ENSRNOT00000025904	-6.11302	9.45708	-4.53454	0.00172825	0.0519145	-1.08048	NOT
ENSRNOT00000076319	4.51016	15.0407	4.53442	0.00172854	0.0519145	-1.08065	NOT
ENSRNOT00000011073	-0.660668	0.609138	-4.5334	0.00173092	0.0519373	-1.08207	NOT
ENSRNOT00000027575	-2.50917	11.4208	-4.52815	0.00174329	0.0522598	-1.08939	NOT
ENSRNOT00000060980	-6.36994	7.39025	-4.52695	0.00174613	0.0522961	-1.09106	NOT
ENSRNOT00000022190	-2.16285	3.3145	-4.52459	0.00175173	0.052415	-1.09435	NOT
ENSRNOT00000018976	1.64302	3.926	4.52363	0.00175402	0.0524348	-1.0957	NOT
ENSRNOT00000020065	-6.08072	11.8144	-4.52261	0.00175643	0.0524582	-1.09711	NOT
ENSRNOT00000040080	2.19492	6.59576	4.52028	0.00176201	0.0525276	-1.10037	NOT
ENSRNOT00000038537	-5.86648	12.9592	-4.5198	0.00176316	0.0525276	-1.10104	NOT
ENSRNOT00000024529	13.1693	57.3188	4.51959	0.00176366	0.0525276	-1.10133	NOT
ENSRNOT00000016814	-15.0354	31.9537	-4.51738	0.00176897	0.0526371	-1.10443	NOT
ENSRNOT00000036738	-23.9167	64.4373	-4.51482	0.00177511	0.0527574	-1.10799	NOT
ENSRNOT00000010512	-24.1011	101.058	-4.51372	0.00177777	0.0527574	-1.10953	NOT
ENSRNOT00000031623	2.87616	11.519	4.51365	0.00177794	0.0527574	-1.10962	NOT
ENSRNOT00000026202	-1.62158	4.90943	-4.51013	0.00178648	0.0529622	-1.11456	NOT
ENSRNOT00000007350	6.4657	16.2307	4.50866	0.00179005	0.0529962	-1.11661	NOT
ENSRNOT00000026705	-30.6863	47.8123	-4.50813	0.00179134	0.0529962	-1.11735	NOT
ENSRNOT00000067636	55.3002	160.452	4.50762	0.00179257	0.0529962	-1.11806	UP
ENSRNOT00000068171	-2.59746	9.1199	-4.50627	0.00179587	0.053045	-1.11995	NOT
ENSRNOT00000024012	-50.2064	153.457	-4.50507	0.00179879	0.053082	-1.12162	DOWN
ENSRNOT00000019529	-29.8055	69.2565	-4.50441	0.00180043	0.053082	-1.12255	NOT
ENSRNOT00000039177	-5.66605	11.0229	-4.50339	0.00180291	0.0531066	-1.12397	NOT
ENSRNOT00000016067	8.61214	24.8281	4.50217	0.00180592	0.0531347	-1.12568	NOT
ENSRNOT00000026591	15.7932	34.1608	4.50166	0.00180717	0.0531347	-1.12639	NOT
ENSRNOT00000000193	-3.32558	6.10295	-4.49932	0.00181291	0.0532376	-1.12966	NOT
ENSRNOT00000018454	-19.9767	46.2124	-4.49865	0.00181457	0.0532376	-1.1306	NOT
ENSRNOT00000064286	1.35909	5.60239	4.49811	0.00181592	0.0532376	-1.13136	NOT
ENSRNOT00000061074	-3.27859	8.03565	-4.49755	0.00181729	0.0532376	-1.13214	NOT
ENSRNOT00000045504	-0.331054	0.696958	-4.49477	0.00182417	0.0533906	-1.13603	NOT
ENSRNOT00000071997	-29.4806	73.2845	-4.49404	0.00182599	0.0533952	-1.13705	NOT
ENSRNOT00000031770	-1.66014	2.67814	-4.49246	0.00182993	0.0534619	-1.13927	NOT
ENSRNOT00000009544	-5.85986	4.14893	-4.49102	0.00183352	0.0534728	-1.14128	NOT
ENSRNOT00000064716	6.9585	19.5115	4.49098	0.00183363	0.0534728	-1.14134	NOT
ENSRNOT00000060838	-2.36341	2.21212	-4.48908	0.00183837	0.0535474	-1.144	NOT
ENSRNOT00000044326	-0.654822	1.17718	-4.48862	0.00183952	0.0535474	-1.14464	NOT
ENSRNOT00000068184	-6.43251	12.0001	-4.48704	0.00184349	0.0535809	-1.14686	NOT
ENSRNOT00000028856	-2.32539	5.65616	-4.48684	0.001844	0.0535809	-1.14714	NOT
ENSRNOT00000002888	-2.70182	11.7051	-4.48527	0.00184793	0.0536466	-1.14933	NOT
ENSRNOT00000031658	1.91528	6.05788	4.48297	0.00185373	0.0537666	-1.15256	NOT
ENSRNOT00000010516	-0.75694	1.5636	-4.48157	0.00185727	0.0538208	-1.15452	NOT
ENSRNOT00000022012	-0.663076	1.47641	-4.47936	0.00186289	0.053849	-1.15762	NOT
ENSRNOT00000055106	-1.55046	2.2463	-4.47931	0.00186302	0.053849	-1.1577	NOT
ENSRNOT00000070846	-2.05423	3.97838	-4.47904	0.0018637	0.053849	-1.15807	NOT
ENSRNOT00000050528	-0.680334	1.50262	-4.47845	0.0018652	0.053849	-1.1589	NOT
ENSRNOT00000001327	6.35586	39.2611	4.47789	0.00186662	0.053849	-1.15968	NOT
ENSRNOT00000011947	4.34474	22.3935	4.47632	0.00187061	0.0538867	-1.16188	NOT
ENSRNOT00000005212	1.89057	5.03656	4.47577	0.00187204	0.0538867	-1.16266	NOT
ENSRNOT00000008944	10.2465	52.256	4.47541	0.00187295	0.0538867	-1.16316	NOT
ENSRNOT00000054915	19.5226	32.2042	4.4732	0.00187861	0.0539797	-1.16626	NOT
ENSRNOT00000042459	-387.474	911.028	-4.47262	0.00188009	0.0539797	-1.16707	DOWN
ENSRNOT00000048155	3.13328	13.761	4.47218	0.00188122	0.0539797	-1.16769	NOT
ENSRNOT00000016733	9.10458	41.5948	4.47059	0.00188531	0.0540131	-1.16993	NOT
ENSRNOT00000020265	-49.5759	36.0664	-4.4699	0.00188709	0.0540131	-1.17089	DOWN
TCONS_00053335	-0.740071	1.13386	-4.46961	0.00188783	0.0540131	-1.1713	NOT
ENSRNOT00000072838	-4.31533	7.23732	-4.46912	0.0018891	0.0540131	-1.17199	NOT
ENSRNOT00000027641	-4.51095	7.97436	-4.46626	0.00189649	0.0541304	-1.176	NOT
ENSRNOT00000029674	10.4178	44.8466	4.46564	0.00189808	0.0541304	-1.17686	NOT
ENSRNOT00000032059	-2.35089	1.62862	-4.46558	0.00189825	0.0541304	-1.17696	NOT
ENSRNOT00000008244	-0.0890272	0.0957901	-4.4638	0.00190287	0.0541336	-1.17946	NOT
ENSRNOT00000010406	-0.476435	0.37706	-4.46347	0.00190372	0.0541336	-1.17992	NOT
ENSRNOT00000026205	12.0803	61.987	4.46251	0.00190622	0.0541336	-1.18127	NOT
ENSRNOT00000027347	1.3479	8.10356	4.4622	0.00190703	0.0541336	-1.1817	NOT
ENSRNOT00000024992	-1.4642	3.52883	-4.46208	0.00190733	0.0541336	-1.18186	NOT
ENSRNOT00000035409	-1.30366	2.2884	-4.46004	0.00191268	0.0541336	-1.18474	NOT
ENSRNOT00000065600	62.4638	204.041	4.46	0.00191277	0.0541336	-1.18479	UP
ENSRNOT00000056317	-7.01756	27.1718	-4.45937	0.00191442	0.0541336	-1.18568	NOT
ENSRNOT00000018725	-0.71559	1.59656	-4.4591	0.00191512	0.0541336	-1.18606	NOT
ENSRNOT00000018477	-8.63224	10.9664	-4.4586	0.00191644	0.0541336	-1.18677	NOT
ENSRNOT00000076919	-2.91177	1.80734	-4.45843	0.00191687	0.0541336	-1.187	NOT
ENSRNOT00000011962	-0.444996	0.222498	-4.45629	0.00192249	0.0542166	-1.19001	NOT
ENSRNOT00000072722	-5.88997	10.4313	-4.45603	0.00192318	0.0542166	-1.19038	NOT
ENSRNOT00000064288	-12.4865	29.0175	-4.45378	0.0019291	0.0543356	-1.19353	NOT
ENSRNOT00000027730	44.3596	81.5388	4.45151	0.00193509	0.0544216	-1.19673	UP
ENSRNOT00000019623	63.8394	207.98	4.45135	0.00193553	0.0544216	-1.19696	UP
ENSRNOT00000013927	4.81174	8.64786	4.44858	0.00194286	0.0545165	-1.20084	NOT
ENSRNOT00000076027	-2.28537	3.54176	-4.44828	0.00194367	0.0545165	-1.20127	NOT
ENSRNOT00000029266	-0.42954	0.416571	-4.44816	0.00194399	0.0545165	-1.20144	NOT
ENSRNOT00000064290	-8.77824	16.117	-4.44652	0.00194835	0.0545783	-1.20374	NOT
ENSRNOT00000067059	19.1283	73.6445	4.44548	0.00195112	0.0545783	-1.20521	NOT
ENSRNOT00000021704	2.75796	6.46829	4.44542	0.00195129	0.0545783	-1.20529	NOT
ENSRNOT00000027616	-14.9698	12.6468	-4.44341	0.00195665	0.0546371	-1.20812	NOT
ENSRNOT00000016135	-2.25622	11.8853	-4.44336	0.00195678	0.0546371	-1.20819	NOT
ENSRNOT00000003189	13.0425	24.1004	4.44168	0.0019613	0.0547037	-1.21056	NOT
ENSRNOT00000037883	-6.83172	11.5417	-4.44121	0.00196257	0.0547037	-1.21122	NOT
ENSRNOT00000019358	-3.64431	12.4322	-4.44027	0.0019651	0.0547267	-1.21255	NOT
ENSRNOT00000028699	-13.7679	31.6204	-4.4376	0.00197229	0.0548794	-1.2163	NOT
ENSRNOT00000001234	-3.50242	12.634	-4.43519	0.00197882	0.0550136	-1.2197	NOT
ENSRNOT00000003343	-2.36266	3.40688	-4.43374	0.00198276	0.0550685	-1.22175	NOT
ENSRNOT00000026680	-17.7374	46.5644	-4.43317	0.00198429	0.0550685	-1.22254	NOT
ENSRNOT00000022631	8.16196	25.1964	4.43257	0.00198593	0.0550685	-1.22339	NOT
ENSRNOT00000023287	-10.5932	14.9565	-4.42898	0.00199572	0.0552098	-1.22845	NOT
ENSRNOT00000051326	-0.146461	0.0971738	-4.42847	0.00199711	0.0552098	-1.22916	NOT
ENSRNOT00000013243	-18.5566	52.3352	-4.42836	0.00199743	0.0552098	-1.22932	NOT
ENSRNOT00000039911	7.05114	36.2827	4.42819	0.00199789	0.0552098	-1.22957	NOT
ENSRNOT00000043374	2.69112	4.3021	4.42662	0.00200219	0.0552811	-1.23178	NOT
ENSRNOT00000051186	3.2954	11.5051	4.42459	0.00200778	0.055317	-1.23464	NOT
ENSRNOT00000022676	-11.2917	29.0436	-4.42458	0.00200781	0.055317	-1.23466	NOT
ENSRNOT00000037106	1.41529	3.54319	4.42427	0.00200865	0.055317	-1.23509	NOT
ENSRNOT00000027818	38.657	116.627	4.42229	0.00201412	0.0553488	-1.23789	NOT
ENSRNOT00000016942	-1.3161	1.26748	-4.42228	0.00201415	0.0553488	-1.2379	NOT
ENSRNOT00000071913	73.9724	399.137	4.4212	0.00201713	0.0553488	-1.23942	UP
ENSRNOT00000014433	-0.721099	0.579603	-4.42018	0.00201996	0.0553488	-1.24086	NOT
ENSRNOT00000002542	4.90749	12.1272	4.41986	0.00202085	0.0553488	-1.24131	NOT
ENSRNOT00000057404	6.78678	16.136	4.41921	0.00202264	0.0553488	-1.24223	NOT
ENSRNOT00000025384	-1.02284	0.679749	-4.41878	0.00202383	0.0553488	-1.24283	NOT
ENSRNOT00000052134	5.43506	21.4736	4.41651	0.00203017	0.0553488	-1.24604	NOT
ENSRNOT00000073042	-6.19602	7.59686	-4.41642	0.00203041	0.0553488	-1.24617	NOT
ENSRNOT00000001160	-6.2541	25.8099	-4.41627	0.00203082	0.0553488	-1.24637	NOT
ENSRNOT00000020932	-19.52	15.5596	-4.41624	0.00203091	0.0553488	-1.24642	NOT
ENSRNOT00000074082	-1.56117	0.963508	-4.41608	0.00203135	0.0553488	-1.24664	NOT
ENSRNOT00000031640	-2.79504	5.9226	-4.41579	0.00203218	0.0553488	-1.24706	NOT
ENSRNOT00000006509	1.9821	12.0767	4.4115	0.00204416	0.0556282	-1.25311	NOT
ENSRNOT00000001675	-3.0825	12.3374	-4.41026	0.00204767	0.0556765	-1.25487	NOT
ENSRNOT00000030399	-3.4853	12.7478	-4.40919	0.00205067	0.055711	-1.25637	NOT
ENSRNOT00000057738	7.4051	20.0925	4.40754	0.00205532	0.0557642	-1.2587	NOT
ENSRNOT00000010845	65.0436	113.136	4.40727	0.00205609	0.0557642	-1.25909	UP
ENSRNOT00000010641	29.9683	123.691	4.4041	0.00206505	0.0559237	-1.26356	NOT
ENSRNOT00000049536	-3.3796	15.8198	-4.40396	0.00206545	0.0559237	-1.26376	NOT
ENSRNOT00000005537	24.9929	42.3068	4.40026	0.002076	0.056119	-1.269	NOT
ENSRNOT00000035049	2.97182	4.68741	4.4002	0.00207616	0.056119	-1.26908	NOT
ENSRNOT00000003274	-0.233676	0.144617	-4.39874	0.00208033	0.0561847	-1.27114	NOT
ENSRNOT00000024102	-0.25534	0.223212	-4.3961	0.00208789	0.0563392	-1.27487	NOT
ENSRNOT00000076493	-15.7556	12.4859	-4.39553	0.00208956	0.0563392	-1.27569	NOT
ENSRNOT00000028329	-1.17788	2.12068	-4.39447	0.00209258	0.0563736	-1.27718	NOT
ENSRNOT00000074885	5.35119	9.68735	4.3899	0.00210579	0.0566818	-1.28365	NOT
ENSRNOT00000021155	6.24114	18.1008	4.38854	0.00210973	0.0567214	-1.28557	NOT
ENSRNOT00000020570	8.6442	24.7731	4.38769	0.00211222	0.0567214	-1.28678	NOT
ENSRNOT00000014063	-1.56761	6.88894	-4.38757	0.00211255	0.0567214	-1.28694	NOT
ENSRNOT00000075047	-0.174505	0.284555	-4.38528	0.00211923	0.0568147	-1.29019	NOT
ENSRNOT00000024974	-1.36003	1.61592	-4.38457	0.00212131	0.0568147	-1.2912	NOT
ENSRNOT00000028405	-6.06084	14.7206	-4.38457	0.00212132	0.0568147	-1.2912	NOT
ENSRNOT00000020357	380.068	916.88	4.38268	0.00212684	0.0569151	-1.29387	UP
ENSRNOT00000015511	-3.88446	8.39368	-4.38007	0.0021345	0.057033	-1.29757	NOT
ENSRNOT00000017233	-4.31665	8.34416	-4.37997	0.00213479	0.057033	-1.29771	NOT
ENSRNOT00000048465	-3.09125	2.77327	-4.37864	0.00213872	0.0570544	-1.2996	NOT
ENSRNOT00000021134	-9.54966	31.5263	-4.37849	0.00213914	0.0570544	-1.2998	NOT
ENSRNOT00000006658	5.45326	28.5474	4.37704	0.00214344	0.0571218	-1.30187	NOT
ENSRNOT00000041402	17.048	95.0663	4.37144	0.00216004	0.0574315	-1.3098	NOT
ENSRNOT00000072810	-6.5472	16.4366	-4.37139	0.00216019	0.0574315	-1.30987	NOT
TCONS_00098530	-0.832218	1.24046	-4.37132	0.00216042	0.0574315	-1.30998	NOT
ENSRNOT00000064285	-4.29938	30.2564	-4.36965	0.0021654	0.0575162	-1.31235	NOT
ENSRNOT00000021487	-0.464003	0.352488	-4.36755	0.00217168	0.057622	-1.31532	NOT
ENSRNOT00000010403	8.29842	14.2302	4.36652	0.00217477	0.057622	-1.31679	NOT
ENSRNOT00000071569	5.60662	13.4824	4.366	0.00217634	0.057622	-1.31753	NOT
ENSRNOT00000019028	5.2207	21.1951	4.36465	0.00218038	0.057622	-1.31944	NOT
ENSRNOT00000075681	-0.0706925	0.105246	-4.36403	0.00218225	0.057622	-1.32032	NOT
ENSRNOT00000065962	62.4086	360.269	4.36387	0.00218273	0.057622	-1.32054	UP
ENSRNOT00000075280	0.891638	0.795795	4.36384	0.00218282	0.057622	-1.32059	NOT
ENSRNOT00000023696	10.4892	39.8369	4.36335	0.0021843	0.057622	-1.32128	NOT
ENSRNOT00000007471	4.19346	7.46392	4.36273	0.00218617	0.057622	-1.32216	NOT
TCONS_00078206	1.14917	0.850244	4.36236	0.00218729	0.057622	-1.32269	NOT
ENSRNOT00000004086	10.3107	60.2742	4.36008	0.0021942	0.0577274	-1.32593	NOT
ENSRNOT00000022532	26.0055	89.8926	4.35985	0.00219488	0.0577274	-1.32625	NOT
ENSRNOT00000003087	-3.20003	11.1603	-4.35867	0.00219847	0.0577284	-1.32793	NOT
ENSRNOT00000026986	0.220393	0.352517	4.35815	0.00220003	0.0577284	-1.32866	NOT
ENSRNOT00000056818	3.93314	26.7888	4.35806	0.00220031	0.0577284	-1.32879	NOT
ENSRNOT00000025702	-12.8928	18.7727	-4.35693	0.00220374	0.0577368	-1.33039	NOT
ENSRNOT00000019738	-0.525144	0.979606	-4.35678	0.00220421	0.0577368	-1.33061	NOT
ENSRNOT00000032388	9.02767	12.7541	4.356	0.00220657	0.0577515	-1.33171	NOT
ENSRNOT00000005753	5.03811	11.9821	4.35488	0.00221	0.0577942	-1.33331	NOT
ENSRNOT00000004038	19.1452	58.1741	4.35422	0.00221201	0.0577997	-1.33424	NOT
ENSRNOT00000022259	-1.99212	9.18711	-4.35062	0.00222305	0.0580411	-1.33936	NOT
ENSRNOT00000052035	2.6078	3.4373	4.34934	0.00222699	0.0580967	-1.34118	NOT
ENSRNOT00000025430	-1.4429	2.08884	-4.3475	0.00223266	0.0581976	-1.3438	NOT
ENSRNOT00000022747	155.535	395.445	4.34595	0.00223745	0.0582476	-1.346	UP
ENSRNOT00000036959	-9.95682	23.9214	-4.34569	0.00223826	0.0582476	-1.34637	NOT
ENSRNOT00000055978	2.71679	9.98516	4.34512	0.00224001	0.0582476	-1.34718	NOT
TCONS_00084636	-1.41419	1.92214	-4.34428	0.00224263	0.0582491	-1.34838	NOT
ENSRNOT00000029204	-0.742556	3.07244	-4.34369	0.00224444	0.0582491	-1.34921	NOT
ENSRNOT00000073428	4.68524	29.0601	4.34335	0.0022455	0.0582491	-1.34969	NOT
ENSRNOT00000066190	19.452	62.6294	4.3408	0.00225347	0.0583822	-1.35333	NOT
ENSRNOT00000025794	-71.092	153.065	-4.33969	0.00225691	0.0583822	-1.3549	DOWN
ENSRNOT00000002974	0.703914	4.02943	4.33914	0.00225863	0.0583822	-1.35569	NOT
ENSRNOT00000033148	-7.03498	40.4299	-4.33898	0.00225912	0.0583822	-1.35591	NOT
ENSRNOT00000026367	5.5756	17.4024	4.3388	0.00225971	0.0583822	-1.35618	NOT
ENSRNOT00000025362	-9.8916	14.8044	-4.33819	0.0022616	0.0583842	-1.35704	NOT
ENSRNOT00000025224	53.1976	167.138	4.33575	0.00226926	0.058414	-1.36051	UP
ENSRNOT00000051121	-2.30202	5.54995	-4.33547	0.00227015	0.058414	-1.36092	NOT
ENSRNOT00000037028	-0.634661	1.23488	-4.33545	0.00227022	0.058414	-1.36095	NOT
TCONS_00061532	0.705175	0.494978	4.33455	0.00227304	0.058414	-1.36223	NOT
ENSRNOT00000024296	1.84948	8.76	4.3344	0.0022735	0.058414	-1.36244	NOT
ENSRNOT00000044319	-2.2165	4.84101	-4.33409	0.00227448	0.058414	-1.36288	NOT
ENSRNOT00000003641	1.95204	12.71	4.3335	0.00227635	0.058414	-1.36372	NOT
ENSRNOT00000050191	-7.14557	7.47366	-4.3332	0.00227729	0.058414	-1.36414	NOT
ENSRNOT00000005297	2.53624	13.6348	4.33215	0.0022806	0.0584523	-1.36564	NOT
ENSRNOT00000035326	-15.071	39.3525	-4.33085	0.00228471	0.0585112	-1.36749	NOT
ENSRNOT00000009737	44.4232	210.2	4.32957	0.00228876	0.0585407	-1.36931	UP
ENSRNOT00000014998	-0.0319272	0.019114	-4.32934	0.0022895	0.0585407	-1.36965	NOT
ENSRNOT00000024016	9.6716	57.7684	4.3265	0.00229854	0.058688	-1.37369	NOT
ENSRNOT00000054874	-3.17981	3.72935	-4.32575	0.0023009	0.058688	-1.37475	NOT
ENSRNOT00000068185	-19.7267	20.3491	-4.3257	0.00230107	0.058688	-1.37483	NOT
ENSRNOT00000012985	-2.71505	3.25393	-4.32523	0.00230256	0.058688	-1.37549	NOT
ENSRNOT00000042270	-3.07866	7.46565	-4.32175	0.00231372	0.0588992	-1.38046	NOT
ENSRNOT00000075431	12.3689	35.9434	4.3215	0.00231451	0.0588992	-1.38081	NOT
ENSRNOT00000007655	-1.09244	1.15989	-4.32004	0.00231921	0.0589302	-1.3829	NOT
ENSRNOT00000017379	-6.56452	30.8259	-4.31998	0.00231939	0.0589302	-1.38298	NOT
ENSRNOT00000018613	-0.784118	0.758045	-4.31823	0.00232504	0.059027	-1.38548	NOT
ENSRNOT00000029025	-27.7956	90.245	-4.317	0.00232902	0.0590814	-1.38724	NOT
ENSRNOT00000029041	2.22158	5.82361	4.31636	0.00233106	0.0590865	-1.38814	NOT
ENSRNOT00000003369	1.90483	8.23118	4.31527	0.0023346	0.0591235	-1.3897	NOT
ENSRNOT00000064115	-6.75584	10.7375	-4.31478	0.00233619	0.0591235	-1.3904	NOT
ENSRNOT00000071487	3.44578	12.6037	4.31344	0.00234053	0.0591316	-1.39231	NOT
ENSRNOT00000018696	-8.97125	10.9512	-4.31319	0.00234136	0.0591316	-1.39267	NOT
ENSRNOT00000023677	-2.37215	9.68422	-4.3126	0.00234328	0.0591316	-1.39351	NOT
ENSRNOT00000021430	-4.28322	8.37252	-4.31242	0.00234387	0.0591316	-1.39377	NOT
ENSRNOT00000009151	-3.18386	7.41859	-4.31179	0.00234591	0.0591368	-1.39467	NOT
ENSRNOT00000013384	7.7984	43.4801	4.30736	0.00236039	0.0593633	-1.40099	NOT
ENSRNOT00000072896	3.04294	2.54544	4.30722	0.00236085	0.0593633	-1.40119	NOT
ENSRNOT00000072493	-0.313719	0.286443	-4.30715	0.00236108	0.0593633	-1.40129	NOT
ENSRNOT00000014817	-9.60116	48.3195	-4.30678	0.00236228	0.0593633	-1.40181	NOT
ENSRNOT00000028603	29.9781	44.9363	4.30414	0.00237096	0.0595287	-1.40558	NOT
ENSRNOT00000018935	26.6007	90.6916	4.30365	0.00237256	0.0595287	-1.40628	NOT
ENSRNOT00000021105	-2.5385	9.48575	-4.30262	0.00237598	0.0595359	-1.40776	NOT
ENSRNOT00000026030	14.7842	50.4113	4.30224	0.00237722	0.0595359	-1.40829	NOT
ENSRNOT00000027372	1.29366	3.82448	4.30187	0.00237844	0.0595359	-1.40882	NOT
ENSRNOT00000019640	10.2574	48.9901	4.30133	0.00238025	0.0595359	-1.4096	NOT
ENSRNOT00000014091	6.03702	35.833	4.30014	0.00238417	0.0595646	-1.41129	NOT
ENSRNOT00000036328	-0.23027	0.192642	-4.29947	0.00238641	0.0595646	-1.41226	NOT
ENSRNOT00000043580	-4.46995	3.32366	-4.2993	0.00238696	0.0595646	-1.4125	NOT
ENSRNOT00000019498	-1.69386	1.47763	-4.29811	0.00239092	0.0596174	-1.4142	NOT
ENSRNOT00000016321	-4.63216	16.5532	-4.29692	0.00239487	0.059619	-1.4159	NOT
ENSRNOT00000022555	-0.813273	0.767618	-4.2968	0.00239526	0.059619	-1.41607	NOT
ENSRNOT00000009606	-1.95267	4.90168	-4.29642	0.00239655	0.059619	-1.41662	NOT
ENSRNOT00000027980	16.4417	93.2151	4.2946	0.00240262	0.0596919	-1.41922	NOT
ENSRNOT00000047434	-13.9653	11.2177	-4.29443	0.00240319	0.0596919	-1.41946	NOT
ENSRNOT00000040360	-1.63697	5.51207	-4.29247	0.00240973	0.059808	-1.42226	NOT
ENSRNOT00000033648	2.20829	1.86024	4.29127	0.00241375	0.0598616	-1.42397	NOT
ENSRNOT00000006800	17.8572	39.3464	4.28945	0.00241988	0.0599095	-1.42658	NOT
ENSRNOT00000074378	4.88476	17.5194	4.28941	0.00242002	0.0599095	-1.42664	NOT
ENSRNOT00000028661	-1.46109	5.69025	-4.28868	0.00242248	0.0599095	-1.42768	NOT
ENSRNOT00000017702	8.42248	62.635	4.28849	0.00242312	0.0599095	-1.42796	NOT
ENSRNOT00000051554	-12.771	48.5706	-4.28557	0.00243299	0.060065	-1.43213	NOT
ENSRNOT00000001533	10.949	34.7172	4.28552	0.00243315	0.060065	-1.4322	NOT
ENSRNOT00000040436	-2.37312	3.06866	-4.28407	0.00243806	0.0601017	-1.43427	NOT
ENSRNOT00000022073	17.3893	48.3616	4.28398	0.00243838	0.0601017	-1.4344	NOT
ENSRNOT00000065327	8.52912	32.4615	4.28313	0.00244125	0.0601265	-1.43562	NOT
ENSRNOT00000009439	1.9785	13.5806	4.2789	0.00245567	0.0604304	-1.44167	NOT
ENSRNOT00000018489	-4.80608	19.4519	-4.27841	0.00245735	0.0604304	-1.44237	NOT
ENSRNOT00000075592	6.23845	11.1275	4.27623	0.00246483	0.0605622	-1.4455	NOT
ENSRNOT00000075975	-5.57468	19.1751	-4.27525	0.00246819	0.0605622	-1.4469	NOT
ENSRNOT00000057945	-0.738191	1.51768	-4.27521	0.00246835	0.0605622	-1.44696	NOT
ENSRNOT00000026259	42.4639	105.171	4.27212	0.00247898	0.0607424	-1.45138	NOT
ENSRNOT00000073604	-4.14712	13.5987	-4.27198	0.00247947	0.0607424	-1.45159	NOT
ENSRNOT00000076035	-3.95404	14.9841	-4.27108	0.00248259	0.0607725	-1.45288	NOT
ENSRNOT00000016056	4.52444	9.05008	4.27027	0.00248538	0.0607945	-1.45403	NOT
ENSRNOT00000012193	-2.05226	8.80731	-4.26753	0.00249491	0.0609532	-1.45797	NOT
ENSRNOT00000005659	-0.652364	0.703587	-4.26706	0.00249654	0.0609532	-1.45864	NOT
ENSRNOT00000067646	2.67852	13.3508	4.26677	0.00249755	0.0609532	-1.45905	NOT
ENSRNOT00000002281	0.212624	0.277001	4.26602	0.00250017	0.0609659	-1.46013	NOT
ENSRNOT00000016194	13.8592	42.8352	4.26505	0.00250357	0.0609659	-1.46153	NOT
ENSRNOT00000020795	-0.484672	1.27844	-4.26499	0.00250376	0.0609659	-1.46161	NOT
ENSRNOT00000038678	-0.331338	0.341971	-4.26419	0.00250657	0.0609881	-1.46276	NOT
ENSRNOT00000070979	-0.573221	1.05309	-4.26338	0.00250939	0.0610105	-1.46391	NOT
ENSRNOT00000003780	-5.3528	19.0164	-4.26123	0.00251695	0.0611182	-1.467	NOT
ENSRNOT00000066596	-2.06394	3.12782	-4.26072	0.00251872	0.0611182	-1.46773	NOT
ENSRNOT00000028066	-11.9222	9.43166	-4.26008	0.00252096	0.0611182	-1.46864	NOT
ENSRNOT00000067327	7.2686	23.9897	4.25859	0.00252623	0.0611182	-1.47079	NOT
ENSRNOT00000033413	-0.717172	1.91603	-4.25819	0.00252764	0.0611182	-1.47136	NOT
ENSRNOT00000011742	26.5174	38.8254	4.25797	0.00252843	0.0611182	-1.47168	NOT
ENSRNOT00000064738	1.12471	2.25146	4.25785	0.00252885	0.0611182	-1.47185	NOT
ENSRNOT00000071535	3.06838	9.63533	4.25686	0.00253232	0.0611182	-1.47326	NOT
ENSRNOT00000018149	-5.55966	27.4579	-4.25677	0.00253264	0.0611182	-1.47339	NOT
ENSRNOT00000028656	-14.1516	12.4978	-4.25634	0.00253417	0.0611182	-1.47401	NOT
ENSRNOT00000009235	-6.69564	12.5193	-4.25619	0.00253472	0.0611182	-1.47424	NOT
TCONS_00056797	1.1507	1.49958	4.25508	0.00253863	0.0611345	-1.47582	NOT
ENSRNOT00000020074	3.40614	31.9017	4.25476	0.00253979	0.0611345	-1.47629	NOT
ENSRNOT00000031951	-1.3285	1.6756	-4.25439	0.00254109	0.0611345	-1.47682	NOT
ENSRNOT00000013609	-5.39822	26.2416	-4.25339	0.00254465	0.0611618	-1.47826	NOT
ENSRNOT00000014359	-176.438	361.645	-4.25259	0.00254747	0.0611618	-1.47939	DOWN
ENSRNOT00000046775	-1.85403	7.00603	-4.25246	0.00254793	0.0611618	-1.47958	NOT
ENSRNOT00000067150	2.07412	11.684	4.25163	0.00255091	0.0611876	-1.48078	NOT
ENSRNOT00000028038	-6.54673	8.06889	-4.24918	0.00255965	0.0613435	-1.48429	NOT
ENSRNOT00000024232	2.92518	19.1917	4.2484	0.00256244	0.0613435	-1.48542	NOT
ENSRNOT00000054958	-75.3175	125.345	-4.24794	0.00256407	0.0613435	-1.48607	DOWN
ENSRNOT00000066367	13.0906	43.0687	4.24767	0.00256504	0.0613435	-1.48646	NOT
ENSRNOT00000026596	-0.650116	0.767055	-4.24601	0.00257101	0.061405	-1.48885	NOT
ENSRNOT00000015318	-8.9505	42.3933	-4.24589	0.00257143	0.061405	-1.48901	NOT
ENSRNOT00000021335	1.08364	5.04681	4.24417	0.00257764	0.0615076	-1.49149	NOT
ENSRNOT00000035406	-0.432736	0.562828	-4.24182	0.00258612	0.0616477	-1.49487	NOT
ENSRNOT00000045875	4.5938	33.1839	4.24148	0.00258736	0.0616477	-1.49536	NOT
ENSRNOT00000018634	-0.488955	0.522391	-4.24095	0.00258926	0.0616477	-1.49611	NOT
ENSRNOT00000037788	-1.40631	2.02679	-4.23934	0.00259512	0.0617047	-1.49844	NOT
TCONS_00076863	-0.566529	1.14975	-4.23923	0.00259549	0.0617047	-1.49859	NOT
ENSRNOT00000038139	67.1438	170.048	4.23797	0.00260008	0.0617636	-1.5004	UP
ENSRNOT00000020702	-2.96939	5.48024	-4.2375	0.0026018	0.0617636	-1.50108	NOT
ENSRNOT00000037943	-0.335058	0.29719	-4.23661	0.00260504	0.0617948	-1.50236	NOT
ENSRNOT00000003556	6.40494	33.8526	4.23601	0.00260721	0.0618007	-1.50322	NOT
ENSRNOT00000072077	-0.802023	0.674073	-4.2354	0.00260944	0.061808	-1.5041	NOT
ENSRNOT00000008149	-1.58821	3.66969	-4.23439	0.00261313	0.0618107	-1.50555	NOT
ENSRNOT00000032339	-0.341301	0.211343	-4.23431	0.00261344	0.0618107	-1.50567	NOT
ENSRNOT00000015113	-1.81504	4.40325	-4.23334	0.00261698	0.0618107	-1.50706	NOT
ENSRNOT00000001455	1.48867	6.01475	4.23327	0.00261724	0.0618107	-1.50716	NOT
ENSRNOT00000011155	7.97174	35.7253	4.23265	0.00261951	0.061819	-1.50805	NOT
ENSRNOT00000038550	0.928506	3.16538	4.23135	0.00262426	0.0618856	-1.50992	NOT
TCONS_00068312	-4.06125	3.26484	-4.23016	0.00262867	0.0619441	-1.51164	NOT
ENSRNOT00000072952	3.11111	10.59	4.22932	0.00263174	0.0619711	-1.51284	NOT
ENSRNOT00000024352	7.05258	29.1684	4.22771	0.00263769	0.0620658	-1.51516	NOT
ENSRNOT00000009620	-2.20308	3.31234	-4.22667	0.00264153	0.0620945	-1.51666	NOT
ENSRNOT00000067566	-0.854914	1.9608	-4.22634	0.00264277	0.0620945	-1.51714	NOT
ENSRNOT00000052327	2.43069	7.41903	4.22411	0.00265102	0.0622428	-1.52034	NOT
ENSRNOT00000048293	-0.78889	1.65471	-4.22358	0.00265298	0.0622435	-1.5211	NOT
ENSRNOT00000018449	1.40448	6.9494	4.22167	0.00266009	0.0623543	-1.52385	NOT
ENSRNOT00000006874	3.1037	17.3273	4.22127	0.00266158	0.0623543	-1.52443	NOT
ENSRNOT00000048904	1.66152	5.98825	4.21956	0.00266796	0.0624583	-1.52689	NOT
ENSRNOT00000010672	-4.43396	7.80333	-4.21887	0.00267057	0.062474	-1.52789	NOT
ENSRNOT00000010508	14.2889	26.7395	4.21545	0.00268338	0.0627278	-1.53281	NOT
ENSRNOT00000045974	-12.6415	17.4942	-4.21397	0.00268897	0.062813	-1.53495	NOT
ENSRNOT00000046598	14.8297	24.169	4.21043	0.00270236	0.06308	-1.54006	NOT
ENSRNOT00000024712	-7.85362	28.2125	-4.20959	0.00270553	0.0631082	-1.54126	NOT
ENSRNOT00000017339	-16.0212	9.17524	-4.20771	0.0027127	0.0631745	-1.54398	NOT
ENSRNOT00000020859	5.4535	28.6046	4.2065	0.0027173	0.0631745	-1.54572	NOT
ENSRNOT00000070834	-2.15086	3.03811	-4.20627	0.00271819	0.0631745	-1.54605	NOT
ENSRNOT00000038660	-6.45972	9.10069	-4.20583	0.00271986	0.0631745	-1.54668	NOT
ENSRNOT00000075167	-9.65783	6.12099	-4.20578	0.00272006	0.0631745	-1.54676	NOT
ENSRNOT00000002028	-1.69163	3.19128	-4.20575	0.00272016	0.0631745	-1.5468	NOT
ENSRNOT00000076611	-2.3834	3.81869	-4.20504	0.00272288	0.0631911	-1.54783	NOT
ENSRNOT00000032972	-1.29393	2.00599	-4.20453	0.0027248	0.0631911	-1.54855	NOT
ENSRNOT00000024835	-0.752662	1.16325	-4.20338	0.00272923	0.0632258	-1.55022	NOT
ENSRNOT00000009280	-3.38342	4.78578	-4.20312	0.00273023	0.0632258	-1.5506	NOT
ENSRNOT00000049337	3.61256	26.7042	4.20202	0.00273445	0.0632465	-1.55219	NOT
ENSRNOT00000032719	1.8252	13.2607	4.20186	0.00273506	0.0632465	-1.55241	NOT
ENSRNOT00000065456	5.62306	32.1705	4.20127	0.00273732	0.0632534	-1.55326	NOT
ENSRNOT00000002510	-4.52238	9.37828	-4.1992	0.0027453	0.0633293	-1.55625	NOT
ENSRNOT00000056813	1.65139	3.28707	4.19914	0.00274554	0.0633293	-1.55634	NOT
ENSRNOT00000018101	-3.60933	4.99291	-4.19888	0.00274652	0.0633293	-1.55671	NOT
ENSRNOT00000048080	35.7866	94.1712	4.19785	0.00275052	0.0633424	-1.55821	NOT
ENSRNOT00000057502	-2.02549	5.27194	-4.19772	0.00275102	0.0633424	-1.55839	NOT
ENSRNOT00000060988	9.09405	14.7326	4.19652	0.00275563	0.0633832	-1.56011	NOT
ENSRNOT00000058735	2.30827	4.3845	4.19591	0.00275802	0.0633832	-1.561	NOT
ENSRNOT00000003146	-2.27388	4.90545	-4.19573	0.0027587	0.0633832	-1.56126	NOT
ENSRNOT00000014454	8.37014	31.08	4.19492	0.00276184	0.06341	-1.56243	NOT
ENSRNOT00000027967	4.3875	17.011	4.19406	0.00276517	0.0634412	-1.56367	NOT
ENSRNOT00000022635	-2.42406	3.60334	-4.19217	0.00277255	0.063565	-1.5664	NOT
ENSRNOT00000021041	-0.146564	0.095584	-4.19156	0.00277492	0.0635741	-1.56728	NOT
ENSRNOT00000022594	9.62988	36.9055	4.18991	0.00278138	0.0636742	-1.56967	NOT
ENSRNOT00000000783	-1.6754	1.25023	-4.18943	0.00278325	0.0636742	-1.57036	NOT
ENSRNOT00000027771	11.9813	19.0248	4.18872	0.00278604	0.0636929	-1.57139	NOT
ENSRNOT00000038898	-2.0106	1.17746	-4.18696	0.00279293	0.0638038	-1.57393	NOT
ENSRNOT00000030511	-3.12505	7.10176	-4.18647	0.00279486	0.0638038	-1.57464	NOT
ENSRNOT00000027695	-1.53472	4.34138	-4.1853	0.00279946	0.0638269	-1.57633	NOT
ENSRNOT00000027237	-18.7215	17.038	-4.18519	0.0027999	0.0638269	-1.57649	NOT
ENSRNOT00000011480	-17.6867	58.6975	-4.18417	0.0028039	0.0638269	-1.57796	NOT
ENSRNOT00000011173	3.67744	11.8916	4.18411	0.00280414	0.0638269	-1.57804	NOT
ENSRNOT00000028184	6.93792	24.1922	4.18333	0.00280725	0.0638269	-1.57918	NOT
ENSRNOT00000045099	-6.22968	14.7764	-4.18301	0.0028085	0.0638269	-1.57964	NOT
ENSRNOT00000061033	6.11823	10.2659	4.18236	0.00281107	0.0638269	-1.58058	NOT
ENSRNOT00000014273	-4.83791	3.32512	-4.18214	0.00281192	0.0638269	-1.58089	NOT
ENSRNOT00000004094	-1.866	1.67377	-4.18168	0.00281373	0.0638269	-1.58155	NOT
ENSRNOT00000067688	-8.20739	9.36662	-4.17998	0.00282049	0.0638917	-1.58402	NOT
ENSRNOT00000027234	-33.9234	65.0392	-4.17996	0.00282056	0.0638917	-1.58404	NOT
ENSRNOT00000026661	-8.23326	6.65675	-4.17903	0.00282426	0.0639237	-1.58539	NOT
ENSRNOT00000043604	3.98451	9.91136	4.17831	0.00282712	0.0639237	-1.58643	NOT
ENSRNOT00000055362	-0.378026	0.287251	-4.17788	0.00282886	0.0639237	-1.58706	NOT
ENSRNOT00000071701	-1.55059	2.41491	-4.17694	0.00283261	0.0639237	-1.58842	NOT
ENSRNOT00000048123	-0.253266	0.15326	-4.17673	0.00283344	0.0639237	-1.58872	NOT
ENSRNOT00000014785	-32.9546	68.3948	-4.17661	0.0028339	0.0639237	-1.58889	NOT
ENSRNOT00000004799	41.6714	332.23	4.17312	0.00284786	0.0641687	-1.59394	NOT
ENSRNOT00000026838	4.1047	17.6525	4.1729	0.00284875	0.0641687	-1.59426	NOT
ENSRNOT00000001066	259.298	817.574	4.17086	0.00285693	0.0643078	-1.59721	UP
ENSRNOT00000047698	-7.65522	35.627	-4.16921	0.00286361	0.0643698	-1.59961	NOT
ENSRNOT00000014095	-10.4305	20.7312	-4.16919	0.00286368	0.0643698	-1.59963	NOT
ENSRNOT00000023642	1.15744	5.75958	4.16673	0.00287363	0.0645483	-1.6032	NOT
ENSRNOT00000044885	37.2584	163.166	4.16456	0.00288242	0.0646871	-1.60633	NOT
ENSRNOT00000036601	4.47328	15.3508	4.16421	0.00288383	0.0646871	-1.60684	NOT
ENSRNOT00000064809	-2.97493	4.68882	-4.16291	0.00288913	0.0647015	-1.60872	NOT
ENSRNOT00000016626	2.99586	8.75059	4.16245	0.002891	0.0647015	-1.60939	NOT
ENSRNOT00000072851	9.22054	48.4612	4.1623	0.00289163	0.0647015	-1.60961	NOT
ENSRNOT00000022281	8.11068	23.7178	4.16208	0.00289252	0.0647015	-1.60993	NOT
ENSRNOT00000009705	73.5924	160.346	4.15994	0.00290126	0.0648518	-1.61302	UP
ENSRNOT00000027765	-3.35696	5.56175	-4.15938	0.00290355	0.0648581	-1.61384	NOT
ENSRNOT00000023429	-13.8544	59.1825	-4.1578	0.00291003	0.0649337	-1.61613	NOT
ENSRNOT00000065187	6.86482	18.1335	4.15757	0.00291097	0.0649337	-1.61646	NOT
ENSRNOT00000007069	30.1228	73.8264	4.15651	0.00291531	0.0649854	-1.61799	NOT
ENSRNOT00000019887	-0.0743299	0.048655	-4.15576	0.00291843	0.0650098	-1.61909	NOT
ENSRNOT00000012314	-0.935667	0.987664	-4.1544	0.00292404	0.0650897	-1.62106	NOT
ENSRNOT00000018717	3.02912	19.4184	4.15349	0.00292779	0.065128	-1.62238	NOT
ENSRNOT00000021636	-2.62881	3.57959	-4.15221	0.00293308	0.0651759	-1.62423	NOT
ENSRNOT00000004494	-3.67441	8.98372	-4.15107	0.0029378	0.0651759	-1.62588	NOT
ENSRNOT00000041264	-8.47414	18.6555	-4.15089	0.00293854	0.0651759	-1.62614	NOT
ENSRNOT00000009681	29.4992	141.855	4.15039	0.00294061	0.0651759	-1.62687	NOT
ENSRNOT00000039353	-1.39708	7.34402	-4.15007	0.00294193	0.0651759	-1.62733	NOT
ENSRNOT00000061070	-19.6159	38.9602	-4.14958	0.00294399	0.0651759	-1.62805	NOT
ENSRNOT00000003969	0.37034	0.515799	4.14955	0.00294412	0.0651759	-1.62809	NOT
ENSRNOT00000037588	-2.73019	6.86522	-4.14667	0.0029561	0.0653961	-1.63226	NOT
ENSRNOT00000018511	-1.60055	2.24859	-4.14533	0.0029617	0.0654176	-1.63421	NOT
ENSRNOT00000028640	4.22988	16.4474	4.14531	0.00296179	0.0654176	-1.63424	NOT
ENSRNOT00000011010	6.79522	32.9094	4.14498	0.00296318	0.0654176	-1.63472	NOT
ENSRNOT00000000163	-5.6602	9.29471	-4.14334	0.00297006	0.0655246	-1.6371	NOT
ENSRNOT00000015599	-1.03005	1.39128	-4.13768	0.0029939	0.0659508	-1.64532	NOT
ENSRNOT00000029386	1.88757	5.91347	4.13685	0.00299743	0.0659508	-1.64653	NOT
ENSRNOT00000021502	-2.40882	8.80997	-4.1366	0.00299847	0.0659508	-1.64688	NOT
ENSRNOT00000020806	7.67988	31.3103	4.13588	0.00300152	0.0659508	-1.64793	NOT
ENSRNOT00000036212	-2.62362	4.06582	-4.13567	0.00300243	0.0659508	-1.64824	NOT
ENSRNOT00000011513	-2.99878	4.00284	-4.13561	0.00300265	0.0659508	-1.64832	NOT
ENSRNOT00000025913	-3.44582	2.53477	-4.13536	0.00300373	0.0659508	-1.64868	NOT
ENSRNOT00000037489	9.27738	17.6228	4.13461	0.00300693	0.0659752	-1.64978	NOT
ENSRNOT00000058992	7.21172	18.4412	4.13413	0.00300894	0.0659752	-1.65047	NOT
ENSRNOT00000066869	1.07587	6.70005	4.13298	0.00301386	0.0660244	-1.65214	NOT
ENSRNOT00000003940	-60.5103	36.8185	-4.13264	0.00301529	0.0660244	-1.65263	DOWN
ENSRNOT00000004736	-0.269926	0.184283	-4.13026	0.00302546	0.0662021	-1.65609	NOT
ENSRNOT00000032706	-2.10438	3.02328	-4.12685	0.0030401	0.0664772	-1.66105	NOT
ENSRNOT00000032454	-7.28796	25.7551	-4.1256	0.00304547	0.0665172	-1.66286	NOT
ENSRNOT00000004770	-35.2928	68.8476	-4.12544	0.00304618	0.0665172	-1.6631	NOT
ENSRNOT00000033940	30.2875	37.3803	4.12474	0.00304921	0.0665172	-1.66412	NOT
ENSRNOT00000009233	-18.5538	57.6294	-4.12451	0.0030502	0.0665172	-1.66446	NOT
ENSRNOT00000019101	3.30606	7.27285	4.12384	0.00305309	0.0665228	-1.66543	NOT
ENSRNOT00000068350	3.3244	7.30172	4.12304	0.00305653	0.0665228	-1.66658	NOT
ENSRNOT00000024783	-2.34485	8.06961	-4.12153	0.00306309	0.0665228	-1.66879	NOT
ENSRNOT00000001093	-4.57841	7.00396	-4.12127	0.00306419	0.0665228	-1.66916	NOT
ENSRNOT00000013613	-30.1371	55.433	-4.12123	0.0030644	0.0665228	-1.66923	NOT
ENSRNOT00000019108	5.1527	30.9517	4.12108	0.00306504	0.0665228	-1.66944	NOT
ENSRNOT00000025260	2.36386	12.6341	4.12068	0.00306678	0.0665228	-1.67002	NOT
ENSRNOT00000011880	2.39518	6.37947	4.12063	0.003067	0.0665228	-1.6701	NOT
ENSRNOT00000049391	5.74018	33.9635	4.11936	0.00307249	0.0665799	-1.67193	NOT
ENSRNOT00000003778	-11.9079	6.50083	-4.11907	0.00307378	0.0665799	-1.67236	NOT
ENSRNOT00000007914	15.6792	123.18	4.11765	0.00307997	0.0666319	-1.67443	NOT
ENSRNOT00000056169	-7.15006	7.78878	-4.11757	0.00308032	0.0666319	-1.67455	NOT
ENSRNOT00000003327	-3.2703	2.98737	-4.11689	0.00308327	0.0666509	-1.67553	NOT
ENSRNOT00000000149	-4.23353	6.26933	-4.1158	0.00308805	0.0667094	-1.67712	NOT
ENSRNOT00000055862	20.7485	67.249	4.1113	0.00310779	0.0669165	-1.68367	NOT
ENSRNOT00000036745	10.4651	25.7812	4.11082	0.00310993	0.0669165	-1.68437	NOT
ENSRNOT00000075823	4.35282	17.1272	4.11024	0.00311248	0.0669165	-1.68522	NOT
ENSRNOT00000038836	-0.764108	1.85408	-4.11021	0.00311259	0.0669165	-1.68525	NOT
ENSRNOT00000055792	25.1708	94.4262	4.11001	0.00311349	0.0669165	-1.68555	NOT
ENSRNOT00000044971	4.7632	14.6207	4.10973	0.00311474	0.0669165	-1.68596	NOT
ENSRNOT00000018892	2.58067	6.87758	4.10839	0.00312064	0.0669165	-1.6879	NOT
ENSRNOT00000011694	-0.694448	0.940872	-4.10838	0.00312067	0.0669165	-1.68792	NOT
ENSRNOT00000006351	-1.0094	0.651119	-4.10819	0.00312155	0.0669165	-1.6882	NOT
ENSRNOT00000009198	8.84416	29.7132	4.10747	0.0031247	0.0669165	-1.68924	NOT
ENSRNOT00000001882	2.03116	4.54247	4.10728	0.00312558	0.0669165	-1.68953	NOT
ENSRNOT00000004206	50.4354	216.5	4.1072	0.0031259	0.0669165	-1.68964	UP
ENSRNOT00000020726	-0.265522	0.265422	-4.10711	0.00312631	0.0669165	-1.68977	NOT
ENSRNOT00000008011	-3.70281	3.25707	-4.10678	0.00312776	0.0669165	-1.69025	NOT
ENSRNOT00000016230	184.74	532.363	4.10654	0.00312884	0.0669165	-1.6906	UP
ENSRNOT00000020207	17.4193	41.1367	4.10561	0.00313296	0.0669499	-1.69195	NOT
ENSRNOT00000012101	72.4534	221.916	4.10404	0.00313997	0.0669499	-1.69425	UP
ENSRNOT00000010101	-51.0315	85.9108	-4.10384	0.00314086	0.0669499	-1.69454	DOWN
ENSRNOT00000073872	0.92314	3.65173	4.10371	0.00314143	0.0669499	-1.69472	NOT
ENSRNOT00000040464	11.1749	20.7868	4.10328	0.00314333	0.0669499	-1.69534	NOT
ENSRNOT00000074392	-1.64995	3.22884	-4.10262	0.00314627	0.0669499	-1.69631	NOT
ENSRNOT00000028029	7.85328	21.422	4.10247	0.00314697	0.0669499	-1.69653	NOT
ENSRNOT00000008655	19.1514	43.6283	4.10245	0.00314706	0.0669499	-1.69656	NOT
ENSRNOT00000021739	11.144	31.7507	4.09975	0.00315913	0.0671624	-1.7005	NOT
ENSRNOT00000021857	20.0042	60.2593	4.0981	0.00316653	0.0672309	-1.7029	NOT
ENSRNOT00000038494	-0.248466	0.399607	-4.0981	0.00316654	0.0672309	-1.7029	NOT
ENSRNOT00000016578	4.35186	13.218	4.09757	0.00316893	0.0672374	-1.70368	NOT
ENSRNOT00000035338	6.26734	28.67	4.09642	0.00317409	0.0672904	-1.70535	NOT
ENSRNOT00000007702	-4.99097	3.27387	-4.09608	0.00317561	0.0672904	-1.70584	NOT
ENSRNOT00000016220	-14.6557	43.4028	-4.09399	0.00318508	0.0673888	-1.7089	NOT
ENSRNOT00000006832	-0.974928	3.16602	-4.09381	0.00318589	0.0673888	-1.70916	NOT
ENSRNOT00000025928	-1.72025	2.00156	-4.09366	0.00318654	0.0673888	-1.70937	NOT
ENSRNOT00000010481	-15.9305	48.3253	-4.0923	0.00319273	0.067457	-1.71136	NOT
ENSRNOT00000020809	-2.15363	5.18283	-4.09199	0.0031941	0.067457	-1.7118	NOT
ENSRNOT00000018678	-0.756525	1.6554	-4.09013	0.00320257	0.067457	-1.71452	NOT
ENSRNOT00000018780	11.1068	19.4007	4.09011	0.00320266	0.067457	-1.71455	NOT
ENSRNOT00000016819	6.22087	15.4415	4.09003	0.00320304	0.067457	-1.71467	NOT
ENSRNOT00000036383	3.03474	12.5096	4.08973	0.00320439	0.067457	-1.7151	NOT
ENSRNOT00000016965	31.0924	205.768	4.08972	0.00320445	0.067457	-1.71512	NOT
ENSRNOT00000035309	-2.73674	6.14098	-4.08754	0.00321436	0.0676215	-1.7183	NOT
ENSRNOT00000020108	-0.842103	1.41404	-4.08535	0.00322438	0.0676892	-1.72149	NOT
ENSRNOT00000027428	-7.94141	15.7816	-4.08514	0.00322535	0.0676892	-1.7218	NOT
ENSRNOT00000032273	-0.38364	0.373626	-4.0848	0.00322693	0.0676892	-1.7223	NOT
ENSRNOT00000038182	-2.5653	14.9729	-4.08415	0.00322989	0.0676892	-1.72324	NOT
ENSRNOT00000020660	-0.362711	0.559552	-4.08394	0.00323087	0.0676892	-1.72355	NOT
ENSRNOT00000000263	6.94138	37.1665	4.0839	0.00323103	0.0676892	-1.72361	NOT
ENSRNOT00000003020	-1.32556	1.87978	-4.0832	0.00323427	0.0676892	-1.72463	NOT
ENSRNOT00000047139	12.052	40.2805	4.08317	0.00323442	0.0676892	-1.72468	NOT
ENSRNOT00000040475	5.82252	22.6745	4.08255	0.00323727	0.0677047	-1.72559	NOT
ENSRNOT00000056918	-2.07043	1.92222	-4.08162	0.00324152	0.0677497	-1.72694	NOT
ENSRNOT00000055302	-3.92526	12.1756	-4.08071	0.00324572	0.0677934	-1.72827	NOT
ENSRNOT00000017765	20.1628	35.0289	4.079	0.00325364	0.0679147	-1.73077	NOT
ENSRNOT00000029825	17.2716	42.3969	4.07681	0.0032638	0.0680478	-1.73397	NOT
ENSRNOT00000000874	20.1733	58.3929	4.07671	0.00326425	0.0680478	-1.73411	NOT
ENSRNOT00000007486	2.72699	11.4726	4.07609	0.00326712	0.0680637	-1.73501	NOT
ENSRNOT00000013301	-4.27488	23.2132	-4.07419	0.00327597	0.0682039	-1.73779	NOT
ENSRNOT00000028218	-3.11606	4.86938	-4.07334	0.00327995	0.0682056	-1.73904	NOT
ENSRNOT00000067514	-4.46264	9.68218	-4.07326	0.0032803	0.0682056	-1.73915	NOT
ENSRNOT00000005630	1.25567	3.55607	4.07198	0.00328631	0.0682864	-1.74103	NOT
ENSRNOT00000067752	-1.99813	4.72988	-4.0712	0.00328995	0.0683078	-1.74216	NOT
ENSRNOT00000029621	-0.160041	0.0800207	-4.07085	0.00329158	0.0683078	-1.74267	NOT
ENSRNOT00000001243	1.52624	4.83121	4.07006	0.00329527	0.0683401	-1.74382	NOT
ENSRNOT00000071258	9.58626	37.2766	4.0685	0.0033026	0.0684067	-1.74611	NOT
ENSRNOT00000071420	-2.1523	3.03948	-4.06847	0.00330273	0.0684067	-1.74615	NOT
ENSRNOT00000002397	5.94688	22.1063	4.06721	0.00330867	0.0684857	-1.74799	NOT
ENSRNOT00000064312	-7.37476	20.9127	-4.06667	0.00331124	0.0684948	-1.74879	NOT
ENSRNOT00000014073	-33.243	20.9506	-4.06571	0.00331573	0.0685436	-1.75018	NOT
ENSRNOT00000040376	-0.280839	0.398572	-4.06446	0.00332165	0.0686219	-1.75201	NOT
ENSRNOT00000035973	39.7426	69.208	4.06023	0.00334174	0.0689476	-1.7582	NOT
ENSRNOT00000048052	1.17973	4.52887	4.05993	0.00334315	0.0689476	-1.75863	NOT
ENSRNOT00000025008	5.06848	29.9263	4.05925	0.00334639	0.0689476	-1.75963	NOT
ENSRNOT00000038535	3.18112	5.33447	4.05897	0.00334774	0.0689476	-1.76004	NOT
ENSRNOT00000075159	43.1736	219.823	4.05815	0.00335163	0.0689476	-1.76124	NOT
ENSRNOT00000021689	-36.2452	37.8078	-4.05792	0.00335274	0.0689476	-1.76158	NOT
ENSRNOT00000034690	5.64532	28.0119	4.05772	0.00335369	0.0689476	-1.76187	NOT
ENSRNOT00000020925	-1.91757	3.58458	-4.05644	0.00335981	0.0689476	-1.76374	NOT
ENSRNOT00000065410	13.3517	58.2448	4.05638	0.0033601	0.0689476	-1.76383	NOT
ENSRNOT00000075989	-2.21908	1.44123	-4.05628	0.00336058	0.0689476	-1.76397	NOT
ENSRNOT00000074781	-3.85792	6.00915	-4.05585	0.00336267	0.0689476	-1.76461	NOT
ENSRNOT00000038464	-0.747602	0.672115	-4.05575	0.00336314	0.0689476	-1.76476	NOT
ENSRNOT00000067907	-3.62678	17.3685	-4.05418	0.00337067	0.069058	-1.76705	NOT
ENSRNOT00000006306	-11.5029	22.6696	-4.05257	0.00337841	0.0691663	-1.76941	NOT
ENSRNOT00000027337	13.7639	42.3013	4.05219	0.00338026	0.0691663	-1.76997	NOT
ENSRNOT00000017712	9.81836	43.0724	4.04893	0.00339602	0.0694446	-1.77475	NOT
ENSRNOT00000003788	12.0118	20.8034	4.04785	0.00340122	0.0695069	-1.77632	NOT
ENSRNOT00000023927	5.8681	35.3408	4.04681	0.0034063	0.0695663	-1.77785	NOT
ENSRNOT00000058853	-3.80216	1.91114	-4.044	0.00341998	0.0698015	-1.78196	NOT
TCONS_00107266	0.19986	0.219793	4.0426	0.00342679	0.0698961	-1.78401	NOT
ENSRNOT00000039954	11.8113	21.5951	4.04156	0.00343191	0.0699368	-1.78554	NOT
ENSRNOT00000073330	-159.845	294.021	-4.04131	0.00343313	0.0699368	-1.7859	DOWN
ENSRNOT00000057469	2.44744	1.89795	4.04015	0.00343882	0.0700083	-1.7876	NOT
ENSRNOT00000051159	-1.88906	3.63933	-4.03737	0.00345252	0.0702376	-1.79168	NOT
ENSRNOT00000047241	-0.874376	1.67177	-4.03697	0.00345445	0.0702376	-1.79226	NOT
ENSRNOT00000071590	9.3891	41.6491	4.03377	0.00347028	0.0704988	-1.79695	NOT
ENSRNOT00000021851	133.612	408.865	4.03349	0.00347168	0.0704988	-1.79737	UP
ENSRNOT00000063995	-0.147209	0.2423	-4.03188	0.00347968	0.0705388	-1.79973	NOT
ENSRNOT00000051910	-9.04258	29.6821	-4.03162	0.00348096	0.0705388	-1.80011	NOT
ENSRNOT00000006689	-1.11283	1.1128	-4.03146	0.00348177	0.0705388	-1.80035	NOT
ENSRNOT00000025197	-3.45842	4.27863	-4.03133	0.00348242	0.0705388	-1.80054	NOT
ENSRNOT00000004011	1.31177	9.48728	4.0307	0.00348555	0.0705576	-1.80146	NOT
ENSRNOT00000074698	3.08014	8.63259	4.0297	0.00349052	0.0705933	-1.80292	NOT
ENSRNOT00000007681	5.63618	28.7391	4.02944	0.00349183	0.0705933	-1.80331	NOT
ENSRNOT00000017353	-13.3047	15.9193	-4.02873	0.00349537	0.0705933	-1.80435	NOT
ENSRNOT00000023033	-7.14355	12.2601	-4.02859	0.00349608	0.0705933	-1.80456	NOT
ENSRNOT00000054861	-2.48283	1.38397	-4.0281	0.00349853	0.0705984	-1.80528	NOT
ENSRNOT00000006504	47.4846	105.723	4.02597	0.00350922	0.0707483	-1.80841	UP
ENSRNOT00000003541	1.56589	7.58491	4.02574	0.00351036	0.0707483	-1.80874	NOT
ENSRNOT00000072152	5.33886	19.8125	4.02436	0.00351728	0.0708434	-1.81076	NOT
ENSRNOT00000012110	63.6969	95.3623	4.02285	0.00352488	0.0709174	-1.81298	UP
ENSRNOT00000035240	-111.371	103.959	-4.02276	0.00352537	0.0709174	-1.81312	DOWN
ENSRNOT00000020437	9.42084	35.1184	4.02205	0.0035289	0.0709442	-1.81415	NOT
ENSRNOT00000027910	-2.82571	6.32415	-4.02113	0.00353356	0.0709935	-1.8155	NOT
ENSRNOT00000027640	5.4988	26.4019	4.01992	0.00353968	0.071072	-1.81728	NOT
ENSRNOT00000014271	-4.23621	10.2746	-4.01814	0.00354873	0.0712092	-1.8199	NOT
ENSRNOT00000027868	22.7892	87.1172	4.01637	0.0035577	0.0712637	-1.82249	NOT
ENSRNOT00000006200	-16.3527	15.9363	-4.0163	0.00355806	0.0712637	-1.82259	NOT
ENSRNOT00000011651	10.884	39.2063	4.01593	0.00355996	0.0712637	-1.82314	NOT
ENSRNOT00000021938	-0.519709	0.702549	-4.01586	0.00356031	0.0712637	-1.82324	NOT
ENSRNOT00000017907	-7.7235	19.5751	-4.01526	0.00356336	0.0712805	-1.82412	NOT
ENSRNOT00000023610	0.315671	0.617088	4.01284	0.00357574	0.0714415	-1.82768	NOT
ENSRNOT00000022455	9.287	31.2763	4.01282	0.00357585	0.0714415	-1.82771	NOT
ENSRNOT00000020358	7.28388	25.3368	4.01198	0.00358012	0.0714824	-1.82894	NOT
ENSRNOT00000021550	20.2422	44.512	4.01122	0.00358403	0.071516	-1.83006	NOT
ENSRNOT00000035890	31.338	193.901	4.009	0.00359545	0.0716994	-1.83332	NOT
ENSRNOT00000025496	46.0739	84.2373	4.00675	0.00360703	0.0718859	-1.83663	UP
ENSRNOT00000010592	18.9549	69.4825	4.00591	0.0036114	0.0719284	-1.83787	NOT
ENSRNOT00000020401	-0.757966	1.2826	-4.00521	0.00361501	0.0719557	-1.83889	NOT
ENSRNOT00000076133	-3.30452	4.53111	-4.00313	0.00362582	0.0721261	-1.84196	NOT
ENSRNOT00000034372	5.33958	17.7997	4.00218	0.00363077	0.07218	-1.84336	NOT
ENSRNOT00000049520	-40.7122	52.5575	-4.00077	0.00363809	0.0722387	-1.84543	NOT
ENSRNOT00000059715	-10.3098	21.9362	-4.00075	0.00363821	0.0722387	-1.84546	NOT
ENSRNOT00000055879	47.2888	187.699	4.00031	0.00364051	0.0722398	-1.84611	UP
ENSRNOT00000011509	-1.40581	0.73494	-3.9989	0.00364788	0.0723414	-1.84818	NOT
ENSRNOT00000031653	-1.25168	0.770804	-3.99728	0.00365634	0.0724644	-1.85056	NOT
ENSRNOT00000001322	-1.88728	2.57173	-3.99629	0.00366156	0.0724935	-1.85203	NOT
ENSRNOT00000019234	-2.44066	3.12472	-3.99614	0.00366231	0.0724935	-1.85224	NOT
ENSRNOT00000034669	-1.66551	2.70809	-3.99352	0.00367612	0.072722	-1.8561	NOT
ENSRNOT00000075852	11.1168	48.2845	3.99289	0.00367944	0.072743	-1.85702	NOT
ENSRNOT00000028331	-5.3582	12.4385	-3.99215	0.00368337	0.0727517	-1.85812	NOT
ENSRNOT00000028187	1.36519	8.52919	3.99195	0.0036844	0.0727517	-1.85841	NOT
ENSRNOT00000029045	-2.00683	8.74058	-3.98969	0.00369635	0.0729002	-1.86173	NOT
ENSRNOT00000006752	27.7473	118.48	3.98967	0.00369646	0.0729002	-1.86176	NOT
ENSRNOT00000057386	-28.5863	25.8491	-3.98836	0.00370345	0.0729934	-1.8637	NOT
ENSRNOT00000074348	2.78508	4.09692	3.98748	0.00370813	0.0730409	-1.865	NOT
ENSRNOT00000000890	24.327	157.143	3.98646	0.00371353	0.0730847	-1.86649	NOT
ENSRNOT00000022241	-36.5541	63.7202	-3.98621	0.0037149	0.0730847	-1.86687	NOT
ENSRNOT00000023606	39.8002	316.11	3.98571	0.00371757	0.0730925	-1.8676	NOT
ENSRNOT00000037494	5.8492	32.9154	3.98525	0.00372	0.0730955	-1.86827	NOT
ENSRNOT00000004376	-7.62884	29.625	-3.98297	0.0037322	0.0732905	-1.87163	NOT
ENSRNOT00000025402	-1.74292	4.47616	-3.98226	0.00373602	0.0733208	-1.87268	NOT
ENSRNOT00000061270	-0.37285	0.257123	-3.98081	0.0037438	0.0733433	-1.87482	NOT
ENSRNOT00000067904	3.48836	15.4712	3.9803	0.00374655	0.0733433	-1.87557	NOT
ENSRNOT00000010955	-1.46976	1.97903	-3.98018	0.00374718	0.0733433	-1.87575	NOT
ENSRNOT00000014456	-0.105438	0.0527189	-3.98003	0.00374798	0.0733433	-1.87596	NOT
ENSRNOT00000019737	48.9907	139.232	3.97992	0.00374857	0.0733433	-1.87612	UP
ENSRNOT00000039748	1.95631	7.01969	3.97855	0.00375596	0.0734434	-1.87815	NOT
ENSRNOT00000074717	-3.80905	3.18511	-3.97786	0.00375967	0.0734518	-1.87916	NOT
ENSRNOT00000005988	-0.264384	0.179261	-3.97763	0.00376096	0.0734518	-1.87951	NOT
ENSRNOT00000021850	2.22044	15.9004	3.97705	0.00376407	0.073468	-1.88036	NOT
ENSRNOT00000008959	0.0793048	0.0495029	3.97524	0.00377389	0.0735747	-1.88303	NOT
ENSRNOT00000015732	-0.041362	0.0257435	-3.97519	0.00377412	0.0735747	-1.8831	NOT
ENSRNOT00000064426	12.8742	42.989	3.97422	0.00377941	0.0736332	-1.88453	NOT
ENSRNOT00000056937	-2.47343	4.25744	-3.97341	0.0037838	0.0736742	-1.88573	NOT
ENSRNOT00000014930	-0.532017	1.10199	-3.97107	0.00379656	0.0738552	-1.88918	NOT
ENSRNOT00000018853	-3.43143	6.54549	-3.97086	0.00379769	0.0738552	-1.88948	NOT
ENSRNOT00000065871	-9.25516	28.1059	-3.97038	0.00380035	0.0738623	-1.8902	NOT
ENSRNOT00000056995	-3.28703	4.73308	-3.96994	0.00380272	0.0738636	-1.89084	NOT
ENSRNOT00000036666	-10.5996	18.2651	-3.96841	0.00381113	0.0739415	-1.89311	NOT
ENSRNOT00000071207	-0.242662	0.743437	-3.96837	0.00381132	0.0739415	-1.89316	NOT
ENSRNOT00000014089	-34.8023	26.682	-3.96762	0.00381544	0.0739694	-1.89427	NOT
ENSRNOT00000025389	-2.07796	4.69376	-3.96727	0.00381736	0.0739694	-1.89479	NOT
ENSRNOT00000075003	-7.80919	10.4403	-3.96461	0.00383198	0.074208	-1.89871	NOT
ENSRNOT00000030892	76.9128	284.726	3.9628	0.00384198	0.0743569	-1.90138	UP
ENSRNOT00000075343	8.44856	25.8078	3.96048	0.00385482	0.0745349	-1.90481	NOT
ENSRNOT00000011069	8.88332	51.5448	3.9603	0.00385581	0.0745349	-1.90507	NOT
ENSRNOT00000071879	-8.27943	15.4977	-3.95956	0.00385994	0.0745699	-1.90617	NOT
ENSRNOT00000009758	6.8381	26.0098	3.95857	0.00386544	0.0746313	-1.90763	NOT
ENSRNOT00000071977	0.875626	1.42695	3.95698	0.00387428	0.0747225	-1.90997	NOT
ENSRNOT00000067405	21.499	88.1652	3.95689	0.00387481	0.0747225	-1.91011	NOT
ENSRNOT00000009896	20.617	48.1495	3.95577	0.00388106	0.0747983	-1.91177	NOT
ENSRNOT00000074725	9.40624	30.9697	3.95527	0.00388387	0.0748075	-1.91251	NOT
ENSRNOT00000067169	2.54586	12.7426	3.95481	0.00388644	0.0748123	-1.91319	NOT
ENSRNOT00000010784	-1.41437	2.20835	-3.95197	0.00390235	0.0750736	-1.91738	NOT
ENSRNOT00000000101	3.84302	26.8235	3.95065	0.00390975	0.0750979	-1.91932	NOT
ENSRNOT00000026316	15.5439	50.8299	3.95058	0.0039102	0.0750979	-1.91944	NOT
ENSRNOT00000008522	41.8404	212.37	3.94955	0.003916	0.0750979	-1.92096	NOT
ENSRNOT00000027494	-15.972	38.4371	-3.94938	0.00391691	0.0750979	-1.9212	NOT
ENSRNOT00000040978	16.5481	28.3408	3.94911	0.00391845	0.0750979	-1.9216	NOT
ENSRNOT00000014312	441.942	802.138	3.94887	0.00391981	0.0750979	-1.92196	UP
ENSRNOT00000067702	-14.1231	45.6437	-3.94884	0.00391996	0.0750979	-1.922	NOT
ENSRNOT00000002180	1.9684	22.9245	3.94798	0.00392482	0.0751349	-1.92327	NOT
ENSRNOT00000022670	3.20232	13.004	3.94768	0.00392656	0.0751349	-1.92372	NOT
ENSRNOT00000017918	-2.11562	12.675	-3.94629	0.00393442	0.0752405	-1.92577	NOT
ENSRNOT00000015240	-8.14914	38.324	-3.94427	0.00394586	0.0753962	-1.92875	NOT
ENSRNOT00000028423	-0.749059	1.49455	-3.94354	0.00395001	0.0753962	-1.92983	NOT
ENSRNOT00000019023	0.301667	0.441767	3.94303	0.00395295	0.0753962	-1.93059	NOT
ENSRNOT00000012066	9.11504	27.8557	3.94268	0.00395493	0.0753962	-1.93111	NOT
ENSRNOT00000022304	-6.5262	34.4448	-3.94239	0.00395657	0.0753962	-1.93153	NOT
ENSRNOT00000048318	7.1684	25.4786	3.94224	0.00395744	0.0753962	-1.93176	NOT
ENSRNOT00000024581	5.09796	24.8746	3.94197	0.00395897	0.0753962	-1.93215	NOT
ENSRNOT00000068545	-1.47919	2.54786	-3.94037	0.00396812	0.0754852	-1.93452	NOT
ENSRNOT00000037369	1.40284	2.00942	3.93994	0.00397057	0.0754852	-1.93516	NOT
ENSRNOT00000066606	-0.125397	0.10143	-3.93992	0.00397068	0.0754852	-1.93519	NOT
ENSRNOT00000058379	0.0451829	0.0225914	3.93835	0.00397971	0.0756122	-1.93752	NOT
ENSRNOT00000017579	3.08504	24.573	3.93677	0.00398878	0.0756622	-1.93985	NOT
ENSRNOT00000003650	-0.59022	0.912503	-3.9367	0.00398918	0.0756622	-1.93995	NOT
ENSRNOT00000010103	-0.792612	2.73641	-3.93666	0.0039894	0.0756622	-1.94001	NOT
ENSRNOT00000032402	-25.3912	40.7517	-3.93616	0.00399229	0.0756723	-1.94075	NOT
ENSRNOT00000022774	-14.2075	11.9753	-3.93329	0.00400884	0.0759026	-1.945	NOT
ENSRNOT00000076273	-1.29444	1.13088	-3.93312	0.00400987	0.0759026	-1.94526	NOT
ENSRNOT00000066816	3.95874	20.9564	3.9322	0.00401515	0.0759026	-1.94661	NOT
ENSRNOT00000072580	-1.28051	0.66381	-3.93219	0.00401522	0.0759026	-1.94663	NOT
ENSRNOT00000009993	-3.66981	4.85226	-3.93123	0.00402078	0.0759026	-1.94805	NOT
ENSRNOT00000023567	-28.5695	65.1082	-3.93118	0.00402111	0.0759026	-1.94813	NOT
ENSRNOT00000012415	19.8091	42.2163	3.931	0.00402211	0.0759026	-1.94839	NOT
ENSRNOT00000070792	-13.9843	11.253	-3.9308	0.00402332	0.0759026	-1.94869	NOT
ENSRNOT00000048998	7.38724	34.0617	3.93032	0.0040261	0.0759107	-1.9494	NOT
ENSRNOT00000008211	8.09892	23.538	3.9293	0.00403202	0.0759598	-1.95091	NOT
ENSRNOT00000060698	-6.55002	9.54989	-3.92861	0.00403603	0.0759598	-1.95193	NOT
ENSRNOT00000012545	34.2354	120.903	3.92843	0.0040371	0.0759598	-1.9522	NOT
ENSRNOT00000026633	-99.591	170.183	-3.92825	0.00403815	0.0759598	-1.95247	DOWN
ENSRNOT00000024526	-2.9358	4.53351	-3.92769	0.00404139	0.0759762	-1.95329	NOT
ENSRNOT00000020161	39.4982	137.876	3.92687	0.0040462	0.0760081	-1.95451	NOT
ENSRNOT00000065550	26.5875	125.394	3.92659	0.00404781	0.0760081	-1.95492	NOT
ENSRNOT00000073372	-2.10675	6.3406	-3.92486	0.00405797	0.0761544	-1.95749	NOT
ENSRNOT00000054681	-2.3556	23.3423	-3.92376	0.00406437	0.0762301	-1.95911	NOT
ENSRNOT00000007202	-0.876634	2.09634	-3.92018	0.00408549	0.0765815	-1.96442	NOT
ENSRNOT00000056015	-15.0024	46.1991	-3.919	0.00409246	0.0766675	-1.96617	NOT
ENSRNOT00000032015	-18.4524	17.7088	-3.918	0.00409836	0.0767334	-1.96765	NOT
TCONS_00059036	1.70995	2.59756	3.91708	0.00410384	0.0767533	-1.96902	NOT
ENSRNOT00000026891	-8.7819	12.1682	-3.91648	0.00410737	0.0767533	-1.9699	NOT
ENSRNOT00000056110	4.04406	14.2551	3.91611	0.00410959	0.0767533	-1.97045	NOT
ENSRNOT00000005015	-1.52962	5.14954	-3.91597	0.0041104	0.0767533	-1.97066	NOT
ENSRNOT00000045134	12.9695	32.8111	3.91546	0.00411343	0.0767533	-1.97141	NOT
ENSRNOT00000027647	-0.60882	0.389218	-3.91526	0.0041146	0.0767533	-1.97171	NOT
ENSRNOT00000011620	2.88048	10.7846	3.91495	0.00411647	0.0767533	-1.97217	NOT
ENSRNOT00000058497	-0.955267	0.69774	-3.91434	0.0041201	0.0767533	-1.97308	NOT
ENSRNOT00000055487	5.64824	18.5401	3.91399	0.00412221	0.0767533	-1.9736	NOT
ENSRNOT00000064180	-25.6482	57.105	-3.9138	0.00412329	0.0767533	-1.97387	NOT
ENSRNOT00000048817	3.45386	15.8751	3.9133	0.00412627	0.0767644	-1.97461	NOT
ENSRNOT00000039275	-14.5258	20.8168	-3.91022	0.00414473	0.0770633	-1.97919	NOT
ENSRNOT00000003527	22.3779	55.3167	3.90855	0.00415476	0.0772052	-1.98167	NOT
ENSRNOT00000009612	2.28585	6.42193	3.90746	0.00416128	0.0772692	-1.98327	NOT
ENSRNOT00000070818	61.1312	211.696	3.90718	0.00416301	0.0772692	-1.9837	UP
ENSRNOT00000002330	-8.81089	12.4643	-3.90627	0.00416847	0.0773258	-1.98504	NOT
ENSRNOT00000028752	23.4422	101.47	3.90546	0.00417338	0.0773723	-1.98625	NOT
ENSRNOT00000025084	32.5072	84.8501	3.90499	0.00417619	0.0773799	-1.98694	NOT
ENSRNOT00000051474	2.58383	11.1296	3.9041	0.0041816	0.0774355	-1.98827	NOT
ENSRNOT00000065370	1.19905	1.41845	3.90145	0.00419762	0.0776873	-1.99219	NOT
ENSRNOT00000072215	8.33152	22.094	3.901	0.0042004	0.0776942	-1.99287	NOT
ENSRNOT00000005885	-8.59497	8.76194	-3.90017	0.00420543	0.0777424	-1.9941	NOT
ENSRNOT00000005346	-11.3678	27.6801	-3.89938	0.00421021	0.0777646	-1.99526	NOT
ENSRNOT00000018899	-3.95857	10.4784	-3.89918	0.00421147	0.0777646	-1.99557	NOT
ENSRNOT00000009135	2.55654	6.82588	3.8986	0.00421502	0.0777855	-1.99643	NOT
ENSRNOT00000048804	6.31452	20.8974	3.89793	0.00421907	0.0778157	-1.99742	NOT
ENSRNOT00000020260	-0.233141	0.139138	-3.89729	0.00422301	0.0778438	-1.99837	NOT
ENSRNOT00000037405	24.8936	71.3547	3.89579	0.00423219	0.0779682	-2.0006	NOT
ENSRNOT00000017318	8.569	21.2669	3.89514	0.00423619	0.0779974	-2.00157	NOT
ENSRNOT00000073646	-1.52252	0.951086	-3.89459	0.00423956	0.0780147	-2.00239	NOT
ENSRNOT00000001973	6.79695	11.1548	3.89195	0.00425577	0.0782683	-2.0063	NOT
ENSRNOT00000072573	-49.3871	64.1051	-3.8914	0.00425916	0.0782859	-2.00712	DOWN
ENSRNOT00000011516	-0.853852	1.55994	-3.88972	0.00426958	0.0784325	-2.00962	NOT
ENSRNOT00000000072	236.002	1054.64	3.88795	0.00428052	0.0785886	-2.01224	UP
ENSRNOT00000045237	-0.688621	0.589783	-3.88694	0.00428677	0.0786153	-2.01374	NOT
ENSRNOT00000021546	-1.60514	2.92789	-3.88669	0.00428834	0.0786153	-2.01411	NOT
ENSRNOT00000027619	-0.364151	0.259522	-3.88654	0.00428931	0.0786153	-2.01435	NOT
ENSRNOT00000031549	1.56684	5.5616	3.88602	0.00429253	0.0786296	-2.01512	NOT
ENSRNOT00000031472	61.485	207.349	3.8855	0.00429578	0.0786444	-2.01589	UP
ENSRNOT00000008241	1.32666	1.65809	3.88492	0.00429935	0.0786648	-2.01674	NOT
ENSRNOT00000072010	-3.03113	1.51556	-3.88449	0.00430206	0.0786697	-2.01739	NOT
ENSRNOT00000064900	9.94208	45.2982	3.88322	0.00431	0.0787701	-2.01928	NOT
ENSRNOT00000023899	-1.65461	1.20428	-3.88278	0.00431275	0.0787757	-2.01993	NOT
ENSRNOT00000038610	-0.549012	0.51876	-3.88201	0.00431756	0.0788187	-2.02108	NOT
ENSRNOT00000004314	9.73384	31.783	3.88074	0.00432553	0.0789008	-2.02297	NOT
ENSRNOT00000006765	-24.1918	25.4404	-3.88051	0.00432696	0.0789008	-2.02331	NOT
ENSRNOT00000030518	13.4284	70.7527	3.87862	0.00433886	0.0790579	-2.02612	NOT
ENSRNOT00000045841	-0.71179	1.26419	-3.87836	0.00434049	0.0790579	-2.02651	NOT
ENSRNOT00000057138	3.2174	15.4647	3.87689	0.00434973	0.0791752	-2.02869	NOT
ENSRNOT00000003052	12.7068	135.399	3.87655	0.00435186	0.0791752	-2.02919	NOT
ENSRNOT00000006063	13.7025	62.3699	3.87593	0.0043558	0.0792022	-2.03012	NOT
ENSRNOT00000032163	-8.23041	6.33567	-3.87489	0.00436235	0.0792334	-2.03166	NOT
ENSRNOT00000039709	-3.071	8.01781	-3.87488	0.00436244	0.0792334	-2.03168	NOT
ENSRNOT00000001577	1.92392	14.7137	3.87277	0.00437585	0.0794321	-2.03483	NOT
ENSRNOT00000014819	17.1085	54.3701	3.87184	0.00438175	0.0794943	-2.03621	NOT
ENSRNOT00000044222	-119.236	244.652	-3.87026	0.00439182	0.0795949	-2.03856	DOWN
ENSRNOT00000026323	4.04436	30.9321	3.86982	0.00439463	0.0795949	-2.03922	NOT
ENSRNOT00000001486	6.48346	26.6527	3.8698	0.00439472	0.0795949	-2.03924	NOT
ENSRNOT00000021103	38.4671	42.4562	3.86876	0.00440136	0.0796703	-2.04078	NOT
ENSRNOT00000014603	-6.6182	8.3438	-3.86701	0.0044126	0.0798155	-2.0434	NOT
ENSRNOT00000065091	-0.521824	1.40302	-3.86673	0.00441435	0.0798155	-2.0438	NOT
ENSRNOT00000014733	6.43996	19.364	3.86581	0.00442029	0.0798777	-2.04518	NOT
ENSRNOT00000010157	37.6011	117.595	3.86542	0.00442275	0.0798777	-2.04575	NOT
ENSRNOT00000076426	1.06758	5.70683	3.86477	0.00442698	0.0799058	-2.04674	NOT
ENSRNOT00000004196	3.7548	16.2465	3.86441	0.00442927	0.0799058	-2.04727	NOT
ENSRNOT00000031901	-2.94168	12.9462	-3.86381	0.00443313	0.0799305	-2.04816	NOT
ENSRNOT00000061686	-13.2668	40.9524	-3.86258	0.00444104	0.0799694	-2.04998	NOT
ENSRNOT00000040023	3.79712	8.1896	3.86172	0.00444661	0.0799694	-2.05127	NOT
ENSRNOT00000020955	3.20544	28.079	3.86145	0.00444837	0.0799694	-2.05168	NOT
ENSRNOT00000067699	-2.32372	16.7425	-3.86129	0.00444942	0.0799694	-2.05192	NOT
ENSRNOT00000029994	-0.191828	0.30853	-3.86111	0.00445058	0.0799694	-2.05218	NOT
ENSRNOT00000020186	0.667137	0.653784	3.86026	0.00445608	0.0799694	-2.05345	NOT
ENSRNOT00000028758	-2.7573	9.181	-3.86019	0.00445649	0.0799694	-2.05355	NOT
ENSRNOT00000023121	2.68934	20.3065	3.86017	0.00445662	0.0799694	-2.05358	NOT
ENSRNOT00000006533	2.13931	2.37014	3.85996	0.00445801	0.0799694	-2.05389	NOT
ENSRNOT00000015206	4.02523	10.907	3.85954	0.00446074	0.0799694	-2.05452	NOT
ENSRNOT00000041596	-0.417901	0.380233	-3.85901	0.00446417	0.0799694	-2.05531	NOT
ENSRNOT00000019898	-1.66388	3.50541	-3.8586	0.00446684	0.0799694	-2.05592	NOT
ENSRNOT00000002255	-3.74422	10.3746	-3.85848	0.0044676	0.0799694	-2.0561	NOT
ENSRNOT00000049048	-51.969	142.885	-3.85714	0.00447633	0.0800809	-2.0581	DOWN
ENSRNOT00000059124	-0.355864	0.204433	-3.85541	0.00448758	0.0801954	-2.06067	NOT
ENSRNOT00000074081	-12.0463	35.4749	-3.85539	0.00448771	0.0801954	-2.0607	NOT
ENSRNOT00000034041	0.539792	0.905914	3.85465	0.00449258	0.0802378	-2.06181	NOT
ENSRNOT00000011432	-1.77829	1.40547	-3.85264	0.00450568	0.0804004	-2.0648	NOT
ENSRNOT00000017454	-5.63072	4.68779	-3.85217	0.00450877	0.0804004	-2.0655	NOT
ENSRNOT00000045082	18.4729	23.0735	3.85195	0.00451024	0.0804004	-2.06583	NOT
ENSRNOT00000021070	1.75865	5.69928	3.85173	0.00451168	0.0804004	-2.06616	NOT
ENSRNOT00000066203	-1.29639	3.21595	-3.85086	0.00451735	0.0804569	-2.06745	NOT
ENSRNOT00000049822	-12.7559	63.9127	-3.85038	0.0045205	0.0804684	-2.06816	NOT
ENSRNOT00000001290	8.28998	32.8689	3.84864	0.00453198	0.08061	-2.07076	NOT
ENSRNOT00000031524	1.01109	2.89898	3.84758	0.00453902	0.08061	-2.07235	NOT
ENSRNOT00000067638	-6.27639	10.5497	-3.84746	0.00453978	0.08061	-2.07252	NOT
ENSRNOT00000022397	4.89466	17.389	3.84726	0.0045411	0.08061	-2.07282	NOT
ENSRNOT00000060770	-5.70442	34.2948	-3.84719	0.00454156	0.08061	-2.07293	NOT
ENSRNOT00000056022	-3.70498	4.61875	-3.8469	0.00454349	0.08061	-2.07336	NOT
ENSRNOT00000059173	-0.987692	1.99664	-3.84624	0.00454786	0.0806276	-2.07435	NOT
ENSRNOT00000024452	-4.41304	12.0815	-3.84488	0.00455689	0.0806276	-2.07638	NOT
ENSRNOT00000035826	-0.967651	1.31617	-3.84437	0.00456027	0.0806276	-2.07714	NOT
ENSRNOT00000031963	-1.19858	2.74801	-3.84434	0.00456044	0.0806276	-2.07718	NOT
ENSRNOT00000041107	-0.041079	0.0205395	-3.84396	0.00456295	0.0806276	-2.07774	NOT
ENSRNOT00000074586	-45.378	36.7705	-3.84391	0.00456331	0.0806276	-2.07782	DOWN
ENSRNOT00000024156	-4.49171	7.26192	-3.84344	0.00456642	0.0806276	-2.07852	NOT
ENSRNOT00000007698	-30.2967	28.0141	-3.8434	0.0045667	0.0806276	-2.07858	NOT
ENSRNOT00000016851	14.8509	106.416	3.84335	0.00456704	0.0806276	-2.07866	NOT
ENSRNOT00000001338	-1.98221	3.32394	-3.84251	0.00457263	0.0806819	-2.07991	NOT
ENSRNOT00000068208	1.05971	4.40942	3.84153	0.00457913	0.0807524	-2.08137	NOT
ENSRNOT00000002996	-22.8166	80.3935	-3.84031	0.00458728	0.0808416	-2.08319	NOT
ENSRNOT00000036753	-0.350908	0.654582	-3.84002	0.00458922	0.0808416	-2.08362	NOT
ENSRNOT00000005887	-0.402479	0.857304	-3.8388	0.00459737	0.0809409	-2.08544	NOT
ENSRNOT00000068550	12.1625	32.2062	3.83567	0.00461839	0.0812665	-2.09012	NOT
ENSRNOT00000016432	-6.31886	47.9597	-3.83437	0.0046271	0.0813752	-2.09205	NOT
ENSRNOT00000003240	31.4898	81.7394	3.83316	0.00463526	0.0814742	-2.09385	NOT
ENSRNOT00000009985	-17.3176	66.2675	-3.83178	0.00464466	0.0815726	-2.09593	NOT
ENSRNOT00000021534	-4.10157	5.45807	-3.8314	0.00464719	0.0815726	-2.09649	NOT
ENSRNOT00000007833	-0.988702	1.40935	-3.83121	0.00464847	0.0815726	-2.09677	NOT
ENSRNOT00000006369	13.8524	84.6632	3.83066	0.00465218	0.0815933	-2.09759	NOT
ENSRNOT00000034460	-0.254138	0.560468	-3.83	0.00465672	0.0815999	-2.09859	NOT
ENSRNOT00000010229	0.987044	6.32556	3.82986	0.00465763	0.0815999	-2.09879	NOT
ENSRNOT00000001591	8.84334	22.5138	3.82824	0.00466865	0.0817483	-2.10121	NOT
ENSRNOT00000008317	-1.98326	7.83636	-3.8275	0.0046737	0.0817923	-2.10232	NOT
ENSRNOT00000023903	-3.24071	11.6517	-3.82628	0.00468202	0.0818933	-2.10414	NOT
ENSRNOT00000041051	-0.805758	0.87121	-3.82533	0.00468853	0.0819265	-2.10556	NOT
ENSRNOT00000012478	-5.1178	9.19952	-3.82526	0.00468901	0.0819265	-2.10567	NOT
ENSRNOT00000016827	2.68643	9.14161	3.82452	0.00469403	0.0819697	-2.10677	NOT
TCONS_00073285	0.34465	0.438591	3.82398	0.00469774	0.08199	-2.10757	NOT
ENSRNOT00000011619	7.97358	65.5071	3.82356	0.00470061	0.0819956	-2.1082	NOT
ENSRNOT00000000060	78.2044	195.665	3.82207	0.00471084	0.0821132	-2.11043	UP
ENSRNOT00000028887	-27.5707	66.1547	-3.82162	0.00471394	0.0821132	-2.1111	NOT
ENSRNOT00000026343	2.787	2.52642	3.82146	0.00471501	0.0821132	-2.11133	NOT
ENSRNOT00000074229	-5.66039	10.7674	-3.82025	0.00472336	0.0822141	-2.11315	NOT
ENSRNOT00000015325	-4.2967	28.3436	-3.81954	0.00472824	0.0822545	-2.11421	NOT
ENSRNOT00000045517	0.483399	0.582495	3.81854	0.00473518	0.0823306	-2.11571	NOT
ENSRNOT00000027040	50.6672	211.965	3.81667	0.00474812	0.0825111	-2.1185	UP
ENSRNOT00000018385	3.59808	22.908	3.81598	0.0047529	0.0825495	-2.11953	NOT
ENSRNOT00000008161	-1.02508	1.43027	-3.81449	0.0047632	0.0826701	-2.12175	NOT
ENSRNOT00000065858	4.4891	16.7372	3.81424	0.00476498	0.0826701	-2.12214	NOT
ENSRNOT00000000125	2.19904	9.42413	3.81285	0.00477467	0.0827936	-2.12422	NOT
ENSRNOT00000021418	3.46808	15.5608	3.81179	0.00478208	0.0828662	-2.12581	NOT
ENSRNOT00000048371	4.96948	19.6625	3.81115	0.00478651	0.0828662	-2.12675	NOT
ENSRNOT00000019047	5.7503	26.7716	3.81114	0.00478659	0.0828662	-2.12677	NOT
ENSRNOT00000026719	-0.693904	0.606556	-3.80996	0.00479482	0.082964	-2.12853	NOT
ENSRNOT00000016495	78.2496	325.323	3.8085	0.00480506	0.0830965	-2.13072	UP
ENSRNOT00000065164	14.4021	60.4169	3.80759	0.0048115	0.0831434	-2.13209	NOT
ENSRNOT00000041655	-8.81922	30.0168	-3.80738	0.00481294	0.0831434	-2.13239	NOT
ENSRNOT00000016104	47.1348	113.995	3.80701	0.00481556	0.083144	-2.13295	UP
ENSRNOT00000037031	5.36362	16.0792	3.80626	0.0048208	0.0831792	-2.13407	NOT
ENSRNOT00000012812	7.54302	44.0339	3.80598	0.00482277	0.0831792	-2.13449	NOT
ENSRNOT00000046621	-4.88302	8.43303	-3.80483	0.0048309	0.0832747	-2.13621	NOT
ENSRNOT00000014479	-3.63706	26.4105	-3.80051	0.00486147	0.0837568	-2.14267	NOT
ENSRNOT00000013262	3.2478	21.0695	3.79957	0.00486817	0.0838274	-2.14408	NOT
ENSRNOT00000019262	28.06	82.1569	3.79905	0.00487186	0.083846	-2.14486	NOT
ENSRNOT00000057461	-15.0004	20.2831	-3.79801	0.00487932	0.0839071	-2.14643	NOT
ENSRNOT00000029728	18.6739	52.9712	3.79738	0.00488382	0.0839071	-2.14737	NOT
ENSRNOT00000055271	9.03202	28.7485	3.79695	0.00488684	0.0839071	-2.148	NOT
ENSRNOT00000015678	-0.717985	0.802391	-3.79679	0.004888	0.0839071	-2.14825	NOT
ENSRNOT00000030135	5.92091	14.8093	3.79673	0.00488845	0.0839071	-2.14834	NOT
ENSRNOT00000044006	1.02399	3.71008	3.79538	0.00489808	0.0839694	-2.15036	NOT
ENSRNOT00000004896	1.03543	7.83097	3.79527	0.00489885	0.0839694	-2.15052	NOT
ENSRNOT00000038677	-34.3381	28.7349	-3.79513	0.00489991	0.0839694	-2.15074	NOT
ENSRNOT00000068389	-2.61749	3.77406	-3.79336	0.00491259	0.0840833	-2.15339	NOT
ENSRNOT00000063834	-5.66822	29.0023	-3.79307	0.00491466	0.0840833	-2.15382	NOT
ENSRNOT00000008760	-0.36955	0.195675	-3.79291	0.00491582	0.0840833	-2.15406	NOT
ENSRNOT00000065246	-0.741099	1.51869	-3.79274	0.00491702	0.0840833	-2.15431	NOT
ENSRNOT00000023611	20.7676	85.9208	3.79082	0.00493087	0.0842754	-2.15719	NOT
ENSRNOT00000046815	-11.991	18.287	-3.79004	0.00493652	0.0843271	-2.15836	NOT
ENSRNOT00000003382	-0.027242	0.013621	-3.7895	0.00494041	0.0843488	-2.15917	NOT
ENSRNOT00000019069	3.87797	12.7	3.78554	0.00496909	0.0846935	-2.1651	NOT
ENSRNOT00000075517	-16.7225	25.8867	-3.78538	0.00497032	0.0846935	-2.16535	NOT
ENSRNOT00000044975	-11.1327	20.0721	-3.78531	0.00497081	0.0846935	-2.16545	NOT
ENSRNOT00000004249	21.6832	40.1181	3.78526	0.00497113	0.0846935	-2.16552	NOT
ENSRNOT00000041495	14.9236	44.7325	3.78346	0.00498429	0.0848538	-2.16823	NOT
ENSRNOT00000027512	-2.69962	13.8453	-3.78303	0.00498738	0.0848538	-2.16886	NOT
ENSRNOT00000004637	-0.283607	0.285558	-3.78289	0.00498845	0.0848538	-2.16908	NOT
ENSRNOT00000013197	-2.70524	14.9651	-3.78203	0.00499472	0.0848788	-2.17037	NOT
ENSRNOT00000036838	-7.6079	16.1448	-3.78196	0.0049952	0.0848788	-2.17047	NOT
ENSRNOT00000007779	-10.6746	19.455	-3.78043	0.00500641	0.0848792	-2.17276	NOT
ENSRNOT00000019281	-1.16085	3.45447	-3.77962	0.00501234	0.0848792	-2.17398	NOT
ENSRNOT00000023628	-21.9739	109.674	-3.77943	0.00501374	0.0848792	-2.17426	NOT
ENSRNOT00000009452	-3.7946	9.75192	-3.77936	0.00501425	0.0848792	-2.17437	NOT
ENSRNOT00000000248	2.36802	12.6711	3.77917	0.0050157	0.0848792	-2.17466	NOT
ENSRNOT00000031464	4.35986	17.7351	3.77902	0.00501676	0.0848792	-2.17488	NOT
ENSRNOT00000014489	-4.35414	12.6131	-3.77858	0.00502001	0.0848792	-2.17554	NOT
ENSRNOT00000068634	-3.04445	7.7831	-3.77828	0.00502224	0.0848792	-2.176	NOT
ENSRNOT00000031331	-1.50823	1.11174	-3.77807	0.00502374	0.0848792	-2.1763	NOT
ENSRNOT00000019053	-0.704656	0.898199	-3.77801	0.00502424	0.0848792	-2.1764	NOT
ENSRNOT00000027083	6.14832	31.6151	3.778	0.00502425	0.0848792	-2.17641	NOT
ENSRNOT00000008227	5.33632	23.8805	3.77719	0.00503028	0.0848904	-2.17763	NOT
ENSRNOT00000002114	-9.52182	23.6309	-3.7771	0.00503093	0.0848904	-2.17777	NOT
ENSRNOT00000014455	8.08713	15.3748	3.77684	0.00503283	0.0848904	-2.17815	NOT
ENSRNOT00000073871	-7.25202	9.1211	-3.77614	0.00503801	0.0849333	-2.17921	NOT
ENSRNOT00000008159	-18.2774	27.5176	-3.77498	0.00504658	0.0850331	-2.18095	NOT
ENSRNOT00000025325	14.2245	61.5345	3.77402	0.00505367	0.0850777	-2.18238	NOT
ENSRNOT00000043811	-0.53909	0.526642	-3.77391	0.00505451	0.0850777	-2.18256	NOT
ENSRNOT00000001110	-1.62834	1.27004	-3.77263	0.00506396	0.0851742	-2.18447	NOT
ENSRNOT00000028339	-0.473398	0.236961	-3.77242	0.00506554	0.0851742	-2.18479	NOT
ENSRNOT00000021535	-14.5664	15.7648	-3.77078	0.00507775	0.0852468	-2.18725	NOT
ENSRNOT00000034074	25.5107	100.557	3.77035	0.00508089	0.0852468	-2.18788	NOT
ENSRNOT00000044293	1.90729	9.74114	3.77017	0.0050823	0.0852468	-2.18817	NOT
ENSRNOT00000023144	13.3745	39.1215	3.77012	0.00508267	0.0852468	-2.18824	NOT
ENSRNOT00000020927	2.81315	8.93342	3.76964	0.0050862	0.0852468	-2.18896	NOT
ENSRNOT00000064282	7.30863	12.9343	3.76949	0.0050873	0.0852468	-2.18918	NOT
ENSRNOT00000013184	24.1528	75.0263	3.76934	0.00508841	0.0852468	-2.1894	NOT
ENSRNOT00000022462	-1.43288	5.5575	-3.7683	0.00509624	0.0853336	-2.19098	NOT
ENSRNOT00000058563	4.2704	8.39291	3.76704	0.00510566	0.0854467	-2.19287	NOT
ENSRNOT00000071246	14.7981	49.2162	3.76617	0.00511215	0.0854883	-2.19417	NOT
ENSRNOT00000042366	1.51951	5.10051	3.76594	0.00511388	0.0854883	-2.19451	NOT
ENSRNOT00000012017	-4.3728	15.6441	-3.76544	0.00511762	0.0854883	-2.19526	NOT
ENSRNOT00000026974	11.2557	72.4799	3.76498	0.00512109	0.0854883	-2.19595	NOT
ENSRNOT00000034883	2.64113	7.57367	3.76493	0.00512143	0.0854883	-2.19602	NOT
ENSRNOT00000010961	16.7459	72.5877	3.7645	0.00512471	0.0854987	-2.19668	NOT
ENSRNOT00000010891	-3.46885	3.59834	-3.76399	0.00512849	0.0855174	-2.19743	NOT
ENSRNOT00000059942	4.6227	9.48719	3.7632	0.00513449	0.0855731	-2.19863	NOT
ENSRNOT00000066534	40.4335	89.6876	3.76199	0.0051436	0.0856658	-2.20045	NOT
ENSRNOT00000020601	10.0101	49.2536	3.76175	0.00514538	0.0856658	-2.2008	NOT
ENSRNOT00000005902	-0.871102	0.970737	-3.76019	0.0051572	0.0858071	-2.20315	NOT
ENSRNOT00000013904	76.4517	151.614	3.75992	0.00515921	0.0858071	-2.20355	UP
TCONS_00036015	0.371787	0.411837	3.75853	0.00516976	0.0858487	-2.20564	NOT
ENSRNOT00000012436	-4.6921	15.1385	-3.75814	0.00517275	0.0858487	-2.20623	NOT
ENSRNOT00000052073	-40.2463	108.109	-3.7577	0.00517604	0.0858487	-2.20688	NOT
ENSRNOT00000046110	5.26596	18.2585	3.75727	0.00517932	0.0858487	-2.20753	NOT
ENSRNOT00000002815	3.0165	16.2906	3.75723	0.00517967	0.0858487	-2.2076	NOT
TCONS_00066448	1.31437	1.61349	3.75709	0.00518073	0.0858487	-2.20781	NOT
ENSRNOT00000044081	103.261	417.731	3.75683	0.00518269	0.0858487	-2.2082	UP
ENSRNOT00000059318	2.45776	8.66144	3.75678	0.00518306	0.0858487	-2.20827	NOT
ENSRNOT00000024367	9.36024	53.562	3.75555	0.0051924	0.0859592	-2.21011	NOT
ENSRNOT00000016690	-2.51897	6.21166	-3.75468	0.00519908	0.0860256	-2.21143	NOT
ENSRNOT00000008156	-0.973014	0.758585	-3.75403	0.00520404	0.0860342	-2.21241	NOT
ENSRNOT00000028835	31.3942	41.4517	3.75391	0.00520495	0.0860342	-2.21259	NOT
ENSRNOT00000024711	30.4284	214.227	3.75354	0.00520776	0.0860363	-2.21314	NOT
ENSRNOT00000067453	-0.631077	0.877611	-3.75315	0.00521074	0.0860414	-2.21372	NOT
ENSRNOT00000039852	2.0558	10.7407	3.75055	0.00523066	0.086326	-2.21763	NOT
ENSRNOT00000007325	1.27802	11.1376	3.74951	0.00523871	0.0863306	-2.2192	NOT
ENSRNOT00000071031	-1.37375	6.53931	-3.74925	0.00524071	0.0863306	-2.2196	NOT
ENSRNOT00000015320	-2.05236	5.03727	-3.74921	0.00524098	0.0863306	-2.21965	NOT
ENSRNOT00000042638	2.46736	9.30953	3.74893	0.00524315	0.0863306	-2.22007	NOT
ENSRNOT00000039102	-2.24292	7.11187	-3.74877	0.00524436	0.0863306	-2.22031	NOT
ENSRNOT00000031492	-1.39374	3.05341	-3.74765	0.00525302	0.0863457	-2.222	NOT
ENSRNOT00000043856	1.56475	4.35684	3.74763	0.00525314	0.0863457	-2.22202	NOT
ENSRNOT00000051720	-1.0824	1.6276	-3.74761	0.00525333	0.0863457	-2.22206	NOT
ENSRNOT00000063930	-2.60114	3.84439	-3.74677	0.00525979	0.0864078	-2.22332	NOT
ENSRNOT00000022046	2.51625	9.85983	3.7449	0.00527427	0.0866014	-2.22613	NOT
ENSRNOT00000003733	-0.899165	0.546728	-3.74382	0.00528267	0.0866651	-2.22776	NOT
ENSRNOT00000008772	-3.52082	2.22824	-3.74371	0.00528354	0.0866651	-2.22793	NOT
ENSRNOT00000042711	21.0029	89.6604	3.74166	0.00529944	0.0868817	-2.231	NOT
ENSRNOT00000023037	64.1912	420.748	3.7409	0.00530533	0.0869339	-2.23214	UP
ENSRNOT00000010682	2.7908	9.80767	3.74003	0.00531219	0.0869724	-2.23346	NOT
ENSRNOT00000007164	29.814	119.538	3.73991	0.00531309	0.0869724	-2.23364	NOT
ENSRNOT00000012215	4.5193	28.2772	3.73866	0.00532284	0.0870575	-2.23551	NOT
ENSRNOT00000045053	-4.91244	22.7997	-3.73855	0.0053237	0.0870575	-2.23568	NOT
ENSRNOT00000065349	-0.819867	0.747751	-3.73709	0.00533519	0.087201	-2.23789	NOT
ENSRNOT00000031852	7.77152	31.1027	3.7363	0.00534133	0.0872571	-2.23906	NOT
ENSRNOT00000018328	-37.2034	33.0423	-3.73529	0.00534927	0.0873425	-2.24058	NOT
ENSRNOT00000016027	-2.7638	6.91755	-3.7348	0.00535319	0.0873622	-2.24133	NOT
ENSRNOT00000026710	-13.8874	34.4854	-3.73282	0.00536879	0.0875722	-2.24431	NOT
ENSRNOT00000005491	-12.4663	23.1455	-3.7302	0.00538953	0.0878637	-2.24826	NOT
ENSRNOT00000076451	-0.190141	0.225719	-3.72987	0.00539212	0.0878637	-2.24875	NOT
ENSRNOT00000009569	4.0669	19.4175	3.7294	0.00539586	0.0878759	-2.24946	NOT
ENSRNOT00000051349	-4.19724	10.5997	-3.72909	0.00539833	0.0878759	-2.24993	NOT
ENSRNOT00000055342	-1.04795	0.605298	-3.72844	0.0054035	0.0879155	-2.25091	NOT
ENSRNOT00000076478	4.48916	26.6597	3.72752	0.00541078	0.0879895	-2.25229	NOT
ENSRNOT00000005129	0.0969279	0.048464	3.72681	0.00541644	0.0880188	-2.25336	NOT
ENSRNOT00000006044	1.51073	6.2362	3.72661	0.00541806	0.0880188	-2.25366	NOT
ENSRNOT00000042418	5.85602	26.0685	3.72621	0.00542125	0.0880261	-2.25426	NOT
ENSRNOT00000029486	-1.90326	2.98236	-3.72371	0.00544126	0.0883066	-2.25803	NOT
ENSRNOT00000037888	2.85182	25.1421	3.72255	0.00545056	0.0884129	-2.25978	NOT
ENSRNOT00000042633	-2.39458	6.0938	-3.72154	0.00545868	0.0884739	-2.26131	NOT
ENSRNOT00000035915	-2.1374	6.29616	-3.72139	0.00545982	0.0884739	-2.26152	NOT
ENSRNOT00000051354	68.688	189.937	3.72078	0.00546475	0.0885091	-2.26244	UP
ENSRNOT00000044371	-2.43539	4.15855	-3.71937	0.00547614	0.0886274	-2.26457	NOT
ENSRNOT00000020099	14.5505	49.7189	3.7188	0.00548071	0.0886274	-2.26543	NOT
ENSRNOT00000071801	-10.6935	9.81857	-3.71865	0.00548192	0.0886274	-2.26565	NOT
ENSRNOT00000024963	-7.00226	18.8477	-3.71851	0.00548307	0.0886274	-2.26587	NOT
ENSRNOT00000006483	-12.7895	32.5897	-3.71798	0.0054873	0.0886512	-2.26666	NOT
ENSRNOT00000075967	3.16178	18.5018	3.7176	0.00549043	0.0886573	-2.26724	NOT
ENSRNOT00000020735	-1.97711	2.33285	-3.71683	0.00549668	0.0887136	-2.2684	NOT
ENSRNOT00000051783	-0.590925	0.931263	-3.71647	0.00549953	0.0887151	-2.26893	NOT
ENSRNOT00000006680	-2.08273	3.87711	-3.71601	0.0055033	0.0887314	-2.26964	NOT
ENSRNOT00000026258	46.6191	107.871	3.71554	0.00550712	0.0887485	-2.27035	UP
ENSRNOT00000001099	-19.2575	19.8639	-3.71492	0.00551215	0.088785	-2.27128	NOT
[truncated: 30,169 more rows]
