# Supplementary material for: Reconstruction of the lncRNA-miRNA-mRNA network based on competitive endogenous RNA reveal functional lncRNAs in Cerebral Infarction
Source: Sci Rep. 2019 Aug 21;9:12176. doi: 10.1038/s41598-019-48435-3 (PMC6704173; doi:10.1038/s41598-019-48435-3)
Supplement: Supplementary file 2 — Appendix 2 [file 41598_2019_48435_MOESM2_ESM.xlsx]

## Sheet: Appendix 2-A complete list of D
Reconstruction of the lncRNA-miRNA-mRNA network based on competitive endogenous RNA reveal functional lncRNAs in Cerebral Infarction
Jun-Bo Zou 1*, Hong-Bo Chai 2*, Xiao-Fei Zhang1*, Dong-Yan Guo1, Jia Tai1, Yu Wang1, Yu-Lin Liang1, Fang Wang3, Jiang-Xue Cheng1, Jing Wang1and Ya-Jun Shi1
	logFC	AveExpr	t	P.Value	adj.P.Val	B	change	symbol	miRNA_ID
1	0.667804	0.731259	4.44566	0.00248262	0.949092	-3.95792	UP	20536359	rno-mir-191b
2	-0.629253	0.631857	-4.20346	0.00339574	0.949092	-3.98444	DOWN	20535748	rno-mir-743a
3	0.634881	1.05559	4.15713	0.00360897	0.949092	-3.98981	UP	20501443	rno-miR-128-2-5p
4	0.878337	3.81765	3.98623	0.00453063	0.949092	-4.01052	UP	20504134	rno-miR-383-5p
5	0.539291	0.640782	3.94838	0.0047675	0.949092	-4.01531	UP	20517077	rno-miR-3552
6	-0.526262	0.543894	-3.81031	0.00575175	0.949092	-4.03338	DOWN	20501460	rno-miR-137-3p
7	0.706524	0.564727	3.71799	0.00653094	0.949092	-4.04602	UP	20501426	rno-miR-107-5p
8	-0.640289	0.632691	-3.68427	0.00684325	0.949092	-4.05076	DOWN	20535028	rno-mir-194-1
9	-0.575791	0.486561	-3.52377	0.00856605	0.949092	-4.07418	DOWN	20535096	rno-mir-429
10	0.44884	0.630943	3.40647	0.0101167	0.949092	-4.09224	NOT	20501489	rno-miR-181a-2-3p
11	0.65368	2.2596	3.38192	0.0104777	0.949092	-4.09612	UP	20501359	rno-miR-24-1-5p
12	-0.440715	0.370824	-3.29463	0.0118762	0.949092	-4.11022	NOT	20524608	rno-miR-6327
13	-0.517919	0.694621	-3.24936	0.0126784	0.949092	-4.11772	NOT	20506522	rno-miR-410-5p
14	1.17311	1.64445	3.20494	0.0135216	0.949092	-4.1252	UP	20501357	rno-miR-23b-5p
15	-0.574904	0.606573	-3.17914	0.0140384	0.949092	-4.1296	DOWN	20534987	rno-mir-127
16	-0.479752	0.650149	-3.14289	0.0148003	0.949092	-4.13586	NOT	20536053	rno-mir-544
17	0.563628	0.71607	3.12813	0.0151228	0.949092	-4.13843	UP	20501532	rno-miR-208a-3p
18	-0.505796	0.39825	-3.0686	0.0165011	0.949092	-4.14894	NOT	20501477	rno-miR-146a-3p
19	-0.581408	0.65286	-3.02514	0.0175905	0.949092	-4.15675	DOWN	20502363	rno-miR-429
20	0.522163	0.611481	2.97325	0.0189909	0.949092	-4.16623	NOT	20506498	rno-miR-883-3p
21	-0.443454	0.52817	-2.95257	0.0195814	0.949092	-4.17006	NOT	20536382	rno-mir-344a-2
22	1.4369	3.16208	2.90609	0.0209793	0.949092	-4.17877	UP	20517091	rno-miR-3559-5p
23	-0.419493	0.449451	-2.88561	0.0216282	0.949092	-4.18265	NOT	20535428	rno-mir-499
24	0.443651	0.743089	2.86412	0.0223314	0.949092	-4.18675	NOT	20504240	rno-miR-494-5p
25	-0.378081	0.568314	-2.82551	0.0236556	0.949092	-4.19419	NOT	20506497	rno-miR-883-5p
26	0.529474	1.33361	2.82347	0.0237275	0.949092	-4.19458	UP	20501775	rno-miR-196b-5p
27	1.0847	3.32202	2.81908	0.0238836	0.949092	-4.19543	UP	20517168	rno-miR-328b-3p
28	-0.379754	1.12943	-2.77909	0.0253561	0.949092	-4.20325	NOT	20535005	rno-mir-142
29	-0.374622	0.506529	-2.7747	0.0255236	0.949092	-4.20412	NOT	20534693	rno-mir-325
30	-0.396943	0.51387	-2.71914	0.0277426	0.949092	-4.21517	NOT	20504215	rno-miR-542-3p
31	-0.421224	0.396618	-2.71223	0.0280326	0.949092	-4.21656	NOT	20501482	rno-miR-153-5p
32	-0.725317	7.43064	-2.70996	0.0281284	0.949092	-4.21701	DOWN	20535720	rno-mir-182
33	-0.536531	0.619398	-2.70516	0.0283319	0.949092	-4.21798	DOWN	20504151	rno-miR-377-3p
34	-0.370763	1.04414	-2.6712	0.0298178	0.949092	-4.22486	NOT	20513758	rno-miR-667-3p
35	0.51312	2.85368	2.64576	0.0309836	0.949092	-4.23006	NOT	20506476	rno-miR-466b-5p
36	-0.795543	8.03063	-2.63863	0.0313186	0.949092	-4.23152	DOWN	20506507	rno-miR-182
37	-0.3976	1.26356	-2.60792	0.0328051	0.949092	-4.23787	NOT	20534744	rno-mir-151
38	-0.329682	0.457419	-2.59085	0.0336624	0.949092	-4.24142	NOT	20513763	rno-miR-666-3p
39	-0.463898	0.486637	-2.56748	0.0348736	0.949092	-4.24631	NOT	20524611	rno-miR-6330
40	0.468393	0.676628	2.54421	0.0361242	0.949092	-4.25121	NOT	20501513	rno-miR-195-3p
41	0.53982	1.23159	2.5411	0.0362948	0.949092	-4.25187	UP	20534967	rno-mir-99b
42	-1.06718	2.10078	-2.52786	0.0370302	0.949092	-4.25468	DOWN	20501006	rno-miR-346
43	0.491507	3.97102	2.51686	0.037653	0.949092	-4.25702	NOT	20506562	rno-miR-760-3p
44	0.417788	0.714473	2.50996	0.0380488	0.949092	-4.25849	NOT	20535746	rno-mir-708
45	0.341286	0.531106	2.50516	0.0383271	0.949092	-4.25951	NOT	20537309	rno-mir-6323
46	-0.436858	0.73853	-2.50355	0.0384208	0.949092	-4.25986	NOT	20524615	rno-miR-6332
47	0.780409	1.20075	2.49509	0.0389	0.949092	-4.26167	UP	20501558	rno-miR-290
48	0.34721	0.620303	2.48834	0.0393175	0.949092	-4.26312	NOT	20524613	rno-miR-3072
49	-0.68017	3.15495	-2.48361	0.039601	0.949092	-4.26413	DOWN	20537279	rno-mir-3068
50	-0.43992	0.517817	-2.47933	0.0398589	0.949092	-4.26505	NOT	20506512	rno-miR-196c-5p
51	-0.34688	0.52961	-2.47244	0.0402778	0.949092	-4.26654	NOT	20535039	rno-mir-206
52	-0.37154	0.488946	-2.449	0.0417379	0.949092	-4.27161	NOT	20506532	rno-miR-455-5p
53	0.477573	0.407702	2.44649	0.0418973	0.949092	-4.27215	NOT	20517095	rno-miR-3561-3p
54	-0.434393	0.536839	-2.44419	0.042044	0.949092	-4.27265	NOT	20524600	rno-miR-6320
55	-0.527417	0.822858	-2.43323	0.0427499	0.949092	-4.27504	DOWN	20536390	rno-mir-9b-2
56	-0.391987	1.17424	-2.42591	0.0432283	0.949092	-4.27663	NOT	20535050	rno-mir-218a-1
57	-0.386768	0.423562	-2.41832	0.0437301	0.949092	-4.27829	NOT	20534917	rno-mir-10b
58	0.381911	0.750403	2.41375	0.0440345	0.949092	-4.27929	NOT	20537313	rno-mir-6327
59	-0.60263	3.83122	-2.41032	0.0443	0.949092	-4.28004	DOWN	20535003	rno-mir-139
60	-0.358368	0.379896	-2.40052	0.0449298	0.949092	-4.28219	NOT	20506492	rno-miR-879-3p
61	-0.352243	0.425922	-2.39149	0.0455509	0.949092	-4.28418	NOT	20535237	rno-mir-412
62	-0.414717	0.386507	-2.36999	0.0470655	0.949092	-4.28893	NOT	20513747	rno-miR-201-3p
63	-0.460944	0.806583	-2.35133	0.048422	0.949092	-4.29307	NOT	20535040	rno-mir-208a
64	0.323475	0.633604	2.32422	0.0504622	0.949092	-4.29912	NOT	20536418	rno-mir-3588
65	-0.414247	0.500492	-2.318	0.0509427	0.949092	-4.30051	NOT	20538477	NA
66	-0.480645	0.286629	-2.30372	0.0520625	0.949092	-4.30372	NOT	20501332	rno-miR-9a-5p
67	-0.366899	0.390079	-2.27493	0.0543963	0.949092	-4.31021	NOT	20501524	rno-miR-203a-5p
68	-0.552493	1.5715	-2.25026	0.0564798	0.949092	-4.31581	NOT	20535718	rno-mir-181d
69	1.83838	2.9794	2.24214	0.057183	0.949092	-4.31767	NOT	20513724	rno-miR-511-3p
70	-0.374722	0.442213	-2.23237	0.0580409	0.949092	-4.3199	NOT	20538468	NA
71	-0.507032	0.838414	-2.22688	0.058528	0.949092	-4.32115	NOT	20538472	NA
72	-0.287305	0.587926	-2.21942	0.0591972	0.949092	-4.32286	NOT	20501026	rno-miR-135b-3p
73	0.75067	3.40257	2.20528	0.0604857	0.949092	-4.3261	NOT	20506485	rno-miR-872-5p
74	-0.388328	0.600247	-2.19595	0.061352	0.949092	-4.32825	NOT	20506525	rno-miR-411-3p
75	0.438569	0.993355	2.19577	0.0613682	0.949092	-4.32829	NOT	20501552	rno-miR-221-5p
76	-0.375308	0.887419	-2.18753	0.0621438	0.949092	-4.33019	NOT	20517109	rno-miR-208b-3p
77	-0.405356	0.258091	-2.185	0.0623841	0.949092	-4.33077	NOT	20501335	rno-miR-10a-3p
78	0.432327	0.572293	2.17004	0.0638214	0.949092	-4.33423	NOT	20524601	rno-miR-6321
79	-0.461996	0.419736	-2.16508	0.0643059	0.949092	-4.33538	NOT	20534933	rno-mir-24-2
80	-0.466217	0.532957	-2.15203	0.0655963	0.949092	-4.3384	NOT	20535729	rno-mir-410
81	-0.443728	0.556755	-2.15026	0.0657734	0.949092	-4.33881	NOT	20534934	rno-mir-24-2
82	0.672791	1.54595	2.14881	0.0659191	0.949092	-4.33915	NOT	20501423	rno-miR-103-1-5p
83	-0.360262	0.480716	-2.12597	0.0682516	0.949092	-4.34447	NOT	20517102	rno-miR-218b
84	-1.11622	3.75968	-2.1211	0.0687586	0.949092	-4.3456	NOT	20501386	rno-miR-30b-3p
85	-0.275915	0.807377	-2.1035	0.0706259	0.949092	-4.34972	NOT	20534930	rno-mir-23b
86	-0.656484	1.44212	-2.10036	0.0709634	0.949092	-4.35046	NOT	20506544	rno-miR-598-5p
87	0.851673	2.71691	2.08536	0.0726014	0.949092	-4.35398	NOT	20501498	rno-miR-186-5p
88	0.330864	1.19348	2.07874	0.0733367	0.949092	-4.35553	NOT	20513750	rno-miR-294
89	-0.290601	0.650548	-2.07507	0.0737463	0.949092	-4.3564	NOT	20535017	rno-mir-181b-2
90	-0.330256	0.45292	-2.07147	0.0741513	0.949092	-4.35724	NOT	20517157	rno-miR-3591
91	-0.355315	0.519548	-2.06246	0.0751739	0.949092	-4.35937	NOT	20536413	rno-mir-219b
92	-0.559434	1.14466	-2.04754	0.076899	0.949092	-4.36289	NOT	20501375	rno-miR-29b-3p
93	-0.353496	0.433781	-2.04585	0.0770961	0.949092	-4.36329	NOT	20501440	rno-miR-127-3p
94	0.433844	0.633685	2.03029	0.0789403	0.949092	-4.36697	NOT	20501570	rno-miR-300-5p
95	-0.398258	0.70245	-2.0274	0.0792877	0.949092	-4.36766	NOT	20517098	rno-miR-299b-3p
96	0.475548	0.96894	2.01197	0.0811662	0.949092	-4.37132	NOT	20501433	rno-miR-125a-3p
97	-0.343283	0.656855	-2.01064	0.0813309	0.949092	-4.37164	NOT	20535710	rno-mir-880
98	-0.518112	1.28083	-2.00864	0.0815784	0.949092	-4.37211	NOT	20517118	rno-miR-1188-5p
99	-0.320652	0.484864	-1.99225	0.0836321	0.949092	-4.37601	NOT	20513738	rno-miR-802-5p
100	-0.313267	12.6104	-1.98966	0.083961	0.949092	-4.37663	NOT	20538484	NA
101	0.327903	0.460682	1.978	0.0854587	0.949092	-4.37941	NOT	20535030	rno-mir-195
102	-0.64825	4.28254	-1.97345	0.0860505	0.949092	-4.3805	NOT	20501450	rno-miR-132-3p
103	-0.393803	0.616635	-1.97269	0.0861497	0.949092	-4.38068	NOT	20538480	NA
104	0.376221	0.831856	1.96498	0.0871611	0.949092	-4.38252	NOT	20501417	rno-miR-100-5p
105	-0.382023	0.551878	-1.96266	0.0874688	0.949092	-4.38308	NOT	20534966	rno-mir-99a
106	-0.403489	0.608037	-1.95177	0.0889236	0.949092	-4.38569	NOT	20535706	rno-mir-874
107	-0.380572	0.591396	-1.94462	0.0898904	0.949092	-4.3874	NOT	20501491	rno-miR-181b-1-3p
108	0.303282	0.445998	1.94358	0.0900328	0.949092	-4.38765	NOT	20536384	rno-mir-126b
109	0.298293	0.574115	1.94015	0.0905005	0.949092	-4.38847	NOT	20513746	rno-miR-201-5p
110	-0.379734	0.575619	-1.93541	0.091153	0.949092	-4.38961	NOT	20524612	rno-miR-6331
111	-0.312118	0.663712	-1.9306	0.0918182	0.949092	-4.39076	NOT	20534712	rno-mir-148b
112	0.55142	0.419417	1.92875	0.0920757	0.949092	-4.39121	NOT	20517106	rno-miR-344a
113	0.533473	2.88894	1.92225	0.0929849	0.949092	-4.39277	NOT	20517161	rno-miR-3593-3p
114	0.506183	3.86096	1.91383	0.0941763	0.949092	-4.39479	NOT	20501032	rno-miR-101b-3p
115	-0.260012	0.326441	-1.89833	0.0964075	0.949092	-4.39852	NOT	20506566	rno-miR-873-3p
116	-0.287379	0.369721	-1.89804	0.0964502	0.949092	-4.39859	NOT	20536425	rno-mir-344b-1
117	0.295277	0.392838	1.88433	0.098467	0.949092	-4.4019	NOT	20513739	rno-miR-802-3p
118	0.316257	0.456487	1.87555	0.0997794	0.949092	-4.40401	NOT	20538479	NA
119	-0.318288	0.626468	-1.87027	0.100577	0.949092	-4.40529	NOT	20502439	rno-miR-431
120	-0.728363	3.21773	-1.85625	0.102725	0.949092	-4.40868	NOT	20501501	rno-miR-187-3p
121	-0.268528	0.401688	-1.84343	0.104727	0.949092	-4.41178	NOT	20535728	rno-mir-384
122	-0.394263	1.06463	-1.84259	0.104859	0.949092	-4.41198	NOT	20501419	rno-miR-101a-5p
123	0.285097	0.798393	1.84187	0.104974	0.949092	-4.41216	NOT	20534937	rno-mir-26b
124	0.389412	0.619931	1.8363	0.105856	0.949092	-4.4135	NOT	20537240	rno-mir-1199
125	0.744357	2.34464	1.82817	0.107159	0.949092	-4.41547	NOT	20522996	rno-miR-1199-5p
126	-0.309033	12.6488	-1.82542	0.107602	0.949092	-4.41614	NOT	20538485	NA
127	-0.235975	0.664328	-1.8235	0.107914	0.949092	-4.41661	NOT	20500954	rno-miR-329-3p
128	0.281818	0.558797	1.82087	0.108341	0.949092	-4.41724	NOT	20534946	rno-mir-29c
129	-0.301314	0.561839	-1.81327	0.109586	0.949092	-4.41909	NOT	20517159	rno-miR-3592
130	-0.608355	0.790713	-1.80904	0.110283	0.949092	-4.42011	NOT	20524593	rno-miR-3102
131	0.508824	0.522388	1.80792	0.110469	0.949092	-4.42038	NOT	20513760	rno-miR-764-5p
132	0.444606	0.682029	1.80681	0.110654	0.949092	-4.42065	NOT	20536077	rno-mir-666
133	-0.349244	0.639589	-1.80413	0.1111	0.949092	-4.4213	NOT	20535035	rno-mir-200b
134	-0.331967	12.5957	-1.8009	0.11164	0.949092	-4.42209	NOT	20538486	NA
135	0.647277	1.83523	1.79836	0.112067	0.949092	-4.42271	NOT	20502380	rno-miR-365-5p
136	0.422866	0.514493	1.7944	0.112734	0.949092	-4.42367	NOT	20517064	rno-miR-203b-3p
137	-0.453266	0.488975	-1.7918	0.113175	0.949092	-4.4243	NOT	20537303	rno-mir-6319
138	-0.369271	0.411198	-1.78154	0.114928	0.949092	-4.42679	NOT	20538464	NA
139	0.399877	0.487263	1.77937	0.115303	0.949092	-4.42732	NOT	20504208	rno-miR-543-5p
140	-0.538737	1.94433	-1.77782	0.11557	0.949092	-4.42769	NOT	20513757	rno-miR-667-5p
141	-0.388708	0.554616	-1.77459	0.116131	0.949092	-4.42848	NOT	20538478	NA
142	0.262268	0.559727	1.77405	0.116225	0.949092	-4.42861	NOT	20535701	rno-mir-466b-2
143	-0.388912	0.467068	-1.76912	0.117086	0.949092	-4.42981	NOT	20536399	rno-mir-3576
144	0.435863	2.26806	1.76843	0.117207	0.949092	-4.42997	NOT	20513762	rno-miR-666-5p
145	-0.328416	0.629513	-1.76417	0.117957	0.949092	-4.43101	NOT	20506570	rno-miR-488-3p
146	-0.381305	0.500002	-1.76308	0.11815	0.949092	-4.43128	NOT	20513768	rno-miR-496-3p
147	0.391624	0.676565	1.75409	0.119749	0.949092	-4.43346	NOT	20534736	rno-mir-350
148	-0.469214	0.620679	-1.7503	0.120429	0.949092	-4.43438	NOT	20506560	rno-miR-758-3p
149	0.383547	5.91487	1.74955	0.120565	0.949092	-4.43457	NOT	20501411	rno-miR-98-5p
150	-0.313167	12.664	-1.74941	0.120589	0.949092	-4.4346	NOT	20538487	NA
151	0.502745	0.778736	1.74239	0.12186	0.949092	-4.43631	NOT	20524609	rno-miR-6328
152	0.281218	0.589463	1.73634	0.122966	0.949092	-4.43778	NOT	20504250	rno-miR-487b-5p
153	-0.261701	0.51466	-1.73567	0.12309	0.949092	-4.43794	NOT	20534910	rno-mir-7b
154	-0.30299	0.666111	-1.72165	0.125691	0.949092	-4.44136	NOT	20517120	rno-miR-3573-5p
155	-0.248816	0.519846	-1.71718	0.126533	0.949092	-4.44244	NOT	20536383	rno-mir-344a-2
156	-0.379017	0.601747	-1.71494	0.126956	0.949092	-4.44299	NOT	20534907	rno-let-7f-2
157	0.342333	11.2949	1.70774	0.128324	0.949092	-4.44474	NOT	20501325	rno-let-7f-5p
158	-0.28197	6.87378	-1.70636	0.128588	0.949092	-4.44508	NOT	20500945	rno-miR-326-3p
159	-0.350259	0.788169	-1.70318	0.129197	0.949092	-4.44585	NOT	20534701	rno-mir-329
160	0.60927	2.40935	1.69987	0.129835	0.949092	-4.44666	NOT	20504214	rno-miR-542-5p
161	-0.2872	12.6454	-1.69548	0.130687	0.949092	-4.44773	NOT	20538488	NA
162	-0.503653	1.35967	-1.69419	0.130937	0.949092	-4.44804	NOT	20536432	rno-mir-328b
163	-0.378301	0.543693	-1.69342	0.131087	0.949092	-4.44823	NOT	20504153	rno-miR-412-3p
164	-0.356861	0.861029	-1.69121	0.131518	0.949092	-4.44877	NOT	20517088	rno-miR-466d
165	0.298457	0.594657	1.68123	0.133483	0.949092	-4.4512	NOT	20502104	rno-miR-421-3p
166	0.2774	8.37612	1.6772	0.134285	0.949092	-4.45218	NOT	20500933	rno-miR-301a-3p
167	0.384147	2.87603	1.67508	0.134708	0.949092	-4.45269	NOT	20501355	rno-miR-23a-5p
168	0.256176	0.400052	1.67496	0.134733	0.949092	-4.45272	NOT	20537304	rno-mir-3075
169	-0.270705	0.588913	-1.66981	0.135766	0.949092	-4.45398	NOT	20517076	rno-miR-344b-2-3p
170	0.322733	0.819284	1.66779	0.136173	0.949092	-4.45447	NOT	20500970	rno-miR-337-5p
171	-0.266481	0.473876	-1.66749	0.136234	0.949092	-4.45454	NOT	20535234	rno-mir-483
172	-0.83222	1.83445	-1.66264	0.137217	0.949092	-4.45572	NOT	20501465	rno-miR-139-3p
173	-0.583067	11.2775	-1.65993	0.13777	0.949092	-4.45638	NOT	20501478	rno-miR-150-5p
174	0.308288	0.721785	1.65859	0.138042	0.949092	-4.45671	NOT	20534953	rno-mir-30a
175	-0.292933	12.5948	-1.65732	0.138303	0.949092	-4.45702	NOT	20538482	NA
176	0.480503	1.18155	1.65684	0.138402	0.949092	-4.45713	NOT	20535051	rno-mir-219a-1
177	-0.258735	0.700212	-1.65487	0.138806	0.949092	-4.45761	NOT	20534904	rno-let-7f-1
178	-0.286471	0.727106	-1.65283	0.139226	0.949092	-4.45811	NOT	20534938	rno-mir-27b
179	-0.28945	0.74652	-1.64993	0.139824	0.949092	-4.45882	NOT	20517123	rno-miR-1193-3p
180	-0.338427	8.54209	-1.64484	0.140882	0.949092	-4.46005	NOT	20501377	rno-miR-29a-3p
181	-0.228146	0.424106	-1.64196	0.141483	0.949092	-4.46076	NOT	20535036	rno-mir-203a
182	0.309444	0.741289	1.63941	0.142017	0.949092	-4.46138	NOT	20535027	rno-mir-193
183	0.277267	0.679649	1.63764	0.142391	0.949092	-4.46181	NOT	20535726	rno-mir-375
184	0.255987	0.768922	1.63536	0.14287	0.949092	-4.46236	NOT	20536052	rno-mir-504
185	-0.247401	0.647829	-1.63022	0.14396	0.949092	-4.46361	NOT	20506493	rno-miR-880-5p
186	0.432751	0.797495	1.62941	0.144132	0.949092	-4.46381	NOT	20501346	rno-miR-19b-1-5p
187	-0.257706	0.481839	-1.62096	0.145942	0.949092	-4.46586	NOT	20536060	rno-mir-653
188	-0.262235	0.399631	-1.61725	0.146743	0.949092	-4.46677	NOT	20534968	rno-mir-100
189	-0.459327	2.1161	-1.61692	0.146814	0.949092	-4.46685	NOT	20517148	rno-miR-702-5p
190	-0.276067	12.6731	-1.61626	0.146957	0.949092	-4.46701	NOT	20538489	NA
191	-0.431737	2.04148	-1.61307	0.147651	0.949092	-4.46778	NOT	20517116	rno-miR-1949
192	-0.325823	0.442155	-1.61045	0.148221	0.949092	-4.46842	NOT	20504239	rno-miR-379-3p
193	-0.260146	0.607033	-1.60891	0.148559	0.949092	-4.4688	NOT	20534939	rno-mir-27a
194	-0.281533	12.6331	-1.60677	0.149028	0.949092	-4.46931	NOT	20538483	NA
195	0.429707	1.54061	1.5985	0.150854	0.949092	-4.47133	NOT	20501559	rno-miR-291a-5p
196	-0.356843	6.45568	-1.59726	0.151128	0.949092	-4.47163	NOT	20529126	rno-miR-155-5p
197	-0.393363	0.662132	-1.59281	0.152121	0.949092	-4.47271	NOT	20517150	rno-miR-3596a
198	-0.255957	0.691944	-1.58922	0.152926	0.949092	-4.47358	NOT	20504206	rno-miR-540-5p
199	-0.307133	12.6537	-1.58384	0.15414	0.949092	-4.47488	NOT	20538491	NA
200	-0.307391	0.718558	-1.58332	0.154257	0.949092	-4.47501	NOT	20536067	rno-mir-935
201	-0.206801	0.228608	-1.58309	0.154309	0.949092	-4.47507	NOT	20517153	rno-miR-3590-5p
202	-0.345284	0.574428	-1.58271	0.154397	0.949092	-4.47516	NOT	20536075	rno-mir-761
203	0.226401	0.515223	1.57957	0.155111	0.949092	-4.47592	NOT	20506558	rno-miR-743a-3p
204	0.215643	0.770003	1.57865	0.155319	0.949092	-4.47614	NOT	20501444	rno-miR-129-1-3p
205	-0.25761	0.401944	-1.5784	0.155377	0.949092	-4.47621	NOT	20517093	rno-miR-3560
206	-0.379356	0.470801	-1.5781	0.155446	0.949092	-4.47628	NOT	20534978	rno-mir-124-1
207	0.33367	0.642843	1.57432	0.156311	0.949092	-4.4772	NOT	20535034	rno-mir-200a
208	-0.274367	12.6266	-1.57094	0.157087	0.949092	-4.47801	NOT	20538490	NA
209	-0.397463	1.62027	-1.56902	0.15753	0.949092	-4.47848	NOT	20501435	rno-miR-125b-1-3p
210	0.385678	0.410744	1.554	0.161035	0.949092	-4.48212	NOT	20534724	rno-mir-343
211	0.217566	0.646235	1.54988	0.162008	0.949092	-4.48312	NOT	20536063	rno-mir-675
212	-0.322642	0.237958	-1.54813	0.162425	0.949092	-4.48354	NOT	20501470	rno-miR-143-5p
213	0.287425	0.594273	1.54322	0.163595	0.949092	-4.48473	NOT	20524617	rno-miR-6334
214	0.87825	1.54546	1.53804	0.164837	0.949092	-4.48599	NOT	20524592	rno-miR-6315
215	-0.638093	1.49679	-1.53612	0.1653	0.949092	-4.48645	NOT	20513765	rno-miR-678
216	-0.662053	1.46404	-1.5357	0.1654	0.949092	-4.48655	NOT	20501370	rno-miR-27a-5p
217	-0.344847	10.268	-1.53406	0.165798	0.949092	-4.48695	NOT	20501354	rno-miR-22-3p
218	-0.377483	7.01998	-1.53136	0.166452	0.949092	-4.4876	NOT	20500993	rno-miR-342-5p
219	0.424684	0.724242	1.53112	0.166512	0.949092	-4.48766	NOT	20501011	rno-miR-129-5p
220	-0.233022	0.591557	-1.52586	0.167793	0.949092	-4.48893	NOT	20534732	rno-mir-347
221	-0.254466	0.660141	-1.52305	0.168481	0.949092	-4.48961	NOT	20535733	rno-mir-434
222	-0.285282	0.504933	-1.52126	0.168922	0.949092	-4.49004	NOT	20535754	rno-mir-488
223	0.345538	0.417429	1.52047	0.169115	0.949092	-4.49023	NOT	20502443	rno-miR-433-3p
224	-0.219141	0.44415	-1.52033	0.169152	0.949092	-4.49027	NOT	20535061	rno-mir-297
225	0.289097	6.0045	1.51894	0.169493	0.949092	-4.4906	NOT	20524322	rno-miR-6215
226	0.246449	0.743672	1.51302	0.170961	0.949092	-4.49203	NOT	20535725	rno-mir-301b
227	-0.255923	0.537611	-1.51076	0.171525	0.949092	-4.49258	NOT	20504210	rno-miR-539-5p
228	-0.275591	0.526546	-1.50795	0.172228	0.949092	-4.49326	NOT	20536349	rno-mir-3085
229	0.248525	0.525711	1.50736	0.172374	0.949092	-4.4934	NOT	20536062	rno-mir-802
230	-0.386317	0.482606	-1.49808	0.174715	0.949092	-4.49564	NOT	20517074	rno-miR-3551-3p
231	0.21261	0.674715	1.49587	0.175276	0.949092	-4.49617	NOT	20536406	rno-mir-3596b
232	0.481056	1.93504	1.49132	0.176439	0.949092	-4.49727	NOT	20513732	rno-miR-615
233	0.54384	5.65672	1.48914	0.176998	0.949092	-4.49779	NOT	20504263	rno-miR-363-3p
234	-0.273701	0.923647	-1.4871	0.177522	0.949092	-4.49828	NOT	20534716	rno-mir-339
235	-0.281613	0.485156	-1.48531	0.177982	0.949092	-4.49871	NOT	20501454	rno-miR-134-3p
236	0.489396	1.01083	1.48202	0.178833	0.949092	-4.4995	NOT	20524594	rno-miR-344g
237	-0.206856	0.458611	-1.47803	0.17987	0.949092	-4.50046	NOT	20506557	rno-miR-743a-5p
238	0.521587	1.25143	1.47413	0.180888	0.949092	-4.5014	NOT	20501447	rno-miR-130b-5p
239	-0.233284	0.845485	-1.4741	0.180896	0.949092	-4.50141	NOT	20517101	rno-miR-3564
240	0.377651	0.428768	1.45959	0.184732	0.949092	-4.50489	NOT	20537296	rno-mir-344i
241	0.441428	0.995771	1.45732	0.185337	0.949092	-4.50543	NOT	20500928	rno-miR-323-5p
242	-0.218582	0.571875	-1.45596	0.185703	0.949092	-4.50576	NOT	20535228	rno-mir-207
243	0.27263	1.26507	1.45449	0.186096	0.949092	-4.50611	NOT	20517137	rno-miR-3583-5p
244	-0.323998	0.877093	-1.45283	0.186542	0.949092	-4.50651	NOT	20506495	rno-miR-881-5p
245	-0.315961	0.641414	-1.44838	0.187743	0.949092	-4.50758	NOT	20535106	rno-mir-365
246	0.280649	0.730631	1.44534	0.188568	0.949092	-4.50831	NOT	20534738	rno-mir-7a-1
247	-0.301005	0.595583	-1.44507	0.188642	0.949092	-4.50837	NOT	20502442	rno-miR-433-5p
248	-0.250568	0.456769	-1.44052	0.189883	0.949092	-4.50946	NOT	20517107	rno-miR-126b
249	-0.242356	0.600495	-1.43729	0.190767	0.949092	-4.51023	NOT	20517151	rno-miR-3588
250	-0.213144	0.441924	-1.4369	0.190873	0.949092	-4.51032	NOT	20506553	rno-miR-708-5p
251	0.476812	0.484257	1.43592	0.191143	0.949092	-4.51056	NOT	20524614	rno-miR-679
252	-0.23149	6.16624	-1.43506	0.19138	0.949092	-4.51077	NOT	20500958	rno-miR-330-3p
253	-0.259893	0.67179	-1.43384	0.191715	0.949092	-4.51106	NOT	20535008	rno-mir-145
254	0.287659	0.620257	1.43247	0.192094	0.949092	-4.51138	NOT	20500953	rno-miR-329-5p
255	0.314245	0.414236	1.42955	0.192902	0.949092	-4.51208	NOT	20517070	rno-miR-3548
256	-0.261236	0.874497	-1.42788	0.193365	0.949092	-4.51248	NOT	20536394	rno-mir-1188
257	0.372629	1.29075	1.4251	0.194138	0.949092	-4.51314	NOT	20501538	rno-miR-212-3p
258	-0.199082	0.524201	-1.4207	0.195368	0.949092	-4.51419	NOT	20501503	rno-miR-190a-3p
259	-0.236525	0.701575	-1.42066	0.195381	0.949092	-4.5142	NOT	20504259	rno-miR-369-3p
260	0.352295	0.664349	1.41947	0.195713	0.949092	-4.51449	NOT	20513737	rno-miR-668
261	-0.306304	0.382829	-1.41906	0.19583	0.949092	-4.51458	NOT	20537300	rno-mir-6316
262	-0.286278	1.11838	-1.41689	0.196439	0.949092	-4.5151	NOT	20535732	rno-mir-425
263	-0.194358	0.539556	-1.40982	0.19844	0.949092	-4.51678	NOT	20536361	rno-mir-3557
264	0.323378	0.792075	1.40795	0.198971	0.949092	-4.51723	NOT	20536074	rno-mir-667
265	0.281482	0.372086	1.40765	0.199059	0.949092	-4.5173	NOT	20534742	rno-mir-135b
266	-0.332732	0.611581	-1.40737	0.199138	0.949092	-4.51737	NOT	20501406	rno-miR-92a-2-5p
267	-0.236772	0.675088	-1.40513	0.199779	0.949092	-4.5179	NOT	20534999	rno-mir-137
268	-0.353955	0.45855	-1.39917	0.201487	0.949092	-4.51932	NOT	20517103	rno-miR-3065-5p
269	0.192433	11.2916	1.39914	0.201496	0.949092	-4.51932	NOT	20504264	rno-miR-20b-5p
270	-0.2608	0.151646	-1.39738	0.202004	0.949092	-4.51974	NOT	20538473	NA
271	-0.214146	0.521131	-1.3962	0.202345	0.949092	-4.52002	NOT	20534962	rno-mir-92a-2
272	0.213886	0.736013	1.39483	0.202742	0.949092	-4.52035	NOT	20513761	rno-miR-764-3p
273	-0.214108	0.692398	-1.39031	0.204056	0.949092	-4.52142	NOT	20536388	rno-mir-3569
274	-0.360778	0.56047	-1.3894	0.20432	0.949092	-4.52164	NOT	20534979	rno-mir-124-1
275	-0.242636	0.615877	-1.38918	0.204386	0.949092	-4.52169	NOT	20535274	rno-mir-493
276	-0.230663	0.407999	-1.386	0.205315	0.949952	-4.52244	NOT	20517152	rno-miR-3589
277	-0.260048	0.476802	-1.37533	0.208461	0.950982	-4.52497	NOT	20501480	rno-miR-152-5p
278	0.202529	0.409815	1.37406	0.208838	0.950982	-4.52527	NOT	20536055	rno-mir-582
279	-0.400953	3.91358	-1.36969	0.210139	0.950982	-4.5263	NOT	20517139	rno-miR-3584-5p
280	-0.230688	0.296366	-1.36561	0.211365	0.950982	-4.52726	NOT	20536342	rno-mir-3542
281	-0.251497	0.387206	-1.36465	0.211651	0.950982	-4.52749	NOT	20536419	rno-mir-3589
282	-0.224322	0.618064	-1.36409	0.21182	0.950982	-4.52762	NOT	20517094	rno-miR-3561-5p
283	0.315073	1.27249	1.3638	0.211909	0.950982	-4.52769	NOT	20501469	rno-miR-142-3p
284	-0.268369	0.438551	-1.3594	0.213237	0.950982	-4.52873	NOT	20502377	rno-miR-450a-5p
285	-0.187782	0.663677	-1.35909	0.213329	0.950982	-4.5288	NOT	20534909	rno-mir-7a-2
286	0.191496	0.502408	1.3577	0.213751	0.950982	-4.52913	NOT	20536061	rno-mir-668
287	-0.353533	0.515989	-1.35482	0.214628	0.950982	-4.52981	NOT	20501483	rno-miR-153-3p
288	0.183057	0.531539	1.35416	0.214826	0.950982	-4.52996	NOT	20506511	rno-miR-190b-3p
289	-0.382465	0.559773	-1.35104	0.215779	0.950982	-4.5307	NOT	20517141	rno-miR-3596c
290	-0.290943	0.74343	-1.35036	0.215988	0.950982	-4.53086	NOT	20534942	rno-mir-29b-2
291	-0.242131	0.972466	-1.34716	0.216969	0.950982	-4.53161	NOT	20517059	rno-miR-3541
292	0.299311	0.561686	1.34559	0.217452	0.950982	-4.53198	NOT	20513733	rno-miR-628
293	-0.209306	0.649227	-1.34251	0.218404	0.951885	-4.5327	NOT	20534992	rno-mir-130a
294	-0.214053	0.452446	-1.33565	0.220532	0.95435	-4.53431	NOT	20501547	rno-miR-218a-2-3p
295	0.211763	0.842996	1.3257	0.223653	0.95435	-4.53664	NOT	20535736	rno-mir-471
296	-0.447767	7.25613	-1.32442	0.224057	0.95435	-4.53694	NOT	20501476	rno-miR-146a-5p
297	0.203177	0.54111	1.32305	0.224492	0.95435	-4.53726	NOT	20506480	rno-miR-466c-3p
298	-0.24932	0.494057	-1.32215	0.224776	0.95435	-4.53747	NOT	20537282	rno-mir-1306
299	0.214103	0.985133	1.31538	0.22693	0.95435	-4.53905	NOT	20535722	rno-mir-190b
300	-0.21304	0.871078	-1.31486	0.227098	0.95435	-4.53918	NOT	20534722	rno-mir-342
301	0.399005	1.21999	1.31238	0.227892	0.95435	-4.53975	NOT	20513744	rno-miR-665
302	-0.17229	0.726306	-1.31225	0.227932	0.95435	-4.53978	NOT	20504238	rno-miR-379-5p
303	-0.222492	0.827057	-1.31146	0.228185	0.95435	-4.53997	NOT	20524316	rno-miR-1843-3p
304	-0.753813	5.6307	-1.31036	0.228539	0.95435	-4.54022	NOT	20501464	rno-miR-139-5p
305	-0.458575	0.653446	-1.30984	0.228708	0.95435	-4.54035	NOT	20536393	rno-mir-3572
306	0.175941	1.13753	1.30502	0.230262	0.95435	-4.54147	NOT	20522997	rno-miR-1199-3p
307	-0.27189	0.35473	-1.2993	0.232117	0.95435	-4.5428	NOT	20506536	rno-miR-471-5p
308	0.222287	7.83507	1.2978	0.232609	0.95435	-4.54315	NOT	20506568	rno-miR-92b-3p
309	-0.328097	0.996791	-1.29647	0.233042	0.95435	-4.54345	NOT	20504257	rno-miR-409a-3p
310	-0.225992	0.738575	-1.29398	0.233858	0.95435	-4.54403	NOT	20517114	rno-miR-3570
311	-0.185823	0.514167	-1.28565	0.236603	0.95435	-4.54596	NOT	20517117	rno-miR-3572
312	-0.273577	0.580742	-1.28546	0.236664	0.95435	-4.54601	NOT	20535239	rno-mir-133b
313	0.301863	7.29691	1.28381	0.237214	0.95435	-4.54639	NOT	20500975	rno-miR-148b-3p
314	-0.21676	1.10878	-1.2826	0.237616	0.95435	-4.54667	NOT	20501393	rno-miR-31a-3p
315	-0.21892	5.64355	-1.27984	0.238533	0.95435	-4.54731	NOT	20501373	rno-miR-28-3p
316	-0.338057	9.81359	-1.27831	0.239043	0.95435	-4.54766	NOT	20501448	rno-miR-130b-3p
317	-0.213278	0.523112	-1.27663	0.239604	0.95435	-4.54805	NOT	20535712	rno-mir-883
318	-0.298782	0.606589	-1.27572	0.239912	0.95435	-4.54826	NOT	20537285	rno-mir-378b
319	0.36855	0.708403	1.27424	0.240406	0.95435	-4.5486	NOT	20536341	rno-mir-3541
320	0.190381	0.72624	1.26608	0.24316	0.95435	-4.55048	NOT	20534903	rno-let-7e
321	-0.274177	2.09038	-1.26308	0.244179	0.95435	-4.55117	NOT	20517149	rno-miR-702-3p
322	0.171515	0.655596	1.26104	0.244872	0.95435	-4.55164	NOT	20517121	rno-miR-3573-3p
323	-0.289567	10.7003	-1.25903	0.245558	0.95435	-4.5521	NOT	20500994	rno-miR-342-3p
324	0.331314	0.47982	1.25808	0.245883	0.95435	-4.55232	NOT	20537295	rno-mir-344i
325	0.318877	1.61068	1.258	0.245911	0.95435	-4.55234	NOT	20535289	rno-mir-20b
326	-0.257628	0.666641	-1.25339	0.247494	0.95435	-4.5534	NOT	20534708	rno-mir-335
327	-0.263618	0.769014	-1.25097	0.248328	0.95435	-4.55395	NOT	20534941	rno-mir-29b-2
328	-0.172778	0.570985	-1.24423	0.250661	0.95435	-4.5555	NOT	20535009	rno-mir-146a
329	-0.214552	0.614262	-1.23948	0.25232	0.95435	-4.55658	NOT	20500938	rno-miR-325-5p
330	0.292623	5.59636	1.23903	0.252474	0.95435	-4.55669	NOT	20501471	rno-miR-143-3p
331	0.508343	0.996718	1.23547	0.253722	0.95435	-4.5575	NOT	20501452	rno-miR-133a-3p
332	-0.229382	0.441715	-1.2343	0.254136	0.95435	-4.55777	NOT	20501418	rno-miR-100-3p
333	-0.382399	1.45722	-1.23399	0.254243	0.95435	-4.55784	NOT	20506503	rno-miR-147
334	0.261004	0.839214	1.23175	0.255033	0.95435	-4.55835	NOT	20536410	rno-mir-3596c
335	0.229308	0.762722	1.22951	0.255825	0.95435	-4.55886	NOT	20513766	rno-miR-711
336	-0.216965	0.372049	-1.22873	0.2561	0.95435	-4.55903	NOT	20501535	rno-miR-211-5p
337	-0.227253	1.1682	-1.22609	0.257039	0.95435	-4.55964	NOT	20535740	rno-mir-532
338	-0.18242	1.64329	-1.2217	0.258602	0.95435	-4.56063	NOT	20501536	rno-miR-211-3p
339	-0.228934	0.30196	-1.2171	0.260246	0.95435	-4.56168	NOT	20501349	rno-miR-19a-5p
340	0.267899	0.729294	1.214	0.261363	0.95435	-4.56238	NOT	20534996	rno-mir-134
341	-0.210605	0.495164	-1.21291	0.261755	0.95435	-4.56263	NOT	20501403	rno-miR-34a-3p
342	0.29814	0.694697	1.21168	0.262199	0.95435	-4.5629	NOT	20534686	rno-mir-322
343	-0.309317	0.351128	-1.21103	0.262435	0.95435	-4.56305	NOT	20517083	rno-miR-3557-5p
344	-0.183883	9.31165	-1.20416	0.264926	0.95435	-4.5646	NOT	20501490	rno-miR-181b-5p
345	0.231104	0.369472	1.20163	0.265848	0.95435	-4.56517	NOT	20504490	rno-miR-499-3p
346	0.200205	0.433886	1.20041	0.266296	0.95435	-4.56545	NOT	20501337	rno-miR-10b-3p
347	0.212865	0.438619	1.20011	0.266403	0.95435	-4.56552	NOT	20501548	rno-miR-218a-1-3p
348	0.2399	0.586264	1.19432	0.268532	0.95435	-4.56682	NOT	20506523	rno-miR-410-3p
349	0.225286	0.727348	1.19327	0.268918	0.95435	-4.56706	NOT	20534961	rno-mir-92a-1
350	-0.221479	0.743824	-1.19226	0.269291	0.95435	-4.56729	NOT	20535750	rno-mir-760
351	-0.248764	0.772965	-1.18823	0.270783	0.95435	-4.56819	NOT	20504143	rno-miR-224-3p
352	0.182683	8.00015	1.18513	0.271936	0.95435	-4.56889	NOT	20501323	rno-let-7e-5p
353	0.241719	0.388762	1.17918	0.274156	0.95435	-4.57022	NOT	20501321	rno-let-7c-1-3p
354	0.165486	0.93426	1.17388	0.27615	0.95435	-4.5714	NOT	20535290	rno-mir-503
355	-0.360564	0.639303	-1.17221	0.27678	0.95435	-4.57178	NOT	20506535	rno-miR-463-3p
356	0.181655	0.763072	1.17181	0.276928	0.95435	-4.57186	NOT	20535724	rno-mir-301b
357	0.169681	0.809254	1.16866	0.278123	0.95435	-4.57257	NOT	20536078	rno-mir-759
358	0.19632	0.709072	1.16726	0.278653	0.95435	-4.57288	NOT	20535080	rno-mir-421
359	0.192365	0.971679	1.15984	0.281482	0.95435	-4.57453	NOT	20501367	rno-miR-26b-3p
360	0.243032	1.02887	1.15975	0.281518	0.95435	-4.57455	NOT	20534899	rno-let-7b
361	-0.231248	0.607792	-1.15503	0.28333	0.95435	-4.5756	NOT	20537915	rno-mir-7578
362	-0.22385	9.33562	-1.1527	0.284229	0.95435	-4.57611	NOT	20538433	NA
363	0.309302	0.705515	1.15231	0.28438	0.95435	-4.5762	NOT	20517134	rno-miR-409b
364	0.262573	0.693566	1.15062	0.285031	0.95435	-4.57657	NOT	20504155	rno-miR-1-3p
365	0.225468	0.916941	1.14966	0.285404	0.95435	-4.57679	NOT	20506520	rno-miR-384-5p
366	0.33954	2.23766	1.14357	0.287771	0.95435	-4.57813	NOT	20524597	rno-miR-6318
367	0.159982	0.435926	1.14124	0.288681	0.95435	-4.57865	NOT	20524589	rno-miR-6314
368	-0.228747	9.79057	-1.14085	0.288835	0.95435	-4.57873	NOT	20538448	NA
369	0.1526	12.824	1.14075	0.288874	0.95435	-4.57875	NOT	20501363	rno-miR-25-3p
370	-0.167677	0.496078	-1.13898	0.289567	0.95435	-4.57914	NOT	20504244	rno-miR-376b-5p
371	0.207159	0.416218	1.13873	0.289664	0.95435	-4.5792	NOT	20506478	rno-miR-466b-2-3p
372	-0.197921	0.671447	-1.13696	0.290357	0.95435	-4.57959	NOT	20535257	rno-mir-541
373	-0.201251	1.14133	-1.13599	0.290738	0.95435	-4.5798	NOT	20534956	rno-mir-32
374	-0.305555	0.642127	-1.13329	0.291802	0.95435	-4.5804	NOT	20534733	rno-mir-349
375	-0.260993	6.38893	-1.13264	0.292059	0.95435	-4.58054	NOT	20500948	rno-let-7d-3p
376	-0.31403	1.76305	-1.13163	0.292458	0.95435	-4.58076	NOT	20501380	rno-miR-29c-3p
377	-0.266099	0.756667	-1.13113	0.292657	0.95435	-4.58087	NOT	20537298	rno-mir-3102
378	0.152537	0.399752	1.1251	0.295045	0.95435	-4.58219	NOT	20504249	rno-miR-381-3p
379	-0.214658	1.32424	-1.12312	0.295836	0.95435	-4.58262	NOT	20534720	rno-mir-341
380	0.184162	0.577533	1.11964	0.297228	0.95435	-4.58339	NOT	20537302	rno-mir-6318
381	-0.258747	1.45839	-1.11848	0.297691	0.95435	-4.58364	NOT	20534959	rno-mir-34c
382	0.153283	1.44041	1.11524	0.298994	0.95435	-4.58435	NOT	20535427	rno-mir-505
383	0.50324	4.60941	1.11485	0.29915	0.95435	-4.58443	NOT	20506567	rno-miR-92b-5p
384	0.17455	0.4797	1.11472	0.2992	0.95435	-4.58446	NOT	20517068	rno-miR-449c-3p
385	-0.174406	0.665475	-1.11377	0.299584	0.95435	-4.58467	NOT	20534974	rno-mir-122
386	-0.2578	0.502826	-1.11127	0.300592	0.95435	-4.58521	NOT	20504246	rno-miR-376a-5p
387	-0.20411	0.745979	-1.10895	0.301531	0.95435	-4.58572	NOT	20501394	rno-miR-32-5p
388	0.245852	0.61807	1.1078	0.301996	0.95435	-4.58596	NOT	20524602	rno-miR-1298
389	-0.220101	0.35433	-1.10766	0.302054	0.95435	-4.586	NOT	20501388	rno-miR-30d-3p
390	-0.212419	0.970977	-1.10683	0.30239	0.95435	-4.58618	NOT	20534898	rno-let-7b
391	0.172727	0.652573	1.10394	0.303567	0.95435	-4.5868	NOT	20504154	rno-miR-1-5p
392	-0.201567	0.654115	-1.10109	0.304728	0.95435	-4.58742	NOT	20534990	rno-mir-129-1
393	-0.224368	0.932015	-1.09953	0.305364	0.95435	-4.58776	NOT	20536429	rno-mir-3120
394	0.327177	6.32066	1.09941	0.305413	0.95435	-4.58778	NOT	20501392	rno-miR-31a-5p
395	0.151854	0.494667	1.09793	0.306019	0.95435	-4.5881	NOT	20517155	rno-miR-2985
396	0.337881	0.632408	1.0969	0.306442	0.95435	-4.58833	NOT	20536397	rno-mir-3574
397	-0.204782	0.483575	-1.09529	0.307103	0.95435	-4.58868	NOT	20501031	rno-miR-101b-5p
398	-0.180197	0.342375	-1.09281	0.308125	0.95435	-4.58921	NOT	20517133	rno-miR-3580-3p
399	-0.223901	0.48388	-1.09159	0.308627	0.95435	-4.58947	NOT	20524317	rno-miR-509-5p
400	0.2342	0.851967	1.09132	0.308739	0.95435	-4.58953	NOT	20506548	rno-miR-672-3p
401	0.166353	0.54324	1.08995	0.309303	0.95435	-4.58983	NOT	20534971	rno-mir-103-1
402	0.196433	0.840216	1.08768	0.310244	0.95435	-4.59032	NOT	20536076	rno-mir-764
403	-0.201727	0.606182	-1.08594	0.310966	0.95435	-4.59069	NOT	20534913	rno-mir-9a-3
404	-0.205985	0.48261	-1.08576	0.31104	0.95435	-4.59073	NOT	20536356	rno-mir-3553
405	0.164448	0.585989	1.08403	0.31176	0.95435	-4.5911	NOT	20535723	rno-mir-196c
406	0.329547	0.803939	1.08386	0.311828	0.95435	-4.59114	NOT	20501495	rno-miR-184
407	-0.266167	9.91628	-1.08283	0.312256	0.95435	-4.59136	NOT	20501030	rno-miR-151-3p
408	-0.170982	0.507901	-1.08177	0.312702	0.95435	-4.59159	NOT	20501326	rno-let-7f-1-3p
409	-0.166982	0.486084	-1.08003	0.313428	0.95435	-4.59196	NOT	20535012	rno-mir-153
410	0.310071	1.13198	1.07826	0.314167	0.95435	-4.59234	NOT	20513740	rno-miR-675-5p
411	0.205996	0.877865	1.07578	0.315204	0.95435	-4.59287	NOT	20534908	rno-let-7i
412	-0.149941	0.586913	-1.07227	0.316682	0.95435	-4.59362	NOT	20536431	rno-mir-3595
413	0.270139	0.822379	1.07056	0.317403	0.95435	-4.59399	NOT	20501352	rno-miR-21-3p
414	-0.232925	0.427069	-1.06991	0.317677	0.95435	-4.59413	NOT	20504248	rno-miR-381-5p
415	-0.149195	0.377177	-1.06964	0.31779	0.95435	-4.59418	NOT	20538470	NA
416	-0.178836	0.730824	-1.0684	0.318313	0.95435	-4.59445	NOT	20535011	rno-mir-152
417	-0.165162	0.707697	-1.06046	0.321687	0.95435	-4.59614	NOT	20535721	rno-mir-188
418	0.33608	6.32503	1.05914	0.322249	0.95435	-4.59642	NOT	20501366	rno-miR-26b-5p
419	0.195784	0.7629	1.05853	0.322508	0.95435	-4.59655	NOT	20534952	rno-mir-30a
420	-0.158645	0.684247	-1.05853	0.32251	0.95435	-4.59655	NOT	20536069	rno-mir-293
421	-0.189368	0.426135	-1.05815	0.322671	0.95435	-4.59663	NOT	20535013	rno-mir-154
422	0.300285	0.893842	1.05761	0.322904	0.95435	-4.59674	NOT	20536373	rno-mir-299b
423	0.215607	7.75414	1.05236	0.325156	0.95435	-4.59786	NOT	20501506	rno-miR-192-5p
424	0.160941	0.598877	1.05051	0.325949	0.95435	-4.59825	NOT	20536380	rno-mir-3566
425	-0.168409	0.518858	-1.04945	0.326405	0.95435	-4.59847	NOT	20536353	rno-mir-3551
426	-0.195633	11.4365	-1.04685	0.327531	0.95435	-4.59902	NOT	20538436	NA
427	-0.218775	0.552317	-1.0444	0.328592	0.95435	-4.59954	NOT	20524606	rno-miR-6325
428	-0.158914	0.412932	-1.0438	0.328853	0.95435	-4.59966	NOT	20513726	rno-miR-544-5p
429	-0.241853	0.68763	-1.04372	0.328885	0.95435	-4.59968	NOT	20517110	rno-miR-216b-5p
430	-0.161446	0.350279	-1.04224	0.329528	0.95435	-4.59999	NOT	20501522	rno-miR-200b-5p
431	-0.256069	0.868044	-1.04059	0.330246	0.95435	-4.60034	NOT	20537318	rno-mir-3072
432	-0.231357	0.754528	-1.03962	0.330668	0.95435	-4.60054	NOT	20504492	rno-miR-664-3p
433	-0.191047	9.39878	-1.03878	0.331036	0.95435	-4.60072	NOT	20501534	rno-miR-210-3p
434	-0.193489	0.558292	-1.03586	0.332311	0.95435	-4.60133	NOT	20536072	rno-mir-465
435	0.351513	2.03479	1.03549	0.332471	0.95435	-4.60141	NOT	20501511	rno-miR-194-3p
436	-0.33584	6.55997	-1.03412	0.333072	0.95435	-4.6017	NOT	20501566	rno-miR-298-5p
437	-0.169082	1.14712	-1.0331	0.333518	0.95435	-4.60191	NOT	20535741	rno-mir-598
438	-0.181896	0.569258	-1.02795	0.335784	0.95435	-4.60299	NOT	20501523	rno-miR-200b-3p
439	-0.206389	0.564882	-1.02791	0.3358	0.95435	-4.603	NOT	20538481	NA
440	-0.210362	0.42493	-1.02658	0.336387	0.95435	-4.60327	NOT	20517063	rno-miR-203b-5p
441	0.199099	0.172252	1.02638	0.336476	0.95435	-4.60331	NOT	20506545	rno-miR-598-3p
442	-0.247422	1.41219	-1.02602	0.336635	0.95435	-4.60339	NOT	20504491	rno-miR-664-1-5p
443	0.336329	0.460442	1.02248	0.338201	0.95435	-4.60413	NOT	20501514	rno-miR-196a-5p
444	0.1896	10.2994	1.02179	0.338509	0.95435	-4.60427	NOT	20501369	rno-miR-27b-3p
445	-0.286619	0.993214	-1.02174	0.338529	0.95435	-4.60428	NOT	20535062	rno-mir-298
446	-0.2426	10.6299	-1.0217	0.338549	0.95435	-4.60429	NOT	20501387	rno-miR-30d-5p
447	0.229563	0.623895	1.01866	0.339898	0.95435	-4.60492	NOT	20506516	rno-miR-375-5p
448	0.158797	0.687293	1.01579	0.341177	0.95435	-4.60552	NOT	20534993	rno-mir-130b
449	-0.217623	0.679513	-1.01577	0.341188	0.95435	-4.60552	NOT	20535064	rno-mir-299a
450	-0.258547	5.38812	-1.01553	0.341294	0.95435	-4.60557	NOT	20501487	rno-miR-181c-3p
451	0.143523	1.51989	1.01525	0.341418	0.95435	-4.60563	NOT	20517147	rno-miR-3587
452	-0.186142	0.802223	-1.01452	0.341745	0.95435	-4.60578	NOT	20534960	rno-mir-34a
453	-0.133792	0.617717	-1.0116	0.343053	0.95435	-4.60639	NOT	20534989	rno-mir-128-2
454	0.165219	0.691833	1.01129	0.343195	0.95435	-4.60645	NOT	20536374	rno-mir-9b-3
455	-0.205333	10.4968	-1.00984	0.343844	0.95435	-4.60675	NOT	20538435	NA
456	-0.21532	9.76172	-1.00893	0.344251	0.95435	-4.60694	NOT	20538441	NA
457	-0.22363	7.42981	-1.00787	0.344729	0.95435	-4.60716	NOT	20500983	rno-miR-339-3p
458	0.191699	0.982215	1.00721	0.345028	0.95435	-4.6073	NOT	20538460	NA
459	0.158991	0.438013	1.0042	0.346386	0.95435	-4.60792	NOT	20501546	rno-miR-218a-5p
460	-0.164503	0.320698	-1.00343	0.346729	0.95435	-4.60807	NOT	20501560	rno-miR-291a-3p
461	0.494566	1.84738	1.00308	0.346892	0.95435	-4.60815	NOT	20501539	rno-miR-181a-1-3p
462	0.184765	0.207686	0.998968	0.348753	0.95435	-4.60899	NOT	20506549	rno-miR-673-5p
463	-0.156962	0.650523	-0.99875	0.348852	0.95435	-4.60904	NOT	20535041	rno-mir-210
464	-0.254309	0.651904	-0.997548	0.349398	0.95435	-4.60928	NOT	20504141	rno-miR-215
465	0.230341	0.763968	0.993988	0.35102	0.95435	-4.61001	NOT	20534936	rno-mir-26a
466	0.182772	0.313627	0.993371	0.351302	0.95435	-4.61014	NOT	20517084	rno-miR-3557-3p
467	-0.173323	0.53061	-0.992172	0.351849	0.95435	-4.61039	NOT	20535730	rno-mir-411
468	0.210142	0.413526	0.987274	0.354094	0.95435	-4.61139	NOT	20535707	rno-mir-877
469	-0.206863	8.18428	-0.986075	0.354645	0.95435	-4.61163	NOT	20535731	rno-mir-423
470	0.186119	0.925772	0.985959	0.354698	0.95435	-4.61165	NOT	20501396	rno-miR-33-5p
471	0.154197	0.422737	0.985137	0.355077	0.95435	-4.61182	NOT	20535282	rno-mir-487b
472	-0.19908	9.9818	-0.983822	0.355682	0.95435	-4.61209	NOT	20506526	rno-miR-423-5p
473	0.418083	2.49952	0.983661	0.355756	0.95435	-4.61212	NOT	20501462	rno-miR-138-2-3p
474	-0.276033	5.98746	-0.979124	0.357853	0.95435	-4.61305	NOT	20501382	rno-miR-30c-1-3p
475	-0.2019	10.5023	-0.976852	0.358906	0.95435	-4.61351	NOT	20538442	NA
476	-0.163133	13.2629	-0.975476	0.359545	0.95435	-4.61379	NOT	20538438	NA
477	0.175093	2.91146	0.973654	0.360393	0.95435	-4.61415	NOT	20501395	rno-miR-32-3p
478	0.200798	0.569381	0.972158	0.36109	0.95435	-4.61446	NOT	20536065	rno-mir-876
479	-0.185438	0.807137	-0.969753	0.362212	0.95435	-4.61494	NOT	20501463	rno-miR-138-1-3p
480	0.157254	0.697741	0.968823	0.362647	0.95435	-4.61513	NOT	20534916	rno-mir-10a
481	-0.179646	0.312159	-0.967874	0.363091	0.95435	-4.61532	NOT	20501515	rno-miR-196a-3p
482	-0.162769	0.344114	-0.96718	0.363416	0.95435	-4.61546	NOT	20528289	rno-miR-7578
483	-0.251927	0.506074	-0.966099	0.363923	0.95435	-4.61568	NOT	20536348	rno-mir-449c
484	-0.14939	2.11956	-0.9653	0.364298	0.95435	-4.61584	NOT	20535719	rno-mir-181d
485	0.14988	0.276878	0.964958	0.364459	0.95435	-4.61591	NOT	20501551	rno-miR-219a-2-3p
486	-0.260869	0.725232	-0.963948	0.364933	0.95435	-4.61611	NOT	20517119	rno-miR-1188-3p
487	0.178798	0.373352	0.963169	0.365299	0.95435	-4.61627	NOT	20517085	rno-miR-3556a
488	-0.131072	0.38305	-0.962547	0.365592	0.95435	-4.6164	NOT	20506491	rno-miR-879-5p
489	0.202317	0.499608	0.961375	0.366144	0.95435	-4.61663	NOT	20500967	rno-miR-335
490	0.176433	1.31494	0.96096	0.36634	0.95435	-4.61671	NOT	20501014	rno-miR-20a-3p
491	-0.157846	0.492825	-0.959681	0.366943	0.95435	-4.61697	NOT	20501378	rno-miR-29b-1-5p
492	-0.157887	0.683329	-0.957673	0.367891	0.954571	-4.61737	NOT	20535816	rno-mir-551b
493	-0.156867	12.9412	-0.947687	0.372636	0.954571	-4.61937	NOT	20538453	NA
494	-0.173118	0.80784	-0.947386	0.37278	0.954571	-4.61943	NOT	20534922	rno-mir-18a
495	-0.22559	3.10275	-0.944431	0.374193	0.954571	-4.62002	NOT	20504241	rno-miR-494-3p
496	0.161212	0.596163	0.942972	0.374892	0.954571	-4.6203	NOT	20504236	rno-miR-493-5p
497	-0.138521	0.427433	-0.942552	0.375094	0.954571	-4.62039	NOT	20535108	rno-mir-431
498	0.237026	1.39343	0.942159	0.375282	0.954571	-4.62047	NOT	20506479	rno-miR-466c-5p
499	0.15355	0.369677	0.940163	0.376242	0.954571	-4.62086	NOT	20501430	rno-miR-124-5p
500	-0.189991	0.759843	-0.939879	0.376378	0.954571	-4.62092	NOT	20535058	rno-mir-291a
501	0.226177	0.606725	0.938648	0.37697	0.954571	-4.62116	NOT	20535711	rno-mir-881
502	0.280956	0.499538	0.937379	0.377582	0.954571	-4.62141	NOT	20524603	rno-miR-6322
503	-0.14128	0.415923	-0.936885	0.37782	0.954571	-4.62151	NOT	20501449	rno-miR-132-5p
504	-0.239486	0.590118	-0.936685	0.377917	0.954571	-4.62155	NOT	20535100	rno-mir-449a
505	-0.196867	0.60626	-0.935025	0.378718	0.954571	-4.62188	NOT	20536081	rno-mir-496
506	-0.304637	1.26021	-0.928904	0.381685	0.954571	-4.62308	NOT	20501374	rno-miR-29b-2-5p
507	-0.177967	11.5536	-0.927656	0.382292	0.954571	-4.62333	NOT	20538444	NA
508	0.319507	8.57451	0.927093	0.382566	0.954571	-4.62344	NOT	20501024	rno-miR-352
509	-0.169633	11.637	-0.926034	0.383082	0.954571	-4.62365	NOT	20538437	NA
510	0.277916	0.75315	0.925887	0.383153	0.954571	-4.62368	NOT	20535093	rno-mir-448
511	-0.198267	11.5558	-0.925818	0.383187	0.954571	-4.62369	NOT	20501029	rno-miR-151-5p
512	-0.160357	6.93072	-0.924858	0.383655	0.954571	-4.62388	NOT	20506529	rno-miR-425-3p
513	-0.179914	0.587955	-0.922043	0.385031	0.954571	-4.62443	NOT	20535254	rno-mir-540
514	0.313687	4.49886	0.918607	0.386714	0.954571	-4.6251	NOT	20504140	rno-miR-361-3p
515	0.180232	0.732143	0.918223	0.386903	0.954571	-4.62518	NOT	20534697	rno-mir-327
516	-0.247617	0.439488	-0.91809	0.386968	0.954571	-4.6252	NOT	20517142	rno-miR-3585-5p
517	0.146266	0.83571	0.917838	0.387092	0.954571	-4.62525	NOT	20535056	rno-mir-290
518	-0.193917	2.31786	-0.91564	0.388172	0.954571	-4.62568	NOT	20535739	rno-mir-500
519	-0.196097	0.59248	-0.91431	0.388827	0.954571	-4.62594	NOT	20536057	rno-mir-615
520	0.181186	0.671787	0.91236	0.389789	0.954571	-4.62632	NOT	20513736	rno-miR-653-3p
521	0.243558	0.587982	0.910199	0.390856	0.954571	-4.62674	NOT	20506569	rno-miR-488-5p
522	-0.1816	0.333276	-0.910057	0.390927	0.954571	-4.62677	NOT	20535037	rno-mir-204
523	-0.138025	0.520822	-0.907515	0.392186	0.954571	-4.62726	NOT	20535747	rno-mir-742
524	0.131684	0.531997	0.905784	0.393045	0.954571	-4.62759	NOT	20517126	rno-miR-3576
525	0.151103	0.72846	0.903345	0.394258	0.954571	-4.62806	NOT	20534745	rno-mir-101b
526	0.190907	1.70324	0.903244	0.394308	0.954571	-4.62808	NOT	20500986	rno-miR-340-5p
527	-0.14206	0.527671	-0.90188	0.394987	0.954571	-4.62835	NOT	20501499	rno-miR-186-3p
528	0.15729	9.7517	0.899211	0.39632	0.954571	-4.62886	NOT	20504487	rno-miR-505-5p
529	0.172943	0.547873	0.899145	0.396352	0.954571	-4.62887	NOT	20500969	rno-miR-336-3p
530	-0.181433	5.40739	-0.895839	0.398007	0.954571	-4.62951	NOT	20501402	rno-miR-34a-5p
531	-0.18066	0.764264	-0.895731	0.398061	0.954571	-4.62953	NOT	20517071	rno-miR-3549
532	-0.186427	0.644875	-0.895045	0.398405	0.954571	-4.62966	NOT	20535708	rno-mir-878
533	0.387823	3.39569	0.895009	0.398423	0.954571	-4.62967	NOT	20524314	rno-miR-3068-3p
534	-0.207086	1.15837	-0.888042	0.401929	0.955462	-4.631	NOT	20534730	rno-mir-346
535	-0.292246	0.746825	-0.887744	0.40208	0.955462	-4.63106	NOT	20504237	rno-miR-493-3p
536	-0.158592	0.771459	-0.887702	0.402101	0.955462	-4.63107	NOT	20501776	rno-miR-196b-3p
537	-0.148217	0.536468	-0.887637	0.402134	0.955462	-4.63108	NOT	20535019	rno-mir-184
538	0.13022	0.959276	0.886841	0.402536	0.955462	-4.63123	NOT	20534947	rno-mir-30c-1
539	0.12713	0.392673	0.882934	0.404514	0.958375	-4.63198	NOT	20534958	rno-mir-34b
540	-0.211013	10.3175	-0.878201	0.40692	0.961293	-4.63288	NOT	20501385	rno-miR-30b-5p
541	0.130257	0.776651	0.876885	0.40759	0.961293	-4.63313	NOT	20536428	rno-mir-3594
542	-0.1898	10.4418	-0.873411	0.409365	0.961293	-4.63378	NOT	20538449	NA
543	-0.325367	3.79675	-0.871296	0.410447	0.961293	-4.63418	NOT	20500957	rno-miR-330-5p
544	0.243514	0.780769	0.871291	0.41045	0.961293	-4.63418	NOT	20535276	rno-mir-494
545	-0.166297	9.783	-0.870417	0.410898	0.961293	-4.63435	NOT	20538434	NA
546	0.2126	0.519105	0.869363	0.411439	0.961293	-4.63455	NOT	20535275	rno-mir-379
547	0.166397	2.34351	0.865104	0.41363	0.961293	-4.63535	NOT	20500946	rno-miR-327
548	-0.12917	0.379699	-0.86173	0.415371	0.961293	-4.63598	NOT	20501414	rno-miR-99a-3p
549	-0.159361	0.774824	-0.861492	0.415494	0.961293	-4.63602	NOT	20536411	rno-mir-3585
550	0.174919	0.46883	0.860815	0.415845	0.961293	-4.63615	NOT	20536046	rno-mir-202
551	-0.131645	0.372876	-0.859811	0.416364	0.961293	-4.63634	NOT	20506556	rno-miR-742-3p
552	-0.189326	0.370911	-0.857668	0.417475	0.961293	-4.63674	NOT	20506530	rno-miR-434-5p
553	0.12749	0.999627	0.857268	0.417683	0.961293	-4.63681	NOT	20536409	rno-mir-3584
554	0.240636	0.585809	0.855636	0.41853	0.961293	-4.63712	NOT	20517127	rno-miR-3577
555	-0.219307	6.73697	-0.854254	0.419248	0.961293	-4.63737	NOT	20504485	rno-miR-378a-5p
556	-0.177297	0.415629	-0.853691	0.419541	0.961293	-4.63748	NOT	20504258	rno-miR-369-5p
557	-0.190921	0.722138	-0.849358	0.421802	0.961293	-4.63828	NOT	20502381	rno-miR-365-3p
558	-0.128301	0.508202	-0.848676	0.422158	0.961293	-4.63841	NOT	20501441	rno-miR-128-1-5p
559	-0.142508	0.372928	-0.846477	0.423309	0.961293	-4.63882	NOT	20501437	rno-miR-126a-5p
560	-0.125652	0.36012	-0.845821	0.423653	0.961293	-4.63894	NOT	20535047	rno-mir-216a
561	0.168176	0.560814	0.845423	0.423861	0.961293	-4.63901	NOT	20537319	rno-mir-679
562	-0.201139	0.735864	-0.844157	0.424526	0.961293	-4.63924	NOT	20536407	rno-mir-133c
563	-0.194583	1.65874	-0.844017	0.424599	0.961293	-4.63927	NOT	20535745	rno-mir-674
564	-0.136657	0.400092	-0.841232	0.426064	0.961293	-4.63978	NOT	20517080	rno-miR-31b
565	-0.1274	11.1218	-0.840978	0.426197	0.961293	-4.63983	NOT	20501488	rno-miR-181a-5p
566	-0.169985	0.6241	-0.838795	0.427347	0.961293	-4.64023	NOT	20513741	rno-miR-675-3p
567	0.348972	1.80147	0.838419	0.427546	0.961293	-4.6403	NOT	20506506	rno-miR-181d-3p
568	-0.1477	11.4355	-0.837207	0.428186	0.961293	-4.64052	NOT	20538443	NA
569	-0.166967	0.302967	-0.834984	0.429361	0.961293	-4.64093	NOT	20513723	rno-miR-511-5p
570	-0.137589	1.00288	-0.83326	0.430274	0.961293	-4.64125	NOT	20537280	rno-mir-1843
571	0.11593	0.470546	0.832514	0.430669	0.961293	-4.64138	NOT	20534970	rno-mir-103-2
572	0.117767	14.2387	0.828251	0.432934	0.961293	-4.64216	NOT	20500947	rno-let-7d-5p
573	0.146743	0.549939	0.824495	0.434936	0.961293	-4.64284	NOT	20534932	rno-mir-24-1
574	-0.164101	0.632247	-0.822237	0.436144	0.961293	-4.64325	NOT	20535021	rno-mir-186
575	-0.163733	1.6423	-0.821673	0.436445	0.961293	-4.64335	NOT	20536050	rno-mir-362
576	-0.14828	8.91581	-0.820657	0.436989	0.961293	-4.64354	NOT	20500982	rno-miR-339-5p
577	0.144375	0.626084	0.820483	0.437083	0.961293	-4.64357	NOT	20536068	rno-mir-201
578	0.142425	0.585545	0.820131	0.437272	0.961293	-4.64363	NOT	20535284	rno-mir-485
579	-0.112431	0.694626	-0.81807	0.438377	0.961293	-4.64401	NOT	20513731	rno-miR-592
580	-0.1391	12.9581	-0.817111	0.438892	0.961293	-4.64418	NOT	20538446	NA
581	-0.160259	0.409175	-0.816564	0.439186	0.961293	-4.64428	NOT	20517132	rno-miR-3580-5p
582	0.237647	5.66776	0.812486	0.441382	0.961293	-4.64501	NOT	20504488	rno-miR-505-3p
583	-0.155503	9.35333	-0.80991	0.442773	0.961293	-4.64547	NOT	20538440	NA
584	-0.11244	0.326207	-0.809744	0.442863	0.961293	-4.6455	NOT	20501327	rno-let-7f-2-3p
585	-0.1398	10.6983	-0.809554	0.442966	0.961293	-4.64554	NOT	20506527	rno-miR-423-3p
586	0.329187	1.94423	0.809426	0.443035	0.961293	-4.64556	NOT	20501517	rno-miR-199a-3p
587	0.118319	0.283162	0.807003	0.444347	0.961293	-4.64599	NOT	20501549	rno-miR-219a-5p
588	-0.194899	0.753658	-0.805111	0.445374	0.961293	-4.64633	NOT	20535053	rno-mir-221
589	0.112086	1.1261	0.803896	0.446033	0.961293	-4.64655	NOT	20534918	rno-mir-15b
590	0.128147	0.534606	0.801215	0.447492	0.961293	-4.64703	NOT	20504132	rno-miR-489-5p
591	-0.161558	0.78254	-0.800656	0.447796	0.961293	-4.64713	NOT	20504489	rno-miR-499-5p
592	-0.168716	0.713727	-0.800634	0.447808	0.961293	-4.64713	NOT	20501333	rno-miR-9a-3p
593	0.197599	0.740555	0.799194	0.448593	0.961293	-4.64739	NOT	20536058	rno-mir-628
594	-0.180628	0.475273	-0.796136	0.450263	0.961293	-4.64793	NOT	20504142	rno-miR-224-5p
595	0.147926	0.537772	0.795956	0.450362	0.961293	-4.64796	NOT	20513728	rno-miR-568
596	-0.139118	0.585957	-0.792099	0.452475	0.961293	-4.64864	NOT	20524596	rno-miR-6317
597	-0.158447	9.30613	-0.788421	0.454497	0.961293	-4.64929	NOT	20538447	NA
598	0.11626	5.01099	0.788136	0.454653	0.961293	-4.64934	NOT	20534972	rno-mir-106b
599	-0.153122	0.431039	-0.786878	0.455346	0.961293	-4.64956	NOT	20506563	rno-miR-770-5p
600	-0.285193	0.957437	-0.784249	0.456797	0.961293	-4.65002	NOT	20501565	rno-miR-297
601	-0.167871	0.448077	-0.784196	0.456826	0.961293	-4.65003	NOT	20501520	rno-miR-200a-5p
602	-0.13048	0.5553	-0.782923	0.45753	0.961293	-4.65025	NOT	20534734	rno-mir-129-2
603	0.150219	0.237981	0.78234	0.457852	0.961293	-4.65035	NOT	20501455	rno-miR-135a-5p
604	-0.154732	0.619905	-0.782015	0.458032	0.961293	-4.65041	NOT	20536403	rno-mir-3579
605	-0.11352	0.54458	-0.781676	0.45822	0.961293	-4.65047	NOT	20504136	rno-miR-207
606	-0.136867	11.5081	-0.781666	0.458225	0.961293	-4.65047	NOT	20538450	NA
607	-0.152103	0.436319	-0.781264	0.458448	0.961293	-4.65054	NOT	20534925	rno-mir-19b-2
608	-0.136733	0.421249	-0.779367	0.459499	0.961293	-4.65087	NOT	20506807	rno-miR-551b-3p
609	-0.117538	0.549904	-0.776086	0.461321	0.961293	-4.65144	NOT	20536366	rno-mir-3558
610	-0.1546	1.47009	-0.77499	0.461931	0.961293	-4.65164	NOT	20504494	rno-miR-497-5p
611	-0.197572	0.794091	-0.774263	0.462335	0.961293	-4.65176	NOT	20536048	rno-mir-105
612	-0.136787	0.717508	-0.772702	0.463205	0.961293	-4.65203	NOT	20506517	rno-miR-375-3p
613	0.267077	6.93993	0.770011	0.464707	0.961293	-4.6525	NOT	20501472	rno-miR-144-5p
614	-0.208568	0.442385	-0.769627	0.464922	0.961293	-4.65256	NOT	20517138	rno-miR-3583-3p
615	0.227589	0.60074	0.769506	0.464989	0.961293	-4.65258	NOT	20506514	rno-miR-301b-5p
616	-0.15056	8.95383	-0.769361	0.46507	0.961293	-4.65261	NOT	20513721	rno-miR-362-5p
617	0.128966	0.7463	0.769222	0.465148	0.961293	-4.65263	NOT	20536056	rno-mir-592
618	0.154372	0.493046	0.769102	0.465215	0.961293	-4.65265	NOT	20535048	rno-mir-217
619	-0.1276	12.9116	-0.761466	0.469498	0.968239	-4.65397	NOT	20538439	NA
620	-0.255994	0.390922	-0.76041	0.470093	0.968239	-4.65415	NOT	20501518	rno-miR-200c-5p
621	-0.145918	0.381985	-0.757688	0.471627	0.968568	-4.65461	NOT	20500999	rno-miR-344a-3p
622	0.1004	12.6333	0.757068	0.471977	0.968568	-4.65472	NOT	20501358	rno-miR-23b-3p
623	0.19539	0.502195	0.753051	0.474248	0.968568	-4.6554	NOT	20513729	rno-miR-582-5p
624	-0.29386	1.55818	-0.751069	0.475372	0.968568	-4.65574	NOT	20500925	rno-miR-322-3p
625	-0.178277	5.82614	-0.746133	0.478178	0.968568	-4.65658	NOT	20502370	rno-miR-449a-5p
626	-0.113432	0.316471	-0.745444	0.47857	0.968568	-4.65669	NOT	20513717	rno-miR-490-5p
627	0.222352	0.571657	0.744789	0.478944	0.968568	-4.6568	NOT	20504157	rno-miR-133b-3p
628	0.119135	0.510132	0.743858	0.479474	0.968568	-4.65696	NOT	20534690	rno-mir-301a
629	0.119042	0.296038	0.743341	0.47977	0.968568	-4.65705	NOT	20506510	rno-miR-190b-5p
630	0.151393	0.476461	0.743109	0.479902	0.968568	-4.65708	NOT	20524604	rno-miR-6323
631	0.27618	4.16453	0.742254	0.48039	0.968568	-4.65723	NOT	20524313	rno-miR-3068-5p
632	-0.164307	1.36177	-0.739854	0.481763	0.968568	-4.65763	NOT	20501556	rno-miR-223-5p
633	-0.16178	1.02826	-0.738729	0.482407	0.968568	-4.65782	NOT	20517163	rno-miR-3594-3p
634	-0.16475	0.328412	-0.736008	0.483967	0.968568	-4.65828	NOT	20501412	rno-miR-98-3p
635	-0.0958683	0.532127	-0.735271	0.48439	0.968568	-4.6584	NOT	20535727	rno-mir-380
636	0.156918	0.675817	0.734914	0.484595	0.968568	-4.65846	NOT	20536346	rno-mir-3546
637	0.136861	0.458565	0.732387	0.486049	0.968568	-4.65888	NOT	20501339	rno-miR-15b-3p
638	0.16679	0.712652	0.730052	0.487394	0.968568	-4.65927	NOT	20506559	rno-miR-758-5p
639	-0.135014	0.425815	-0.727096	0.489101	0.968568	-4.65976	NOT	20501521	rno-miR-200a-3p
640	-0.1383	11.5808	-0.725275	0.490154	0.968568	-4.66006	NOT	20538451	NA
641	0.155797	8.48954	0.724758	0.490453	0.968568	-4.66014	NOT	20501383	rno-miR-30e-5p
642	-0.206483	0.922055	-0.724006	0.490888	0.968568	-4.66027	NOT	20535001	rno-mir-138-2
643	-0.184517	0.948485	-0.722476	0.491776	0.968568	-4.66052	NOT	20534928	rno-mir-22
644	0.0992667	12.3846	0.722175	0.491951	0.968568	-4.66057	NOT	20501356	rno-miR-23a-3p
645	-0.163941	0.54564	-0.722066	0.492013	0.968568	-4.66059	NOT	20535815	rno-mir-146b
646	0.099901	0.365598	0.721018	0.492622	0.968568	-4.66076	NOT	20501459	rno-miR-137-5p
647	0.141395	0.976891	0.718475	0.4941	0.968568	-4.66118	NOT	20506805	rno-miR-146b-3p
648	-0.184224	0.647474	-0.717837	0.494472	0.968568	-4.66128	NOT	20501331	rno-miR-7b
649	-0.182719	0.731615	-0.716163	0.495446	0.968568	-4.66156	NOT	20501009	rno-miR-347
650	-0.117567	13.3181	-0.713758	0.49685	0.968568	-4.66195	NOT	20538452	NA
651	0.124317	1.65549	0.71212	0.497807	0.968568	-4.66222	NOT	20517067	rno-miR-449c-5p
652	0.115321	0.920055	0.711407	0.498224	0.968568	-4.66233	NOT	20501330	rno-miR-7a-2-3p
653	-0.192511	0.598156	-0.709394	0.499402	0.968568	-4.66266	NOT	20535717	rno-mir-17-2
654	0.24676	5.25209	0.704869	0.502058	0.968568	-4.66339	NOT	20524319	rno-miR-1306-5p
655	0.133613	9.34833	0.704635	0.502195	0.968568	-4.66343	NOT	20501442	rno-miR-128-3p
656	0.0962333	14.124	0.702212	0.503621	0.968568	-4.66382	NOT	20501320	rno-let-7c-5p
657	0.290804	1.36754	0.702144	0.503661	0.968568	-4.66383	NOT	20501473	rno-miR-144-3p
658	-0.101631	0.391576	-0.701741	0.503898	0.968568	-4.6639	NOT	20513764	rno-miR-759
659	0.104427	0.532444	0.70113	0.504259	0.968568	-4.66399	NOT	20501439	rno-miR-127-5p
660	0.379757	3.91716	0.700171	0.504824	0.968568	-4.66415	NOT	20504260	rno-miR-374-5p
661	0.106979	0.319367	0.699182	0.505408	0.968568	-4.66431	NOT	20535704	rno-mir-871
662	0.096591	0.360633	0.698204	0.505985	0.968568	-4.66446	NOT	20501542	rno-miR-216a-5p
663	-0.122684	0.553763	-0.697727	0.506267	0.968568	-4.66454	NOT	20536350	rno-mir-3548
664	-0.122303	0.585332	-0.694955	0.507907	0.968568	-4.66498	NOT	20534948	rno-mir-30e
665	0.131122	0.584884	0.694852	0.507968	0.968568	-4.665	NOT	20534931	rno-mir-24-1
666	-0.11821	0.393013	-0.694224	0.50834	0.968568	-4.6651	NOT	20504255	rno-miR-485-3p
667	0.148607	0.526293	0.690899	0.510313	0.968568	-4.66563	NOT	20500971	rno-miR-337-3p
668	-0.146101	0.701868	-0.69031	0.510663	0.968568	-4.66572	NOT	20517086	rno-miR-291b
669	-0.119164	0.463066	-0.689859	0.510931	0.968568	-4.6658	NOT	20536387	rno-mir-3568
670	-0.194683	2.90666	-0.689787	0.510974	0.968568	-4.66581	NOT	20501564	rno-miR-296-3p
671	0.148967	0.475003	0.688909	0.511495	0.968568	-4.66595	NOT	20501569	rno-miR-299a-3p
672	-0.121367	13.2984	-0.688772	0.511577	0.968568	-4.66597	NOT	20538445	NA
673	0.0962837	0.3873	0.687433	0.512374	0.968568	-4.66618	NOT	20517099	rno-miR-9b-5p
674	-0.116093	6.33232	-0.684848	0.513915	0.968568	-4.66659	NOT	20501372	rno-miR-28-5p
675	-0.211312	1.08978	-0.683825	0.514526	0.968568	-4.66675	NOT	20536066	rno-mir-665
676	-0.0960907	0.352268	-0.683135	0.514937	0.968568	-4.66686	NOT	20535286	rno-mir-369
677	-0.143843	0.629541	-0.680599	0.516454	0.968568	-4.66726	NOT	20535236	rno-mir-377
678	-0.209533	0.709503	-0.676378	0.518984	0.968568	-4.66792	NOT	20535022	rno-mir-187
679	0.134441	0.689684	0.676198	0.519092	0.968568	-4.66795	NOT	20504147	rno-miR-483-3p
680	0.0986787	0.388841	0.675605	0.519448	0.968568	-4.66804	NOT	20536405	rno-mir-409b
681	-0.107456	0.750016	-0.67245	0.521345	0.968568	-4.66853	NOT	20534905	rno-let-7f-1
682	0.10178	0.477266	0.671544	0.521891	0.968568	-4.66867	NOT	20504135	rno-miR-383-3p
683	-0.109033	0.3091	-0.669817	0.522932	0.968568	-4.66894	NOT	20504211	rno-miR-539-3p
684	0.117239	0.491718	0.668861	0.523509	0.968568	-4.66909	NOT	20517075	rno-miR-344b-5p
685	0.202482	0.74819	0.6684	0.523787	0.968568	-4.66916	NOT	20535231	rno-mir-215
686	0.205263	4.25294	0.667851	0.524118	0.968568	-4.66925	NOT	20517146	rno-miR-219b
687	-0.105711	0.48464	-0.667822	0.524136	0.968568	-4.66925	NOT	20501568	rno-miR-299a-5p
688	-0.092553	0.397379	-0.663113	0.526985	0.968568	-4.66998	NOT	20513743	rno-miR-876
689	-0.151736	0.540928	-0.662807	0.527171	0.968568	-4.67003	NOT	20513751	rno-miR-295-5p
690	-0.182178	0.452323	-0.662514	0.527348	0.968568	-4.67007	NOT	20534964	rno-mir-96
691	-0.183066	0.806349	-0.662385	0.527426	0.968568	-4.67009	NOT	20517087	rno-miR-3596d
692	-0.092805	0.597313	-0.658641	0.5297	0.968568	-4.67066	NOT	20536079	rno-mir-678
693	-0.200063	5.83672	-0.657459	0.530418	0.968568	-4.67085	NOT	20506540	rno-miR-500-5p
694	0.137533	0.413187	0.656574	0.530957	0.968568	-4.67098	NOT	20504148	rno-miR-370-5p
695	-0.144727	0.579644	-0.653075	0.53309	0.968568	-4.67151	NOT	20535430	rno-mir-664-2
696	-0.161359	0.732725	-0.650945	0.534391	0.968568	-4.67184	NOT	20535057	rno-mir-291a
697	-0.155353	0.483169	-0.650322	0.534772	0.968568	-4.67193	NOT	20534945	rno-mir-29b-1
698	-0.12607	0.645162	-0.649555	0.535241	0.968568	-4.67205	NOT	20536420	rno-mir-3590
699	-0.147113	6.10927	-0.645513	0.537718	0.968568	-4.67266	NOT	20506542	rno-miR-532-5p
700	-0.0916587	0.382614	-0.645303	0.537846	0.968568	-4.67269	NOT	20517112	rno-miR-3568
701	0.140921	0.682124	0.643868	0.538727	0.968568	-4.67291	NOT	20513752	rno-miR-295-3p
702	-0.119967	0.453797	-0.643566	0.538913	0.968568	-4.67295	NOT	20534927	rno-mir-21
703	0.153882	0.635397	0.642382	0.539641	0.968568	-4.67313	NOT	20500968	rno-miR-336-5p
704	0.110568	0.846276	0.642068	0.539834	0.968568	-4.67318	NOT	20534707	rno-mir-140
705	-0.132133	0.690001	-0.641834	0.539978	0.968568	-4.67321	NOT	20537317	rno-mir-6331
706	-0.149066	0.654336	-0.641605	0.540118	0.968568	-4.67325	NOT	20534699	rno-mir-328a
707	0.0977657	0.637032	0.638862	0.541807	0.968568	-4.67366	NOT	20534897	rno-let-7a-2
708	0.092145	0.370532	0.638179	0.542229	0.968568	-4.67376	NOT	20535042	rno-mir-211
709	-0.140698	0.615799	-0.637276	0.542786	0.968568	-4.67389	NOT	20517111	rno-miR-216b-3p
710	-0.107686	0.616694	-0.636348	0.543359	0.968568	-4.67403	NOT	20534949	rno-mir-30e
711	0.18543	4.79041	0.635227	0.544051	0.968568	-4.6742	NOT	20506533	rno-miR-455-3p
712	0.110591	0.499803	0.630908	0.546724	0.968568	-4.67484	NOT	20535703	rno-mir-743b
713	0.134677	0.707484	0.630715	0.546844	0.968568	-4.67487	NOT	20536367	rno-mir-3559
714	-0.104231	0.29463	-0.628881	0.547981	0.968568	-4.67514	NOT	20501544	rno-miR-217-5p
715	0.12712	9.82744	0.628769	0.54805	0.968568	-4.67515	NOT	20506804	rno-miR-146b-5p
716	-0.229459	1.07372	-0.628398	0.548281	0.968568	-4.67521	NOT	20504149	rno-miR-370-3p
717	-0.126858	0.753308	-0.628024	0.548513	0.968568	-4.67526	NOT	20500974	rno-miR-148b-5p
718	0.211573	6.43808	0.626568	0.549417	0.968568	-4.67548	NOT	20501557	rno-miR-223-3p
719	0.194673	3.45901	0.625763	0.549918	0.968568	-4.6756	NOT	20517081	rno-miR-191b
720	-0.134115	1.29145	-0.625669	0.549977	0.968568	-4.67561	NOT	20517113	rno-miR-3569
721	0.185787	4.24749	0.624043	0.550988	0.968568	-4.67585	NOT	20501509	rno-miR-193-3p
722	-0.15191	5.85248	-0.621395	0.552638	0.968568	-4.67623	NOT	20501415	rno-miR-99b-5p
723	0.13923	0.468967	0.621095	0.552825	0.968568	-4.67628	NOT	20534710	rno-mir-337
724	0.129517	0.206344	0.617926	0.554804	0.968568	-4.67674	NOT	20517108	rno-miR-208b-5p
725	-0.125913	5.74377	-0.615305	0.556445	0.968568	-4.67712	NOT	20513720	rno-miR-1224
726	-0.181477	1.11218	-0.614986	0.556644	0.968568	-4.67717	NOT	20535000	rno-mir-138-2
727	0.150882	0.669304	0.614216	0.557127	0.968568	-4.67728	NOT	20504252	rno-miR-382-5p
728	-0.177447	3.83953	-0.612951	0.55792	0.968568	-4.67746	NOT	20524312	rno-miR-1839-3p
729	0.100695	0.761883	0.61227	0.558347	0.968568	-4.67756	NOT	20536404	rno-mir-3580
730	0.185515	0.952232	0.608778	0.560541	0.968568	-4.67806	NOT	20513767	rno-miR-496-5p
731	0.130098	0.546498	0.607185	0.561543	0.968568	-4.67829	NOT	20501376	rno-miR-29a-5p
732	0.0774217	0.408851	0.60224	0.564662	0.968568	-4.679	NOT	20534981	rno-mir-124-2
733	0.104384	0.592394	0.601805	0.564937	0.968568	-4.67906	NOT	20536354	rno-mir-344b-2
734	0.104384	0.592394	0.601805	0.564937	0.968568	-4.67906	NOT	20536424	rno-mir-344b-1
735	-0.147005	0.467971	-0.601446	0.565164	0.968568	-4.67911	NOT	20501324	rno-let-7e-3p
736	0.158812	0.362348	0.601182	0.565331	0.968568	-4.67915	NOT	20513734	rno-miR-632
737	-0.11258	8.39654	-0.600643	0.565671	0.968568	-4.67922	NOT	20500935	rno-miR-324-3p
738	-0.104294	0.582603	-0.600308	0.565883	0.968568	-4.67927	NOT	20534926	rno-mir-19a
739	-0.106539	0.51703	-0.600246	0.565922	0.968568	-4.67928	NOT	20506531	rno-miR-434-3p
740	0.10115	0.614182	0.598831	0.566817	0.968568	-4.67948	NOT	20535066	rno-mir-300
741	-0.130055	0.561781	-0.598368	0.567111	0.968568	-4.67954	NOT	20501562	rno-miR-292-3p
742	-0.116092	0.556607	-0.598145	0.567252	0.968568	-4.67958	NOT	20535045	rno-mir-181a-1
743	0.132443	0.674442	0.598131	0.56726	0.968568	-4.67958	NOT	20535060	rno-mir-296
744	0.09702	8.80378	0.596897	0.568043	0.968568	-4.67975	NOT	20535230	rno-mir-361
745	-0.223496	1.02758	-0.59561	0.568859	0.968568	-4.67993	NOT	20504133	rno-miR-489-3p
746	-0.164282	0.996919	-0.595252	0.569086	0.968568	-4.67998	NOT	20517082	rno-miR-3556b
747	0.116343	6.55449	0.594724	0.569421	0.968568	-4.68006	NOT	20506486	rno-miR-872-3p
748	-0.111014	0.541729	-0.594706	0.569432	0.968568	-4.68006	NOT	20524598	rno-miR-6319
749	0.126598	0.831943	0.593417	0.570251	0.968568	-4.68024	NOT	20500997	rno-miR-343
750	0.10583	0.426832	0.591622	0.571392	0.968568	-4.68049	NOT	20535285	rno-mir-409a
751	-0.119274	0.590279	-0.590421	0.572156	0.968568	-4.68066	NOT	20538462	NA
752	-0.0908823	0.93398	-0.589013	0.573053	0.968568	-4.68086	NOT	20534691	rno-mir-324
753	-0.104137	10.1335	-0.588937	0.573101	0.968568	-4.68087	NOT	20506541	rno-miR-500-3p
754	0.121716	0.772506	0.588166	0.573593	0.968568	-4.68098	NOT	20513730	rno-miR-582-3p
755	0.101558	0.413013	0.585117	0.575537	0.968568	-4.6814	NOT	20535055	rno-mir-223
756	-0.113413	3.54948	-0.584406	0.575992	0.968568	-4.6815	NOT	20501399	rno-miR-34b-3p
757	-0.0862163	0.450382	-0.584232	0.576103	0.968568	-4.68152	NOT	20517130	rno-miR-3578
758	-0.21862	5.14751	-0.582609	0.57714	0.968568	-4.68175	NOT	20501479	rno-miR-150-3p
759	-0.125039	0.49785	-0.580901	0.578234	0.968568	-4.68198	NOT	20501554	rno-miR-222-5p
760	0.0762667	13.5155	0.579137	0.579364	0.968568	-4.68223	NOT	20501315	rno-let-7a-5p
761	0.0896923	0.713905	0.579037	0.579428	0.968568	-4.68224	NOT	20534929	rno-mir-23a
762	0.129867	6.01041	0.578459	0.579798	0.968568	-4.68232	NOT	20517079	rno-miR-3074
763	-0.12584	5.48343	-0.578342	0.579874	0.968568	-4.68234	NOT	20501486	rno-miR-181c-5p
764	-0.0972	0.924402	-0.578004	0.580091	0.968568	-4.68238	NOT	20534698	rno-let-7d
765	-0.0856513	0.51392	-0.577378	0.580492	0.968568	-4.68247	NOT	20501502	rno-miR-190a-5p
766	-0.105585	0.341241	-0.575946	0.581411	0.968568	-4.68267	NOT	20536389	rno-mir-3570
767	0.0939113	0.741364	0.571963	0.583973	0.968568	-4.68321	NOT	20536385	rno-mir-208b
768	-0.09845	0.716853	-0.571476	0.584287	0.968568	-4.68328	NOT	20504243	rno-miR-376c-3p
769	-0.100165	0.545204	-0.568704	0.586074	0.968568	-4.68365	NOT	20535258	rno-mir-542
770	-0.112999	0.490419	-0.5673	0.58698	0.968568	-4.68384	NOT	20501012	rno-miR-129-2-3p
771	0.158876	1.22621	0.565088	0.58841	0.968568	-4.68414	NOT	20501500	rno-miR-187-5p
772	0.103877	0.56915	0.563024	0.589745	0.968568	-4.68442	NOT	20535049	rno-mir-218a-2
773	0.113866	0.477465	0.561616	0.590658	0.968568	-4.68461	NOT	20506554	rno-miR-708-3p
774	-0.143674	0.5999	-0.560162	0.5916	0.968568	-4.6848	NOT	20504209	rno-miR-543-3p
775	-0.12391	0.367045	-0.558893	0.592424	0.968568	-4.68497	NOT	20534943	rno-mir-29a
776	-0.171757	0.349025	-0.558107	0.592934	0.968568	-4.68508	NOT	20502371	rno-miR-449a-3p
777	-0.119197	4.47954	-0.55807	0.592958	0.968568	-4.68508	NOT	20501533	rno-miR-210-5p
778	-0.111938	0.637028	-0.552315	0.596702	0.968568	-4.68585	NOT	20537982	rno-mir-155
779	-0.139504	0.638442	-0.550907	0.59762	0.968568	-4.68603	NOT	20537294	rno-mir-3099
780	0.10296	5.64148	0.5509	0.597625	0.968568	-4.68603	NOT	20501384	rno-miR-30e-3p
781	-0.115739	0.53332	-0.550244	0.598052	0.968568	-4.68612	NOT	20534986	rno-mir-126a
782	-0.07687	0.409658	-0.549092	0.598805	0.968568	-4.68627	NOT	20506524	rno-miR-411-5p
783	-0.07862	0.62678	-0.548617	0.599115	0.968568	-4.68633	NOT	20537286	rno-mir-6216
784	0.0820397	0.515217	0.547721	0.5997	0.968568	-4.68645	NOT	20501466	rno-miR-141-5p
785	-0.128287	8.9293	-0.545567	0.601108	0.968568	-4.68673	NOT	20506551	rno-miR-674-5p
786	0.08703	0.368724	0.543588	0.602404	0.968568	-4.68699	NOT	20501429	rno-miR-122-3p
787	0.143259	0.394202	0.542227	0.603297	0.968568	-4.68717	NOT	20513725	rno-miR-504
788	0.19449	1.51473	0.541665	0.603665	0.968568	-4.68724	NOT	20500990	rno-miR-341
789	-0.08489	0.479633	-0.539169	0.605303	0.968568	-4.68757	NOT	20534924	rno-mir-19b-1
790	0.130473	0.641307	0.539107	0.605344	0.968568	-4.68757	NOT	20535734	rno-mir-455
791	0.0921347	0.588606	0.538111	0.605998	0.968568	-4.6877	NOT	20517165	rno-miR-741-5p
792	0.146386	0.464527	0.537393	0.60647	0.968568	-4.68779	NOT	20501561	rno-miR-292-5p
793	-0.0800333	13.9268	-0.535237	0.607888	0.968568	-4.68807	NOT	20538471	NA
794	0.120317	2.86616	0.534595	0.608311	0.968568	-4.68815	NOT	20517096	rno-miR-3562
795	-0.122009	0.537916	-0.533197	0.609233	0.968568	-4.68833	NOT	20513716	rno-miR-202-3p
796	-0.15133	0.779504	-0.533185	0.60924	0.968568	-4.68834	NOT	20536376	rno-mir-218b
797	-0.085276	0.779607	-0.533147	0.609266	0.968568	-4.68834	NOT	20535002	rno-mir-138-1
798	-0.0890781	0.329656	-0.532208	0.609885	0.968568	-4.68846	NOT	20534901	rno-let-7c-2
799	-0.11873	0.590059	-0.5314	0.610417	0.968568	-4.68856	NOT	20504152	rno-miR-412-5p
800	-0.0937787	0.820354	-0.531017	0.61067	0.968568	-4.68861	NOT	20536351	rno-mir-3549
801	-0.0939633	0.553614	-0.530262	0.611169	0.968568	-4.68871	NOT	20535033	rno-mir-200c
802	0.147452	0.696079	0.530081	0.611288	0.968568	-4.68873	NOT	20536422	rno-mir-1249
803	0.111479	0.603605	0.52824	0.612504	0.968568	-4.68897	NOT	20535010	rno-mir-150
804	0.132877	7.66477	0.524248	0.615146	0.968568	-4.68947	NOT	20501438	rno-miR-126a-3p
805	-0.102627	0.673871	-0.52422	0.615165	0.968568	-4.68948	NOT	20536415	rno-mir-3587
806	0.101231	0.638649	0.523885	0.615387	0.968568	-4.68952	NOT	20536357	rno-mir-3074
807	0.14186	5.89063	0.523119	0.615895	0.968568	-4.68962	NOT	20501434	rno-miR-125b-5p
808	0.0890133	7.04585	0.522789	0.616114	0.968568	-4.68966	NOT	20501474	rno-miR-145-5p
809	0.0996167	0.841532	0.52098	0.617314	0.968568	-4.68988	NOT	20501456	rno-miR-135a-3p
810	0.07553	3.57796	0.516874	0.620042	0.968568	-4.6904	NOT	20535755	rno-mir-652
811	-0.226907	3.76816	-0.516581	0.620237	0.968568	-4.69044	NOT	20501413	rno-miR-99a-5p
812	-0.176514	0.95391	-0.516398	0.620359	0.968568	-4.69046	NOT	20501528	rno-miR-205
813	0.083709	0.199014	0.513342	0.622394	0.968568	-4.69084	NOT	20506490	rno-miR-878
814	0.077279	0.324578	0.513026	0.622605	0.968568	-4.69088	NOT	20517129	rno-miR-1912-3p
815	0.0798317	0.516421	0.51114	0.623864	0.968568	-4.69111	NOT	20529127	rno-miR-155-3p
816	0.0783667	10.4365	0.510798	0.624091	0.968568	-4.69115	NOT	20504139	rno-miR-361-5p
817	0.150148	0.629828	0.508954	0.625323	0.968568	-4.69138	NOT	20517145	rno-miR-3586-3p
818	0.0876293	0.690489	0.5069	0.626697	0.968568	-4.69163	NOT	20534696	rno-mir-326
819	-0.0966067	6.39535	-0.505255	0.627798	0.968568	-4.69183	NOT	20501361	rno-miR-24-2-5p
820	-0.10132	0.746267	-0.502795	0.629446	0.968568	-4.69213	NOT	20537293	rno-mir-6314
821	0.0877173	0.352419	0.502498	0.629646	0.968568	-4.69217	NOT	20501458	rno-miR-136-3p
822	0.118855	0.672859	0.502387	0.62972	0.968568	-4.69218	NOT	20504212	rno-miR-541-5p
823	-0.0859253	0.65628	-0.501139	0.630558	0.968568	-4.69233	NOT	20537301	rno-mir-6317
824	0.0973537	0.66124	0.501131	0.630563	0.968568	-4.69234	NOT	20517065	rno-miR-3546
825	0.0874707	0.583267	0.500995	0.630654	0.968568	-4.69235	NOT	20534973	rno-mir-107
826	-0.126523	1.79105	-0.500924	0.630701	0.968568	-4.69236	NOT	20501021	rno-miR-351-3p
827	0.106511	1.05642	0.499657	0.631553	0.968568	-4.69251	NOT	20501420	rno-miR-101a-3p
828	0.15422	7.2003	0.494491	0.635028	0.968568	-4.69314	NOT	20500949	rno-miR-328a-5p
829	0.10425	8.54937	0.493863	0.635451	0.968568	-4.69321	NOT	20500934	rno-miR-324-5p
830	-0.0745817	0.269251	-0.492952	0.636065	0.968568	-4.69332	NOT	20502103	rno-miR-421-5p
831	0.0813797	0.347411	0.492754	0.636198	0.968568	-4.69335	NOT	20517128	rno-miR-1912-5p
832	-0.137542	0.490276	-0.492154	0.636603	0.968568	-4.69342	NOT	20506521	rno-miR-384-3p
833	-0.071989	0.477172	-0.492134	0.636616	0.968568	-4.69342	NOT	20537308	rno-mir-6322
834	-0.0833337	0.820219	-0.490763	0.637541	0.968568	-4.69358	NOT	20506482	rno-miR-743b-3p
835	-0.0974753	0.754505	-0.487402	0.639812	0.968568	-4.69398	NOT	20536355	rno-mir-3552
836	0.130163	1.33029	0.487312	0.639873	0.968568	-4.69399	NOT	20501416	rno-miR-99b-3p
837	-0.0809477	0.56145	-0.485736	0.640939	0.968568	-4.69418	NOT	20535751	rno-mir-770
838	-0.159813	1.01596	-0.485445	0.641136	0.968568	-4.69421	NOT	20501404	rno-miR-92a-1-5p
839	0.10103	0.939677	0.481012	0.64414	0.968568	-4.69473	NOT	20534725	rno-mir-344a-1
840	0.10103	0.939677	0.481012	0.64414	0.968568	-4.69473	NOT	20536381	rno-mir-344a-2
841	0.139553	0.557179	0.480467	0.64451	0.968568	-4.6948	NOT	20517060	rno-miR-3542
842	-0.125997	1.13757	-0.480314	0.644614	0.968568	-4.69482	NOT	20500987	rno-miR-340-3p
843	0.115885	1.11174	0.479727	0.645012	0.968568	-4.69488	NOT	20536365	rno-mir-466d
844	-0.113417	0.670867	-0.478475	0.645863	0.968568	-4.69503	NOT	20536358	rno-mir-31b
845	-0.106233	5.87551	-0.477699	0.64639	0.968568	-4.69512	NOT	20506508	rno-miR-188-5p
846	0.0638793	0.848016	0.47616	0.647436	0.968568	-4.6953	NOT	20534728	rno-mir-345
847	-0.0757273	0.414495	-0.475529	0.647866	0.968568	-4.69537	NOT	20524607	rno-miR-6326
848	-0.0926733	7.43492	-0.475295	0.648025	0.968568	-4.6954	NOT	20535067	rno-mir-320
849	0.0731437	0.697666	0.474861	0.64832	0.968568	-4.69545	NOT	20504261	rno-miR-374-3p
850	-0.149381	0.55459	-0.474638	0.648472	0.968568	-4.69548	NOT	20501379	rno-miR-29c-5p
851	0.144209	0.855488	0.474445	0.648604	0.968568	-4.6955	NOT	20537297	rno-mir-6315
852	0.0625667	13.6011	0.472646	0.649829	0.968568	-4.69571	NOT	20501424	rno-miR-106b-5p
853	-0.0726953	0.507799	-0.471627	0.650524	0.968568	-4.69582	NOT	20535052	rno-mir-219a-2
854	-0.099989	1.22874	-0.470574	0.651242	0.968568	-4.69594	NOT	20501494	rno-miR-183-3p
855	0.135375	0.605733	0.469294	0.652115	0.968568	-4.69609	NOT	20504495	rno-miR-497-3p
856	0.069767	0.503655	0.467428	0.65339	0.968568	-4.6963	NOT	20535015	rno-mir-181a-2
857	0.0604667	12.4756	0.466969	0.653703	0.968568	-4.69636	NOT	20501347	rno-miR-19b-3p
858	-0.069355	0.280992	-0.46478	0.655201	0.968568	-4.6966	NOT	20538476	NA
859	0.117783	6.316	0.464416	0.65545	0.968568	-4.69665	NOT	20501351	rno-miR-21-5p
860	0.0880067	5.40528	0.464392	0.655466	0.968568	-4.69665	NOT	20535020	rno-mir-185
861	0.0820173	0.688614	0.464365	0.655485	0.968568	-4.69665	NOT	20536421	rno-mir-2985
862	0.0744367	0.762914	0.463808	0.655866	0.968568	-4.69672	NOT	20534985	rno-mir-125b-2
863	-0.0655237	0.376502	-0.462979	0.656434	0.968568	-4.69681	NOT	20504247	rno-miR-376a-3p
864	0.104247	9.24554	0.460383	0.658212	0.968568	-4.6971	NOT	20501510	rno-miR-194-5p
865	0.069179	0.803816	0.460121	0.658393	0.968568	-4.69713	NOT	20537299	rno-mir-344g
866	0.0867467	4.26904	0.459987	0.658485	0.968568	-4.69715	NOT	20506547	rno-miR-672-5p
867	-0.073118	0.789439	-0.45968	0.658695	0.968568	-4.69718	NOT	20536049	rno-mir-1224
868	-0.0762947	0.473174	-0.458194	0.659715	0.968568	-4.69735	NOT	20517115	rno-miR-3571
869	0.084203	0.512395	0.457921	0.659902	0.968568	-4.69738	NOT	20513749	rno-miR-293-3p
870	0.110075	0.394777	0.457055	0.660497	0.968568	-4.69747	NOT	20501543	rno-miR-216a-3p
871	-0.0809913	0.833629	-0.456434	0.660923	0.968568	-4.69754	NOT	20535280	rno-mir-376a
872	0.0854878	0.410965	0.455759	0.661387	0.968568	-4.69762	NOT	20506537	rno-miR-471-3p
873	-0.0663657	0.515836	-0.452541	0.663601	0.969274	-4.69798	NOT	20517062	rno-miR-3544
874	0.0689667	11.6623	0.452435	0.663674	0.969274	-4.69799	NOT	20501425	rno-miR-106b-3p
875	-0.0920933	5.58197	-0.451059	0.664622	0.969274	-4.69814	NOT	20506489	rno-miR-877
876	-0.193947	2.18079	-0.450648	0.664905	0.969274	-4.69819	NOT	20506546	rno-miR-671
877	0.077106	0.418905	0.44946	0.665724	0.969361	-4.69832	NOT	20517125	rno-miR-3575
878	0.213663	1.82513	0.445775	0.668268	0.971957	-4.69872	NOT	20500924	rno-miR-322-5p
879	0.0656103	0.516692	0.441885	0.670957	0.974758	-4.69915	NOT	20500979	rno-miR-338-3p
880	0.0718827	0.629057	0.438272	0.67346	0.974962	-4.69954	NOT	20536401	rno-mir-1912
881	-0.0717682	0.285577	-0.437382	0.674077	0.974962	-4.69963	NOT	20535283	rno-mir-382
882	-0.115781	0.780237	-0.435593	0.675319	0.974962	-4.69982	NOT	20535029	rno-mir-194-2
883	0.0644913	1.08789	0.43511	0.675654	0.974962	-4.69987	NOT	20537310	rno-mir-6324
884	-0.20249	8.49351	-0.430358	0.678958	0.974962	-4.70038	NOT	20524324	rno-miR-6216
885	0.0612667	13.5258	0.429394	0.679629	0.974962	-4.70048	NOT	20501328	rno-let-7i-5p
886	-0.0698793	0.688591	-0.429062	0.67986	0.974962	-4.70052	NOT	20536073	rno-mir-547
887	0.0559	13.8105	0.428078	0.680546	0.974962	-4.70062	NOT	20501342	rno-miR-17-5p
888	-0.0609237	0.872679	-0.427757	0.680769	0.974962	-4.70065	NOT	20504245	rno-miR-376b-3p
889	-0.0938359	0.557352	-0.427618	0.680866	0.974962	-4.70067	NOT	20517078	rno-miR-3553
890	-0.063799	0.344032	-0.42752	0.680935	0.974962	-4.70068	NOT	20517160	rno-miR-3593-5p
891	0.09784	6.90753	0.426591	0.681582	0.974962	-4.70078	NOT	20501446	rno-miR-130a-3p
892	0.1097	0.522058	0.426311	0.681778	0.974962	-4.70081	NOT	20517143	rno-miR-3585-3p
893	-0.0620403	0.42235	-0.426299	0.681786	0.974962	-4.70081	NOT	20524595	rno-miR-6316
894	-0.172855	1.62711	-0.42433	0.683159	0.975615	-4.70101	NOT	20501353	rno-miR-22-5p
895	-0.105617	1.10548	-0.423454	0.683771	0.975615	-4.7011	NOT	20524590	rno-miR-3099
896	0.0644933	10.0382	0.422109	0.68471	0.975865	-4.70125	NOT	20500950	rno-miR-328a-3p
897	-0.0671323	0.796268	-0.419532	0.686512	0.976274	-4.70151	NOT	20537321	rno-mir-6333
898	0.055	12.5668	0.418048	0.687551	0.976274	-4.70167	NOT	20501381	rno-miR-30c-5p
899	-0.0671713	0.344402	-0.416914	0.688344	0.976274	-4.70178	NOT	20538461	NA
900	-0.0739937	0.700627	-0.41426	0.690204	0.976274	-4.70205	NOT	20504251	rno-miR-487b-3p
901	0.0752123	0.615351	0.413932	0.690435	0.976274	-4.70209	NOT	20535278	rno-mir-376c
902	0.0555667	13.7765	0.412707	0.691294	0.976274	-4.70221	NOT	20501407	rno-miR-93-5p
903	-0.109663	0.692456	-0.410999	0.692493	0.976274	-4.70239	NOT	20535716	rno-mir-17-2
904	0.0585333	12.1229	0.41003	0.693173	0.976274	-4.70248	NOT	20501344	rno-miR-18a-5p
905	0.053355	0.36388	0.409904	0.693262	0.976274	-4.7025	NOT	20537320	rno-mir-6332
906	-0.0924662	0.536233	-0.409075	0.693845	0.976274	-4.70258	NOT	20536400	rno-mir-3577
907	-0.0654177	0.598907	-0.408933	0.693944	0.976274	-4.7026	NOT	20534709	rno-mir-336
908	0.08474	0.828721	0.406295	0.6958	0.976274	-4.70286	NOT	20504256	rno-miR-409a-5p
909	0.119244	1.2775	0.406102	0.695936	0.976274	-4.70288	NOT	20501368	rno-miR-27b-5p
910	-0.103904	0.723911	-0.402931	0.698169	0.976274	-4.7032	NOT	20517104	rno-miR-3065-3p
911	0.0550333	14.0607	0.40277	0.698283	0.976274	-4.70321	NOT	20501318	rno-let-7b-5p
912	-0.119703	3.75264	-0.402371	0.698564	0.976274	-4.70325	NOT	20501530	rno-miR-206-3p
913	0.0676473	0.457476	0.401047	0.699498	0.976274	-4.70338	NOT	20535232	rno-mir-224
914	0.159579	1.04715	0.400652	0.699776	0.976274	-4.70342	NOT	20536051	rno-mir-511
915	0.122937	0.474257	0.398465	0.70132	0.976274	-4.70364	NOT	20501025	rno-miR-135b-5p
916	-0.0629833	4.65261	-0.39661	0.702631	0.976274	-4.70382	NOT	20513722	rno-miR-362-3p
917	-0.0583333	6.70737	-0.396207	0.702916	0.976274	-4.70386	NOT	20501015	rno-miR-350
918	-0.053716	0.36883	-0.395503	0.703414	0.976274	-4.70393	NOT	20517144	rno-miR-3586-5p
919	0.103905	0.673777	0.393418	0.704889	0.976274	-4.70413	NOT	20513718	rno-miR-490-3p
920	-0.0772533	0.595819	-0.392394	0.705614	0.976274	-4.70423	NOT	20502357	rno-miR-448-5p
921	-0.0626857	0.548536	-0.389921	0.707366	0.976274	-4.70447	NOT	20535065	rno-mir-300
922	0.0687721	0.314264	0.389081	0.707962	0.976274	-4.70455	NOT	20513754	rno-miR-465-3p
923	-0.0574847	0.428102	-0.388947	0.708056	0.976274	-4.70457	NOT	20506483	rno-miR-871-5p
924	0.069082	0.658031	0.387754	0.708903	0.976274	-4.70468	NOT	20535063	rno-mir-299a
925	-0.0620633	10.0101	-0.387489	0.709091	0.976274	-4.70471	NOT	20504486	rno-miR-378a-3p
926	-0.079497	0.763045	-0.387471	0.709104	0.976274	-4.70471	NOT	20536363	rno-mir-291b
927	-0.0521667	14.255	-0.386571	0.709742	0.976274	-4.7048	NOT	20538466	NA
928	-0.0590163	0.461205	-0.386175	0.710024	0.976274	-4.70483	NOT	20537306	rno-mir-6321
929	0.081598	0.55873	0.38589	0.710226	0.976274	-4.70486	NOT	20506519	rno-miR-380-3p
930	-0.0706933	4.76527	-0.383088	0.712217	0.97699	-4.70513	NOT	20535116	rno-mir-451
931	-0.0529333	14.4375	-0.383003	0.712277	0.97699	-4.70514	NOT	20538457	NA
932	-0.101343	3.37648	-0.380624	0.713969	0.977587	-4.70536	NOT	20501329	rno-let-7i-3p
933	0.083099	0.416783	0.379908	0.714479	0.977587	-4.70543	NOT	20504242	rno-miR-376c-5p
934	-0.0704467	7.96884	-0.377057	0.71651	0.977587	-4.7057	NOT	20506538	rno-miR-484
935	-0.0616457	0.474332	-0.376225	0.717103	0.977587	-4.70577	NOT	20524610	rno-miR-6329
936	-0.0724397	0.521966	-0.37265	0.719655	0.977587	-4.70611	NOT	20524616	rno-miR-6333
937	-0.08209	1.74856	-0.372407	0.719828	0.977587	-4.70613	NOT	20534895	rno-let-7a-1
938	-0.0837167	7.62498	-0.372201	0.719975	0.977587	-4.70615	NOT	20504138	rno-miR-501-3p
939	0.067029	0.69338	0.371396	0.72055	0.977587	-4.70622	NOT	20536427	rno-mir-3593
940	0.0631673	0.851139	0.370906	0.7209	0.977587	-4.70627	NOT	20536412	rno-mir-3586
941	0.170577	2.00144	0.369583	0.721846	0.977587	-4.70639	NOT	20524599	rno-miR-3075
942	0.0627093	0.317352	0.368883	0.722346	0.977587	-4.70645	NOT	20537315	rno-mir-6329
943	-0.0721357	0.496926	-0.368344	0.722732	0.977587	-4.7065	NOT	20535227	rno-mir-383
944	-0.0833377	0.706059	-0.366537	0.724025	0.977587	-4.70667	NOT	20506513	rno-miR-196c-3p
945	0.055774	0.621584	0.365771	0.724573	0.977587	-4.70674	NOT	20536080	rno-mir-711
946	0.074254	0.67328	0.364407	0.72555	0.977587	-4.70686	NOT	20535026	rno-mir-192
947	-0.0559667	12.5286	-0.363876	0.725931	0.977587	-4.70691	NOT	20500966	rno-miR-140-3p
948	-0.0880867	6.77862	-0.362898	0.726632	0.977587	-4.707	NOT	20501432	rno-miR-125a-5p
949	0.095458	1.04842	0.360011	0.728703	0.977587	-4.70726	NOT	20506564	rno-miR-770-3p
950	0.0764177	0.138765	0.35995	0.728747	0.977587	-4.70726	NOT	20501497	rno-miR-185-3p
951	-0.0573367	0.427824	-0.35755	0.73047	0.977587	-4.70748	NOT	20504150	rno-miR-377-5p
952	-0.0601507	0.547609	-0.355708	0.731794	0.977587	-4.70764	NOT	20536375	rno-mir-3564
953	0.14484	5.65373	0.352356	0.734206	0.977587	-4.70794	NOT	20506488	rno-miR-874-3p
954	0.087473	1.08607	0.351423	0.734878	0.977587	-4.70802	NOT	20534954	rno-mir-30c-2
955	-0.092637	0.993834	-0.350614	0.735461	0.977587	-4.70809	NOT	20535737	rno-mir-484
956	0.0534633	0.283373	0.350315	0.735676	0.977587	-4.70812	NOT	20513755	rno-miR-547-5p
957	-0.069065	0.598653	-0.350027	0.735884	0.977587	-4.70814	NOT	20535014	rno-mir-181c
958	-0.10369	4.33224	-0.348118	0.73726	0.977587	-4.70831	NOT	20506515	rno-miR-301b-3p
959	-0.048252	0.400126	-0.347273	0.737869	0.977587	-4.70838	NOT	20501409	rno-miR-96-5p
960	-0.0467433	0.388867	-0.347207	0.737917	0.977587	-4.70839	NOT	20536408	rno-mir-3583
961	-0.166167	1.65776	-0.34575	0.738968	0.977587	-4.70851	NOT	20504265	rno-miR-20b-3p
962	-0.0792473	0.701611	-0.345077	0.739454	0.977587	-4.70857	NOT	20513745	rno-miR-935
963	-0.0809972	0.486409	-0.344986	0.73952	0.977587	-4.70858	NOT	20534944	rno-mir-29b-1
964	-0.0760833	5.8395	-0.344651	0.739762	0.977587	-4.70861	NOT	20501461	rno-miR-138-5p
965	-0.0575277	0.489998	-0.342396	0.741391	0.977587	-4.7088	NOT	20536343	rno-mir-3543
966	-0.066094	0.760887	-0.341524	0.742022	0.977587	-4.70888	NOT	20501571	rno-miR-300-3p
967	-0.079216	0.914257	-0.341016	0.742389	0.977587	-4.70892	NOT	20535043	rno-mir-212
968	-0.0691623	0.747758	-0.339197	0.743705	0.977587	-4.70907	NOT	20536416	rno-mir-702
969	0.0605793	0.352536	0.335565	0.746334	0.977587	-4.70938	NOT	20513727	rno-miR-544-3p
970	0.06932	8.56363	0.335499	0.746382	0.977587	-4.70939	NOT	20500965	rno-miR-140-5p
971	-0.057836	0.769779	-0.333292	0.747982	0.977587	-4.70957	NOT	20536395	rno-mir-3573
972	-0.043527	0.380335	-0.332784	0.748351	0.977587	-4.70961	NOT	20536362	rno-mir-3556a
973	0.0430637	0.377466	0.332596	0.748487	0.977587	-4.70963	NOT	20536426	rno-mir-3592
974	-0.077087	1.08269	-0.332328	0.748682	0.977587	-4.70965	NOT	20534982	rno-mir-125a
975	0.0676467	6.55293	0.331389	0.749363	0.977587	-4.70973	NOT	20501020	rno-miR-351-5p
976	0.0888147	1.2409	0.331113	0.749563	0.977587	-4.70975	NOT	20501468	rno-miR-142-5p
977	0.0648943	0.964997	0.331026	0.749626	0.977587	-4.70976	NOT	20501567	rno-miR-298-3p
978	-0.058411	0.579319	-0.33071	0.749856	0.977587	-4.70979	NOT	20534995	rno-mir-133a
979	-0.064271	1.14448	-0.329912	0.750435	0.977587	-4.70985	NOT	20535425	rno-mir-378a
980	0.0570667	6.11114	0.329878	0.75046	0.977587	-4.70985	NOT	20501512	rno-miR-195-5p
981	-0.058724	0.574777	-0.326553	0.752875	0.977587	-4.71013	NOT	20534997	rno-mir-135a
982	0.0622873	0.559531	0.325901	0.753349	0.977587	-4.71018	NOT	20501572	rno-miR-320-5p
983	0.137852	1.11601	0.325104	0.753929	0.977587	-4.71025	NOT	20500978	rno-miR-338-5p
984	0.09456	0.65115	0.322311	0.755962	0.977587	-4.71047	NOT	20504207	rno-miR-540-3p
985	0.0411973	0.380972	0.321109	0.756838	0.977587	-4.71057	NOT	20517073	rno-miR-3551-5p
986	0.0868163	0.749046	0.319519	0.757997	0.977587	-4.7107	NOT	20501431	rno-miR-124-3p
987	-0.0435973	0.427417	-0.319126	0.758283	0.977587	-4.71073	NOT	20534957	rno-mir-33
988	-0.0972267	2.24815	-0.316389	0.760279	0.977587	-4.71095	NOT	20501525	rno-miR-203a-3p
989	0.0402667	13.6736	0.314412	0.761722	0.977587	-4.7111	NOT	20501338	rno-miR-15b-5p
990	0.072979	0.65972	0.31233	0.763243	0.977587	-4.71127	NOT	20535288	rno-mir-363
991	0.0850973	0.622165	0.309625	0.765221	0.977587	-4.71148	NOT	20535238	rno-mir-1
992	-0.0589437	0.456079	-0.309059	0.765634	0.977587	-4.71152	NOT	20517166	rno-miR-741-3p
993	0.0396667	14.7494	0.308723	0.76588	0.977587	-4.71155	NOT	20538469	NA
994	-0.054469	0.994944	-0.307126	0.767049	0.977587	-4.71167	NOT	20535025	rno-mir-191a
995	0.071889	0.621027	0.307123	0.767051	0.977587	-4.71167	NOT	20535255	rno-mir-543
996	0.0624033	7.53731	0.3059	0.767947	0.977587	-4.71177	NOT	20501350	rno-miR-19a-3p
997	-0.11559	3.14908	-0.305443	0.768282	0.977587	-4.7118	NOT	20501550	rno-miR-219a-1-3p
998	0.053219	0.411284	0.305218	0.768446	0.977587	-4.71182	NOT	20534914	rno-mir-9a-2
999	0.100473	4.87604	0.304713	0.768816	0.977587	-4.71186	NOT	20500944	rno-miR-326-5p
1000	-0.0502613	0.820871	-0.304528	0.768952	0.977587	-4.71187	NOT	20504254	rno-miR-485-5p
1001	-0.0950203	0.492509	-0.303694	0.769563	0.977587	-4.71193	NOT	20517105	rno-miR-3566
1002	-0.0594386	0.275955	-0.303288	0.769861	0.977587	-4.71197	NOT	20500998	rno-miR-344a-5p
1003	0.0646367	6.43583	0.302431	0.770489	0.977587	-4.71203	NOT	20524320	rno-miR-1306-3p
1004	-0.121143	1.23369	-0.300015	0.772261	0.977587	-4.71221	NOT	20504267	rno-miR-503-3p
1005	0.069904	0.569696	0.298974	0.773025	0.977587	-4.71229	NOT	20535738	rno-mir-495
1006	0.0464633	0.731314	0.298492	0.773379	0.977587	-4.71233	NOT	20534900	rno-let-7c-1
1007	-0.048347	0.525704	-0.29849	0.77338	0.977587	-4.71233	NOT	20501341	rno-miR-16-3p
1008	0.0620523	0.632645	0.298164	0.77362	0.977587	-4.71235	NOT	20501397	rno-miR-33-3p
1009	0.0409113	0.566938	0.297538	0.774079	0.977587	-4.7124	NOT	20537307	rno-mir-1298
1010	0.0482147	0.521947	0.297411	0.774173	0.977587	-4.71241	NOT	20535235	rno-mir-370
1011	0.0557707	0.643209	0.296807	0.774616	0.977587	-4.71245	NOT	20536054	rno-mir-568
1012	0.038297	0.418147	0.296095	0.775139	0.977587	-4.71251	NOT	20517167	rno-miR-3595
1013	0.0475957	0.944358	0.294353	0.77642	0.977587	-4.71264	NOT	20535429	rno-mir-664-1
1014	0.0604603	0.498436	0.293087	0.777351	0.977587	-4.71273	NOT	20517164	rno-miR-3120
1015	0.054095	0.392326	0.290256	0.779434	0.977587	-4.71294	NOT	20500961	rno-miR-331-5p
1016	-0.06584	10.3532	-0.289942	0.779665	0.977587	-4.71296	NOT	20506543	rno-miR-532-3p
1017	-0.0565023	0.259471	-0.286009	0.782563	0.977587	-4.71325	NOT	20517097	rno-miR-299b-5p
1018	0.0630833	7.12155	0.285399	0.783012	0.977587	-4.71329	NOT	20501390	rno-miR-30a-3p
1019	-0.0593563	0.517915	-0.283319	0.784547	0.977587	-4.71344	NOT	20506494	rno-miR-880-3p
1020	0.0519213	0.712593	0.28255	0.785114	0.977587	-4.71349	NOT	20535287	rno-mir-374
1021	0.0373667	14.3467	0.281576	0.785833	0.977587	-4.71356	NOT	20501364	rno-miR-26a-5p
1022	0.0545843	0.460084	0.277517	0.788832	0.977587	-4.71385	NOT	20534951	rno-mir-30d
1023	-0.0397923	0.752208	-0.277282	0.789005	0.977587	-4.71387	NOT	20536430	rno-mir-741
1024	-0.0489733	9.12327	-0.276796	0.789365	0.977587	-4.7139	NOT	20501408	rno-miR-93-3p
1025	0.073522	0.848284	0.273975	0.791451	0.977587	-4.7141	NOT	20534911	rno-mir-9a-1
1026	-0.0366	14.3978	-0.273943	0.791475	0.977587	-4.7141	NOT	20538459	NA
1027	0.056024	0.850962	0.269346	0.794879	0.977587	-4.71441	NOT	20534718	rno-mir-340
1028	-0.0523073	0.756133	-0.268065	0.795828	0.977587	-4.7145	NOT	20534950	rno-mir-30b
1029	0.0558332	0.41874	0.26735	0.796358	0.977587	-4.71455	NOT	20534915	rno-mir-9a-2
1030	0.0693557	0.693589	0.265409	0.797798	0.977587	-4.71468	NOT	20501484	rno-miR-154-5p
1031	-0.0685357	1.00803	-0.26361	0.799133	0.977587	-4.7148	NOT	20517156	rno-miR-1249
1032	-0.0403647	0.427132	-0.262423	0.800014	0.977587	-4.71488	NOT	20506518	rno-miR-380-5p
1033	0.049906	0.44694	0.262366	0.800057	0.977587	-4.71488	NOT	20537281	rno-mir-509
1034	0.0369247	0.593183	0.260853	0.801181	0.977587	-4.71498	NOT	20537283	rno-mir-3473
1035	0.047005	0.44702	0.260512	0.801434	0.977587	-4.715	NOT	20513719	rno-miR-105
1036	0.0526793	0.375952	0.259121	0.802468	0.977587	-4.71509	NOT	20506555	rno-miR-742-5p
1037	-0.0405997	0.487301	-0.258928	0.802611	0.977587	-4.71511	NOT	20536064	rno-mir-875
1038	-0.0564533	9.98895	-0.258532	0.802906	0.977587	-4.71513	NOT	20501553	rno-miR-221-3p
1039	0.0835167	1.86365	0.258462	0.802957	0.977587	-4.71514	NOT	20501507	rno-miR-192-3p
1040	-0.0419276	0.239248	-0.258084	0.803238	0.977587	-4.71516	NOT	20537316	rno-mir-6330
1041	0.04824	9.11036	0.256294	0.80457	0.977587	-4.71528	NOT	20506505	rno-miR-181d-5p
1042	-0.050015	0.637388	-0.254689	0.805764	0.977587	-4.71538	NOT	20517136	rno-miR-133c
1043	0.0512761	0.418016	0.253874	0.806371	0.977587	-4.71543	NOT	20524318	rno-miR-509-3p
1044	0.050103	1.13192	0.253432	0.8067	0.977587	-4.71546	NOT	20535054	rno-mir-222
1045	-0.0628533	0.646072	-0.252658	0.807276	0.977587	-4.71551	NOT	20504156	rno-miR-133b-5p
1046	0.0526967	1.56353	0.251184	0.808374	0.977587	-4.71561	NOT	20535753	rno-mir-92b
1047	-0.034559	0.368244	-0.250875	0.808604	0.977587	-4.71563	NOT	20506534	rno-miR-463-5p
1048	0.0530047	0.762191	0.250845	0.808627	0.977587	-4.71563	NOT	20500939	rno-miR-325-3p
1049	-0.0590833	5.1694	-0.250726	0.808715	0.977587	-4.71564	NOT	20506571	rno-miR-652-5p
1050	-0.0345333	14.3882	-0.249834	0.80938	0.977587	-4.71569	NOT	20538455	NA
1051	0.05059	0.818622	0.24843	0.810426	0.977587	-4.71578	NOT	20535744	rno-mir-673
1052	-0.0442547	0.598597	-0.246542	0.811834	0.977587	-4.7159	NOT	20537322	rno-mir-6334
1053	-0.0455233	1.41696	-0.245665	0.812489	0.977587	-4.71595	NOT	20534984	rno-mir-125b-1
1054	0.044284	0.39432	0.245285	0.812772	0.977587	-4.71598	NOT	20501365	rno-miR-26a-3p
1055	0.040213	0.461516	0.245162	0.812864	0.977587	-4.71598	NOT	20535004	rno-mir-141
1056	0.0658136	0.436986	0.244086	0.813667	0.977587	-4.71605	NOT	20513759	rno-miR-761
1057	-0.0440077	0.607865	-0.243278	0.814271	0.977587	-4.7161	NOT	20513735	rno-miR-653-5p
1058	0.0869493	0.602945	0.243193	0.814334	0.977587	-4.71611	NOT	20536370	rno-mir-3561
1059	0.0625324	0.360795	0.242618	0.814763	0.977587	-4.71614	NOT	20535226	rno-mir-489
1060	0.0336707	0.430131	0.240729	0.816174	0.977587	-4.71626	NOT	20536377	rno-mir-3065
1061	-0.03626	0.496062	-0.240448	0.816384	0.977587	-4.71627	NOT	20517122	rno-miR-1193-5p
1062	-0.150783	3.48265	-0.240397	0.816423	0.977587	-4.71628	NOT	20501400	rno-miR-34c-5p
1063	0.0355633	2.78663	0.238397	0.817917	0.977587	-4.7164	NOT	20534963	rno-mir-93
1064	-0.0924067	4.93708	-0.238231	0.818041	0.977587	-4.71641	NOT	20501493	rno-miR-183-5p
1065	0.058381	0.96066	0.237719	0.818424	0.977587	-4.71644	NOT	20534735	rno-mir-20a
1066	-0.04746	10.181	-0.236427	0.81939	0.977587	-4.71652	NOT	20501362	rno-miR-25-5p
1067	0.039687	0.370554	0.235668	0.819958	0.977587	-4.71656	NOT	20535073	rno-mir-196b
1068	-0.07834	2.54458	-0.23556	0.820039	0.977587	-4.71657	NOT	20524315	rno-miR-1843-5p
1069	0.0407613	0.61832	0.235256	0.820266	0.977587	-4.71659	NOT	20536402	rno-mir-3578
1070	-0.05399	1.54815	-0.233136	0.821853	0.977587	-4.71671	NOT	20517162	rno-miR-3594-5p
1071	0.0429033	1.73514	0.231032	0.823429	0.977587	-4.71684	NOT	20534965	rno-mir-98
1072	0.0442567	5.85604	0.230129	0.824105	0.977587	-4.71689	NOT	20501428	rno-miR-122-5p
1073	0.0370007	0.817365	0.23008	0.824142	0.977587	-4.71689	NOT	20536368	rno-mir-3560
1074	-0.040659	0.971124	-0.229155	0.824835	0.977587	-4.71695	NOT	20534994	rno-mir-132
1075	0.0477747	0.726564	0.228912	0.825017	0.977587	-4.71696	NOT	20501436	rno-miR-125b-2-3p
1076	0.0402333	0.719651	0.227356	0.826183	0.977587	-4.71705	NOT	20506539	rno-miR-495
1077	0.0433	10.5082	0.225817	0.827337	0.977587	-4.71714	NOT	20501389	rno-miR-30a-5p
1078	0.043272	0.849142	0.225307	0.82772	0.977587	-4.71717	NOT	20501453	rno-miR-134-5p
1079	0.0536173	0.717862	0.223923	0.828758	0.977587	-4.71725	NOT	20536414	rno-mir-3587
1080	0.0480823	1.0471	0.222784	0.829613	0.977587	-4.71731	NOT	20513753	rno-miR-465-5p
1081	0.0336333	11.3814	0.222712	0.829667	0.977587	-4.71732	NOT	20506572	rno-miR-652-3p
1082	-0.0526907	0.754287	-0.221981	0.830216	0.977587	-4.71736	NOT	20501336	rno-miR-10b-5p
1083	-0.036404	0.784365	-0.221888	0.830286	0.977587	-4.71736	NOT	20534991	rno-mir-129-1
1084	0.0325573	0.261994	0.221403	0.83065	0.977587	-4.71739	NOT	20501545	rno-miR-217-3p
1085	-0.037047	0.318474	-0.217179	0.833824	0.977587	-4.71762	NOT	20535105	rno-mir-450a
1086	0.0297733	0.407759	0.212165	0.837595	0.977587	-4.7179	NOT	20535016	rno-mir-181b-1
1087	0.0438823	0.35876	0.210916	0.838535	0.977587	-4.71797	NOT	20501316	rno-let-7a-1-3p
1088	0.0438823	0.35876	0.210916	0.838535	0.977587	-4.71797	NOT	20501322	rno-let-7c-2-3p
1089	-0.0290693	0.352828	-0.210368	0.838947	0.977587	-4.71799	NOT	20501492	rno-miR-181b-2-3p
1090	0.0433923	0.457842	0.208679	0.840219	0.977587	-4.71808	NOT	20500929	rno-miR-323-3p
1091	-0.041685	0.494566	-0.208103	0.840654	0.977587	-4.71811	NOT	20502378	rno-miR-450a-3p
1092	0.0590963	0.743333	0.206734	0.841685	0.977587	-4.71819	NOT	20534705	rno-mir-331
1093	-0.052305	0.615479	-0.206158	0.842119	0.977587	-4.71822	NOT	20536347	rno-mir-3547
1094	0.0465635	0.384824	0.205946	0.842279	0.977587	-4.71823	NOT	20504213	rno-miR-541-3p
1095	-0.0589097	1.24614	-0.203745	0.843938	0.977587	-4.71834	NOT	20501527	rno-miR-204-3p
1096	-0.0544267	0.666123	-0.20373	0.84395	0.977587	-4.71834	NOT	20506550	rno-miR-673-3p
1097	-0.035919	0.718028	-0.202437	0.844924	0.977587	-4.71841	NOT	20535006	rno-mir-143
1098	-0.0351333	12.8987	-0.20208	0.845193	0.977587	-4.71843	NOT	20501573	rno-miR-320-3p
1099	-0.0323633	10.0897	-0.2015	0.845632	0.977587	-4.71846	NOT	20501343	rno-miR-17-1-3p
1100	-0.0274887	0.255215	-0.201253	0.845818	0.977587	-4.71847	NOT	20501445	rno-miR-130a-5p
1101	0.0356717	1.00737	0.201249	0.845821	0.977587	-4.71847	NOT	20501563	rno-miR-296-5p
1102	-0.0415377	0.719836	-0.198528	0.847874	0.977587	-4.71861	NOT	20517066	rno-miR-3547
1103	0.0288873	0.790805	0.197545	0.848616	0.977587	-4.71866	NOT	20536352	rno-mir-3550
1104	0.0468927	0.709579	0.197343	0.848769	0.977587	-4.71867	NOT	20536360	rno-mir-3556b
1105	0.0372783	0.582405	0.19554	0.850131	0.977587	-4.71876	NOT	20535031	rno-mir-196a
1106	-0.0522183	0.589404	-0.194552	0.850877	0.977587	-4.71881	NOT	20535715	rno-mir-147
1107	0.0529607	0.748258	0.19368	0.851536	0.977587	-4.71885	NOT	20534912	rno-mir-9a-1
1108	-0.0334624	0.274488	-0.193256	0.851857	0.977587	-4.71887	NOT	20501540	rno-miR-214-5p
1109	-0.0258	14.4931	-0.192598	0.852354	0.977587	-4.7189	NOT	20538458	NA
1110	-0.0335085	0.268578	-0.19203	0.852784	0.977587	-4.71893	NOT	20501421	rno-miR-103-2-5p
1111	0.0335067	4.55314	0.191553	0.853144	0.977587	-4.71896	NOT	20501481	rno-miR-152-3p
1112	-0.0510951	0.62748	-0.191066	0.853512	0.977587	-4.71898	NOT	20535046	rno-mir-214
1113	-0.0352747	0.744325	-0.189841	0.854439	0.977587	-4.71904	NOT	20537314	rno-mir-6328
1114	-0.04399	1.59222	-0.188801	0.855226	0.977587	-4.71909	NOT	20534896	rno-let-7a-1
1115	-0.0514947	0.937447	-0.18782	0.855968	0.977587	-4.71914	NOT	20536070	rno-mir-294
1116	0.0457627	0.543048	0.186861	0.856694	0.977587	-4.71918	NOT	20534923	rno-mir-19b-1
1117	-0.0395597	0.567928	-0.186806	0.856736	0.977587	-4.71918	NOT	20535044	rno-mir-181a-1
1118	-0.026261	0.704805	-0.185665	0.857599	0.977587	-4.71924	NOT	20537312	rno-mir-6326
1119	0.0356707	0.398499	0.184484	0.858494	0.977587	-4.71929	NOT	20501457	rno-miR-136-5p
1120	-0.0467367	6.14248	-0.184041	0.858829	0.977587	-4.71932	NOT	20501391	rno-miR-30c-2-3p
1121	0.0616373	0.973556	0.183998	0.858861	0.977587	-4.71932	NOT	20517135	rno-miR-3596b
1122	-0.0257357	0.411867	-0.182092	0.860305	0.977587	-4.71941	NOT	20501317	rno-let-7a-2-3p
1123	-0.0231667	14.4297	-0.180695	0.861364	0.977587	-4.71947	NOT	20501340	rno-miR-16-5p
1124	0.0807367	3.02501	0.180555	0.86147	0.977587	-4.71948	NOT	20504493	rno-miR-664-2-5p
1125	0.0395503	0.790657	0.180129	0.861792	0.977587	-4.7195	NOT	20534726	rno-mir-344a-1
1126	-0.03369	0.296768	-0.179087	0.862583	0.977587	-4.71954	NOT	20501475	rno-miR-145-3p
1127	0.0367083	0.476538	0.178792	0.862806	0.977587	-4.71956	NOT	20535256	rno-mir-539
1128	0.0404167	4.99692	0.177847	0.863523	0.977587	-4.7196	NOT	20501519	rno-miR-200c-3p
1129	-0.0753167	5.5721	-0.173036	0.867173	0.977795	-4.71982	NOT	20502449	rno-miR-451-3p
1130	-0.0545916	0.616255	-0.171568	0.868287	0.977795	-4.71988	NOT	20536396	rno-mir-1193
1131	0.0254537	0.733682	0.17061	0.869014	0.977795	-4.71992	NOT	20501319	rno-let-7b-3p
1132	0.036179	0.54347	0.170335	0.869223	0.977795	-4.71993	NOT	20536417	rno-mir-3596a
1133	-0.0279003	0.78173	-0.169857	0.869586	0.977795	-4.71995	NOT	20534741	rno-mir-352
1134	0.0318965	0.305595	0.169656	0.869739	0.977795	-4.71996	NOT	20506484	rno-miR-871-3p
1135	-0.0239507	0.510985	-0.168915	0.870302	0.977795	-4.72	NOT	20517131	rno-miR-3579
1136	-0.0241893	0.551421	-0.167989	0.871006	0.977795	-4.72004	NOT	20536071	rno-mir-295-1
1137	-0.0241893	0.551421	-0.167989	0.871006	0.977795	-4.72004	NOT	20536517	rno-mir-295-2
1138	0.0396017	0.703838	0.166486	0.872147	0.977795	-4.7201	NOT	20535007	rno-mir-144
1139	0.026044	0.349	0.165673	0.872765	0.977795	-4.72013	NOT	20535024	rno-mir-190a
1140	0.0310853	0.666752	0.165503	0.872895	0.977795	-4.72014	NOT	20535277	rno-mir-376c
1141	-0.0207933	1.01624	-0.163104	0.874718	0.978979	-4.72024	NOT	20535743	rno-mir-672
1142	0.0242333	11.9714	0.160966	0.876344	0.979071	-4.72033	NOT	20506528	rno-miR-425-5p
1143	0.0212333	12.4592	0.158987	0.87785	0.979071	-4.72041	NOT	20501360	rno-miR-24-3p
1144	0.0319803	0.897246	0.158522	0.878204	0.979071	-4.72043	NOT	20535431	rno-mir-497
1145	-0.0280467	2.46313	-0.158242	0.878417	0.979071	-4.72044	NOT	20534920	rno-mir-17-1
1146	-0.0320533	2.71052	-0.157958	0.878634	0.979071	-4.72045	NOT	20501505	rno-miR-191a-3p
1147	0.02529	6.29458	0.156189	0.87998	0.979295	-4.72052	NOT	20506552	rno-miR-674-3p
1148	-0.0264873	0.342607	-0.154521	0.88125	0.979295	-4.72059	NOT	20513748	rno-miR-293-5p
1149	-0.0356667	12.316	-0.154036	0.88162	0.979295	-4.72061	NOT	20502448	rno-miR-451-5p
1150	0.0456723	1.16541	0.153665	0.881902	0.979295	-4.72062	NOT	20506806	rno-miR-551b-5p
1151	-0.0406083	0.633062	-0.15014	0.884588	0.981424	-4.72076	NOT	20513742	rno-miR-875
1152	-0.0860353	2.03172	-0.146598	0.887288	0.983013	-4.72089	NOT	20501541	rno-miR-214-3p
1153	-0.03284	5.61358	-0.146242	0.88756	0.983013	-4.72091	NOT	20504266	rno-miR-503-5p
1154	-0.0217337	0.55686	-0.144266	0.889068	0.983403	-4.72098	NOT	20537311	rno-mir-6325
1155	0.0236277	0.884437	0.142226	0.890624	0.983403	-4.72106	NOT	20535702	rno-mir-466c
1156	-0.0319497	0.598379	-0.142148	0.890684	0.983403	-4.72106	NOT	20535279	rno-mir-376b
1157	0.0232173	0.616544	0.140229	0.892148	0.983403	-4.72113	NOT	20536345	rno-mir-203b
1158	-0.024317	0.33933	-0.140134	0.892221	0.983403	-4.72113	NOT	20517100	rno-miR-9b-3p
1159	0.021166	0.640548	0.139218	0.892921	0.983403	-4.72116	NOT	20504253	rno-miR-382-3p
1160	-0.0227893	0.683233	-0.138232	0.893673	0.983403	-4.7212	NOT	20535023	rno-mir-190a
1161	0.0187237	0.323803	0.137708	0.894073	0.983403	-4.72122	NOT	20538465	NA
1162	-0.0609233	4.15869	-0.13405	0.896868	0.985628	-4.72134	NOT	20517092	rno-miR-3559-3p
1163	-0.0263633	0.691693	-0.130601	0.899504	0.986862	-4.72146	NOT	20536047	rno-mir-490
1164	-0.0293053	0.619516	-0.130559	0.899536	0.986862	-4.72146	NOT	20538474	NA
1165	0.018438	0.378903	0.128863	0.900833	0.986885	-4.72152	NOT	20513715	rno-miR-202-5p
1166	-0.0232797	1.17577	-0.128511	0.901102	0.986885	-4.72153	NOT	20534919	rno-mir-16
1167	0.0254887	0.50976	0.126325	0.902774	0.986941	-4.7216	NOT	20536364	rno-mir-3596d
1168	0.0161333	13.6572	0.126028	0.903001	0.986941	-4.72161	NOT	20501013	rno-miR-20a-5p
1169	0.038375	1.01495	0.123225	0.905146	0.986941	-4.7217	NOT	20506487	rno-miR-874-5p
1170	-0.0174413	0.386181	-0.123132	0.905217	0.986941	-4.7217	NOT	20535735	rno-mir-463
1171	-0.021244	1.1001	-0.122674	0.905568	0.986941	-4.72172	NOT	20535705	rno-mir-872
1172	0.0197033	1.19378	0.122383	0.905791	0.986941	-4.72173	NOT	20535426	rno-mir-378a
1173	0.0195943	0.657399	0.115637	0.910957	0.989662	-4.72193	NOT	20506481	rno-miR-743b-5p
1174	0.0403783	0.847801	0.114905	0.911518	0.989662	-4.72195	NOT	20535018	rno-mir-183
1175	-0.019323	0.435333	-0.111546	0.914092	0.989662	-4.72205	NOT	20517140	rno-miR-3584-3p
1176	-0.0198967	6.32059	-0.111334	0.914255	0.989662	-4.72206	NOT	20534921	rno-mir-17-1
1177	0.02649	4.73288	0.110436	0.914943	0.989662	-4.72208	NOT	20501003	rno-miR-345-3p
1178	-0.0461867	4.34129	-0.109783	0.915444	0.989662	-4.7221	NOT	20501401	rno-miR-34c-3p
1179	-0.03532	5.05889	-0.109352	0.915774	0.989662	-4.72211	NOT	20500962	rno-miR-331-3p
1180	0.0141667	14.1207	0.109042	0.916012	0.989662	-4.72212	NOT	20501504	rno-miR-191a-5p
1181	0.0258427	0.711693	0.108704	0.916271	0.989662	-4.72213	NOT	20536059	rno-mir-632
1182	0.0144333	13.7012	0.108362	0.916533	0.989662	-4.72214	NOT	20501405	rno-miR-92a-3p
1183	0.0180607	0.419189	0.10727	0.917371	0.989662	-4.72217	NOT	20517061	rno-miR-3543
1184	-0.0142	14.5226	-0.106318	0.918101	0.989662	-4.7222	NOT	20538454	NA
1185	0.02337	6.03177	0.105977	0.918363	0.989662	-4.72221	NOT	20501018	rno-miR-7a-5p
1186	-0.0178117	0.663529	-0.102941	0.920692	0.989973	-4.72229	NOT	20537284	rno-mir-6215
1187	-0.02444	0.458794	-0.102433	0.921082	0.989973	-4.7223	NOT	20517158	rno-miR-344b-1-3p
1188	0.0129597	0.405759	0.102054	0.921372	0.989973	-4.72231	NOT	20501529	rno-miR-206-5p
1189	0.019933	1.03754	0.101559	0.921753	0.989973	-4.72232	NOT	20534983	rno-mir-125b-1
1190	0.0192507	0.816788	0.0989703	0.923739	0.990188	-4.72239	NOT	20536398	rno-mir-3575
1191	0.0291427	0.9204	0.0988046	0.923867	0.990188	-4.72239	NOT	20517072	rno-miR-3550
1192	0.018929	0.510209	0.0978997	0.924561	0.990188	-4.72242	NOT	20534688	rno-mir-323
1193	0.0297583	0.931221	0.096311	0.925781	0.990188	-4.72246	NOT	20506496	rno-miR-881-3p
1194	-0.026048	0.693675	-0.094337	0.927297	0.990188	-4.7225	NOT	20501398	rno-miR-34b-5p
1195	-0.0119	13.6275	-0.0924455	0.92875	0.990188	-4.72255	NOT	20501422	rno-miR-103-3p
1196	-0.0148783	0.584206	-0.0907761	0.930033	0.990188	-4.72259	NOT	20506565	rno-miR-873-5p
1197	0.0171957	0.620595	0.0899796	0.930645	0.990188	-4.72261	NOT	20537305	rno-mir-6320
1198	-0.01909	5.17647	-0.0898499	0.930745	0.990188	-4.72261	NOT	20501019	rno-miR-7a-1-3p
1199	-0.0159757	0.45848	-0.0892461	0.931209	0.990188	-4.72262	NOT	20536423	rno-mir-3591
1200	-0.015328	0.487821	-0.0877627	0.932349	0.990188	-4.72266	NOT	20534714	rno-mir-338
1201	-0.0165863	0.385149	-0.0862993	0.933474	0.990188	-4.72269	NOT	20536372	rno-mir-299b
1202	0.0164927	0.505484	0.0837312	0.935448	0.990188	-4.72275	NOT	20536344	rno-mir-3544
1203	-0.0114	13.5094	-0.0834841	0.935638	0.990188	-4.72275	NOT	20501496	rno-miR-185-5p
1204	0.0174133	5.22346	0.0827887	0.936173	0.990188	-4.72277	NOT	20537278	rno-mir-1839
1205	0.0190733	7.16524	0.0820202	0.936764	0.990188	-4.72278	NOT	20501345	rno-miR-18a-3p
1206	-0.0139993	0.376948	-0.0819571	0.936812	0.990188	-4.72278	NOT	20513756	rno-miR-547-3p
1207	-0.0151303	0.388996	-0.0815657	0.937113	0.990188	-4.72279	NOT	20517090	rno-miR-3558-3p
1208	0.026336	0.492289	0.0795225	0.938685	0.990188	-4.72283	NOT	20536369	rno-mir-3561
1209	0.00993033	0.407274	0.0782882	0.939634	0.990188	-4.72286	NOT	20535752	rno-mir-873
1210	-0.015163	0.60351	-0.0779267	0.939912	0.990188	-4.72287	NOT	20535038	rno-mir-205
1211	0.0189333	3.14818	0.0774508	0.940278	0.990188	-4.72288	NOT	20504137	rno-miR-501-5p
1212	0.01466	6.38093	0.0767835	0.940792	0.990188	-4.72289	NOT	20524605	rno-miR-6324
1213	-0.0217843	0.350018	-0.0739325	0.942986	0.990188	-4.72294	NOT	20502358	rno-miR-448-3p
1214	-0.0140857	0.449375	-0.072578	0.944028	0.990188	-4.72297	NOT	20501348	rno-miR-19b-2-5p
1215	0.01975	0.892826	0.0721222	0.944379	0.990188	-4.72298	NOT	20524591	rno-miR-344i
1216	0.00972533	0.790288	0.0696169	0.946307	0.990188	-4.72302	NOT	20536392	rno-mir-1949
1217	0.0160233	9.59833	0.0694169	0.946461	0.990188	-4.72303	NOT	20524321	rno-miR-3473
1218	0.0131247	0.421793	0.0679211	0.947613	0.990188	-4.72305	NOT	20501451	rno-miR-133a-5p
1219	0.0168857	0.545835	0.0668578	0.948432	0.990188	-4.72307	NOT	20535059	rno-mir-292
1220	0.0136278	0.297131	0.0666577	0.948586	0.990188	-4.72308	NOT	20500932	rno-miR-301a-5p
1221	0.0146667	10.4004	0.0663128	0.948851	0.990188	-4.72308	NOT	20501555	rno-miR-222-3p
1222	-0.0124033	1.28506	-0.0645652	0.950197	0.990188	-4.72311	NOT	20534975	rno-mir-124-3
1223	-0.0124033	1.28506	-0.0645652	0.950197	0.990188	-4.72311	NOT	20534977	rno-mir-124-1
1224	-0.0124033	1.28506	-0.0645652	0.950197	0.990188	-4.72311	NOT	20534980	rno-mir-124-2
1225	0.0155507	0.670665	0.061736	0.952376	0.990188	-4.72316	NOT	20501516	rno-miR-199a-5p
1226	0.0118853	0.426997	0.0614672	0.952583	0.990188	-4.72316	NOT	20534955	rno-mir-31a
1227	0.0375737	1.49628	0.0610703	0.952889	0.990188	-4.72317	NOT	20506504	rno-miR-17-2-3p
1228	-0.0151	8.46529	-0.0609385	0.952991	0.990188	-4.72317	NOT	20524311	rno-miR-1839-5p
1229	0.00854033	0.829298	0.0594618	0.954128	0.990188	-4.72319	NOT	20501526	rno-miR-204-5p
1230	-0.00994067	0.440461	-0.0592535	0.954289	0.990188	-4.72319	NOT	20534988	rno-mir-128-1
1231	-0.010605	0.542437	-0.0589543	0.954519	0.990188	-4.7232	NOT	20535709	rno-mir-879
1232	-0.01373	6.01505	-0.0571978	0.955873	0.990462	-4.72323	NOT	20501002	rno-miR-345-5p
1233	0.0106867	0.550896	0.0558316	0.956925	0.990462	-4.72325	NOT	20536371	rno-mir-3562
1234	0.00916867	0.784685	0.0555916	0.95711	0.990462	-4.72325	NOT	20538475	NA
1235	-0.0148493	1.23809	-0.0511976	0.960497	0.992386	-4.72331	NOT	20506509	rno-miR-188-3p
1236	-0.0107967	5.25464	-0.0511622	0.960524	0.992386	-4.72331	NOT	20534739	rno-mir-351
1237	-0.01259	1.45558	-0.049956	0.961454	0.992544	-4.72333	NOT	20534940	rno-mir-28
1238	-0.0117613	0.856091	-0.0470028	0.963731	0.994091	-4.72336	NOT	20535229	rno-mir-501
1239	-0.00795767	0.485568	-0.0428375	0.966942	0.99638	-4.72341	NOT	20501537	rno-miR-212-5p
1240	-0.0151427	0.844543	-0.0418285	0.967721	0.99638	-4.72342	NOT	20506561	rno-miR-760-5p
1241	0.00604333	1.73838	0.041004	0.968356	0.99638	-4.72343	NOT	20534935	rno-mir-25
1242	-0.00493967	0.421329	-0.038664	0.970161	0.99638	-4.72345	NOT	20535742	rno-mir-671
1243	0.006505	0.687949	0.0382076	0.970513	0.99638	-4.72346	NOT	20534703	rno-mir-330
1244	0.00522667	9.79456	0.0361932	0.972067	0.99638	-4.72348	NOT	20501371	rno-miR-27a-3p
1245	0.00582233	0.737612	0.0360542	0.972174	0.99638	-4.72348	NOT	20536378	rno-mir-9b-1
1246	-0.00463333	14.4829	-0.0351093	0.972903	0.99638	-4.72349	NOT	20538456	NA
1247	-0.00698873	0.41247	-0.0350196	0.972972	0.99638	-4.72349	NOT	20535749	rno-mir-758
1248	0.00700933	0.594405	0.0337556	0.973948	0.996579	-4.7235	NOT	20534998	rno-mir-136
1249	0.00813423	0.363343	0.0279144	0.978454	0.999999	-4.72355	NOT	20536391	rno-mir-3571
1250	-0.00451467	0.431012	-0.0256113	0.980231	0.999999	-4.72356	NOT	20501010	rno-miR-349
1251	0.00415267	0.397273	0.0246334	0.980986	0.999999	-4.72357	NOT	20535110	rno-mir-433
1252	0.00430167	0.60964	0.0203787	0.98427	0.999999	-4.72359	NOT	20535281	rno-mir-381
1253	0.003286	0.474549	0.0201953	0.984411	0.999999	-4.72359	NOT	20535700	rno-mir-466b-1
1254	0.00288633	0.333343	0.0193635	0.985053	0.999999	-4.7236	NOT	20534902	rno-let-7c-2
1255	-0.00418333	4.63992	-0.0189556	0.985368	0.999999	-4.7236	NOT	20517089	rno-miR-3558-5p
1256	-0.00335267	0.631534	-0.0178886	0.986191	0.999999	-4.7236	NOT	20534969	rno-mir-101a
1257	-0.00303923	0.363541	-0.0176802	0.986352	0.999999	-4.72361	NOT	20501410	rno-miR-96-3p
1258	0.00263467	0.415309	0.0164187	0.987326	0.999999	-4.72361	NOT	20517124	rno-miR-3574
1259	0.00173333	13.3371	0.0131652	0.989837	0.999999	-4.72362	NOT	20501427	rno-miR-107-3p
1260	-0.00259333	1.48911	-0.0129782	0.989982	0.999999	-4.72362	NOT	20501508	rno-miR-193-5p
1261	-0.00275467	0.657678	-0.0127496	0.990158	0.999999	-4.72362	NOT	20501485	rno-miR-154-3p
1262	0.00205767	0.742931	0.0122974	0.990507	0.999999	-4.72363	NOT	20536386	rno-mir-216b
1263	-0.00434667	4.14091	-0.0121273	0.990638	0.999999	-4.72363	NOT	20517154	rno-miR-3590-3p
1264	0.00366367	0.999257	0.0108048	0.991659	0.999999	-4.72363	NOT	20517069	rno-miR-3085
1265	-0.002466	0.884991	-0.00842827	0.993494	0.999999	-4.72364	NOT	20501467	rno-miR-141-3p
1266	-0.001	15.4789	-0.00789645	0.993904	0.999999	-4.72364	NOT	20538467	NA
1267	0.0009	15.2685	0.00710407	0.994516	0.999999	-4.72364	NOT	20538463	NA
1268	0.00116667	8.86268	0.00570977	0.995592	0.999999	-4.72364	NOT	20524323	rno-miR-378b
1269	-0.00113333	0.510505	-0.0048706	0.99624	0.999999	-4.72364	NOT	20535032	rno-mir-199a
1270	-0.000689333	0.471394	-0.0039515	0.99695	0.999999	-4.72364	NOT	20534906	rno-let-7f-2
1271	-0.000723333	0.664792	-0.00331828	0.997438	0.999999	-4.72364	NOT	20534976	rno-mir-124-3
1272	-0.000409333	0.661642	-0.0027552	0.997873	0.999999	-4.72364	NOT	20536379	rno-mir-9b-1
1273	0.000473333	2.10267	0.001539	0.998812	0.999999	-4.72364	NOT	20504146	rno-miR-483-5p
1274	-0.000337667	0.729261	-0.00115255	0.99911	0.999999	-4.72365	NOT	20504262	rno-miR-363-5p
1275	0.000199333	0.741073	0.000909219	0.999298	0.999999	-4.72365	NOT	20501334	rno-miR-10a-5p
1276	-8.33e-05	1.2184	-0.000380845	0.999706	0.999999	-4.72365	NOT	20501531	rno-miR-208a-5p
1277	3.33e-07	0.774252	1.85e-06	0.999999	0.999999	-4.72365	NOT	20506477	rno-miR-466b-1-3p
