# Supplementary material for: Reconstruction of the lncRNA-miRNA-mRNA network based on competitive endogenous RNA reveal functional lncRNAs in Cerebral Infarction
Source: Sci Rep. 2019 Aug 21;9:12176. doi: 10.1038/s41598-019-48435-3 (PMC6704173; doi:10.1038/s41598-019-48435-3)
Supplement: Supplementary file 3 — Appendix 3 [file 41598_2019_48435_MOESM3_ESM.xlsx]

## Sheet: Appendix 3-A complete list of D
Reconstruction of the lncRNA-miRNA-mRNA network based on competitive endogenous RNA reveal functional lncRNAs in Cerebral Infarction
Jun-Bo Zou 1*, Hong-Bo Chai 2*, Xiao-Fei Zhang1*, Dong-Yan Guo1, Jia Tai1, Yu Wang1, Yu-Lin Liang1, Fang Wang3, Jiang-Xue Cheng1, Jing Wang1and Ya-Jun Shi1
	logFC	AveExpr	t	P.Value	adj.P.Val	B	Symbols	ENTREZID
1368353_at	1.9054	11.803	16.4499	9.88789e-09	6.4152e-05	7.43278	Gfap	24387
1377671_at	2.97579	8.33299	16.2765	1.09874e-08	6.4152e-05	7.31747	NA	NA
1367794_at	1.19938	8.50367	16.1911	1.15784e-08	6.4152e-05	7.26019	NA	NA
1367577_at	4.54378	9.91745	15.9335	1.35794e-08	6.4152e-05	7.08587	Hspb1	24471
1372949_at	0.837077	9.5865	15.6489	1.62402e-08	6.4152e-05	6.89023	NA	NA
1385925_at	2.33581	7.44358	14.7296	2.95719e-08	8.92138e-05	6.23513	NA	NA
1368187_at	2.69046	8.87033	14.5201	3.40637e-08	8.92138e-05	6.08061	Gpnmb	113955
1371237_a_at	2.33092	10.079	14.4334	3.61354e-08	8.92138e-05	6.0161	NA	NA
1380410_at	1.96663	7.95438	14.2185	4.18908e-08	8.9312e-05	5.85463	NA	NA
1385926_at	1.45342	7.19945	13.9767	4.95925e-08	8.9312e-05	5.67025	NA	NA
1368708_a_at	-0.842602	7.67591	-13.9559	5.03238e-08	8.9312e-05	5.65426	Drd2	24318
1368301_at	-0.81906	7.37576	-13.8493	5.42628e-08	8.9312e-05	5.57194	Adora2a	25369
1368300_at	-1.0467	7.68544	-13.6115	6.43152e-08	9.77146e-05	5.38632	Adora2a	25369
1386879_at	3.10873	9.36247	13.3584	7.73011e-08	0.000109055	5.18549	Lgals3	83781
1387343_at	2.30107	8.39237	13.0527	9.69307e-08	0.000127632	4.93842	Cebpd	25695
1368813_at	2.03883	8.188	12.6586	1.307e-07	0.000161341	4.61216	Cebpd	25695
1382314_at	0.733798	7.26504	12.3937	1.60531e-07	0.000165401	4.38782	Isg15	298693
1385605_at	0.932251	7.36613	12.3906	1.60925e-07	0.000165401	4.38515	Gpr84	688730
1383015_at	-0.326468	6.35201	-12.3601	1.64811e-07	0.000165401	4.35911	Tbc1d10c	361697
1370215_at	1.09805	9.00289	12.3397	1.67486e-07	0.000165401	4.34155	C1qb	29687
1375236_at	-0.00274213	6.66415	-11.8851	2.40888e-07	0.000226561	3.9451	Cep126	315409
1368419_at	1.09286	8.35284	11.7417	2.70847e-07	0.000243159	3.81727	Cp	24268
1370224_at	1.87847	8.63186	11.6583	2.90117e-07	0.000249135	3.74233	Stat3	25125
1368478_at	-0.846111	8.69425	-11.4259	3.52142e-07	0.000282154	3.53109	Drd1	24316
1372254_at	1.23603	8.09291	11.4092	3.57139e-07	0.000282154	3.51573	Serping1	295703
1387011_at	2.51662	7.4682	11.0978	4.65689e-07	0.000336192	3.22649	Lcn2	170496
1370483_at	0.581216	6.42199	11.0712	4.76506e-07	0.000336192	3.20147	Cd244	64025
1375714_at	1.00147	9.72374	11.071	4.76602e-07	0.000336192	3.20125	Erbin	365661
1370080_at	2.9573	8.99549	11.0131	5.01103e-07	0.000341286	3.14662	Hmox1	24451
1368490_at	3.13136	8.30248	10.9373	5.35303e-07	0.000344404	3.07469	Cd14	60350
1370885_at	1.24827	8.24994	10.9262	5.40556e-07	0.000344404	3.06405	Ctsz	252929
1384944_at	-0.827491	9.51873	-10.8368	5.84663e-07	0.000360865	2.97861	Bcl11b	314423
1370249_at	1.867	8.34161	10.7731	6.1845e-07	0.000368645	2.91741	Tspo	24230
1367633_at	0.632675	10.8597	10.744	6.34597e-07	0.000368645	2.88933	Glul	24957
1379640_at	-0.325564	6.82487	-10.5961	7.24116e-07	0.000395817	2.74562	Ica1l	316432
1379611_at	0.995193	7.82795	10.5876	7.29678e-07	0.000395817	2.73728	Spsb1	313722
1367709_at	1.44832	10.8919	10.5543	7.51822e-07	0.000395817	2.70473	Cd63	29186
1371800_at	0.488883	9.00081	10.5401	7.61534e-07	0.000395817	2.69075	Phc2	313038
1376874_a_at	-0.169381	7.93913	-10.4638	8.1593e-07	0.000413216	2.61563	Ap4b1	310746
1375349_at	0.547426	9.37649	10.3427	9.11123e-07	0.000436902	2.49549	Sorbs1	686098
1367715_at	1.43721	8.29735	10.3279	9.23511e-07	0.000436902	2.48079	Tnfrsf1a	25625
1374422_at	0.844487	9.25099	10.3214	9.29061e-07	0.000436902	2.47427	Erbin	365661
1383516_at	1.93963	7.41898	10.2796	9.65439e-07	0.000443451	2.43246	Fgl2	84586
1368420_at	2.3264	8.35174	10.1699	1.06854e-06	0.000456455	2.32202	Cp	24268
1387153_at	1.22253	8.03414	10.1296	1.1093e-06	0.000456455	2.28128	Pdlim4	24915
1386637_at	1.39356	7.1276	10.1289	1.11007e-06	0.000456455	2.28052	Fgl2	84586
1384420_at	-0.333667	6.64988	-10.1247	1.11439e-06	0.000456455	2.2763	Lgr5	299802
1368270_at	0.801382	6.6506	10.1115	1.12828e-06	0.000456455	2.26282	Apobec1	25383
1385505_at	-0.190021	7.8021	-10.1023	1.13792e-06	0.000456455	2.25356	NA	NA
1373025_at	1.35469	8.41387	10.0807	1.16123e-06	0.000456455	2.2315	C1qc	362634
1373533_at	-0.385314	9.53572	-10.0487	1.19655e-06	0.000456455	2.19889	Jcad	498764
1375525_at	0.547241	9.6551	10.0441	1.20175e-06	0.000456455	2.19418	Mapre1	114764
1385608_at	0.6411	8.06473	10.0169	1.23283e-06	0.000459427	2.16639	Rab7b	501854
1370572_at	-0.406938	7.22398	-9.94957	1.31365e-06	0.000469728	2.09731	Gpr149	192251
1375633_at	2.12523	8.80495	9.92551	1.34391e-06	0.000469728	2.07253	Clic1	406864
1370904_at	0.777518	8.25856	9.92469	1.34495e-06	0.000469728	2.07169	NA	NA
1378736_at	-0.000376809	7.42407	-9.90567	1.36945e-06	0.000469728	2.05205	NA	NA
1377092_at	3.07128	8.02879	9.89022	1.3897e-06	0.000469728	2.03609	NA	NA
1370989_at	0.697302	8.4146	9.88007	1.40317e-06	0.000469728	2.02559	Ret	24716
1368298_at	-0.475223	7.82122	-9.82669	1.47645e-06	0.000486022	1.97022	Adcy5	64532
1372914_at	0.999219	8.02387	9.79316	1.52459e-06	0.000493644	1.93531	Ltbr	297604
1368500_a_at	-0.949577	8.25779	-9.74188	1.60156e-06	0.000504341	1.88175	Rgs9	29481
1383681_at	-0.328018	7.73955	-9.73076	1.6188e-06	0.000504341	1.87011	Fam155b	688841
1370206_at	-0.538746	7.65997	-9.72091	1.63424e-06	0.000504341	1.85978	Asic4	63882
1368418_a_at	1.41146	8.52529	9.69785	1.67103e-06	0.000507762	1.83557	Cp	24268
1387087_at	1.23775	8.59702	9.56467	1.90186e-06	0.000561021	1.69488	Cebpb	24253
1376755_at	-0.614615	8.06518	-9.56399	1.90311e-06	0.000561021	1.69416	Rarb	24706
1368947_at	1.99338	8.65929	9.53624	1.9555e-06	0.000562979	1.66464	Gadd45a	25112
1374070_at	1.99693	7.56667	9.53037	1.96676e-06	0.000562979	1.6584	Gpx2	29326
1385465_at	-0.774888	6.55471	-9.50357	2.01916e-06	0.000569722	1.62981	Siglec5	292843
1386913_at	2.27654	9.30891	9.48189	2.06266e-06	0.000570664	1.60664	Pdpn	54320
1371781_at	1.26681	8.27683	9.47325	2.08029e-06	0.000570664	1.59739	Stat3	25125
1377180_at	-0.384696	7.42762	-9.40039	2.23552e-06	0.000599354	1.51917	Zfp827	291940
1370623_at	1.09625	7.15435	9.39587	2.24557e-06	0.000599354	1.51429	Fgl2	84586
1374730_at	1.60641	7.98857	9.38087	2.27924e-06	0.00060023	1.49812	Tyrobp	361537
1376150_at	2.30005	8.48478	9.34259	2.36766e-06	0.000614325	1.45676	S1pr3	306792
1383131_at	1.01074	7.90315	9.33108	2.39497e-06	0.000614325	1.44429	Itgb2	309684
1382312_at	0.465124	9.09407	9.28129	2.5171e-06	0.000637375	1.39024	Arid5b	309728
1386870_at	0.646425	11.4011	9.24897	2.6e-06	0.000642149	1.35504	Glul	24957
1368224_at	1.23786	6.70278	9.24859	2.60098e-06	0.000642149	1.35463	Serpina3n	24795
1367974_at	0.949338	9.61971	9.23383	2.63984e-06	0.000643696	1.33851	Anxa3	25291
1369268_at	2.33098	7.31777	9.21228	2.69773e-06	0.000644053	1.31494	Atf3	25389
1372331_at	0.56597	10.2893	9.20905	2.70651e-06	0.000644053	1.31141	Eif1ax	302697
1381846_s_at	-0.597529	7.21772	-9.16467	2.83052e-06	0.000665542	1.26274	NA	NA
1367784_a_at	0.396824	12.1452	9.13195	2.92589e-06	0.000679874	1.22674	Clu	24854
1375028_at	0.80294	6.81395	9.09018	3.05275e-06	0.00069432	1.18064	NA	NA
1382114_at	-0.40822	9.70335	-9.08542	3.06759e-06	0.00069432	1.17537	Tlk1	311118
1367574_at	1.69394	10.8399	9.07716	3.09352e-06	0.00069432	1.16623	Vim	81818
1367712_at	4.21029	9.63859	9.03386	3.23337e-06	0.000709412	1.11821	Timp1	116510
1386925_at	1.7137	8.65907	9.02797	3.25289e-06	0.000709412	1.11167	Arpc1b	54227
1371499_at	0.715377	10.9368	9.02329	3.26852e-06	0.000709412	1.10646	Cd9	24936
1386981_at	0.547285	9.49041	8.99481	3.36539e-06	0.000722499	1.07474	Slc16a1	25027
1384415_at	2.07672	7.87115	8.97563	3.43238e-06	0.000728955	1.05334	Sox7	290317
1386762_at	0.451974	7.03512	8.96183	3.48145e-06	0.000731512	1.03793	Snx18	310097
1385407_at	0.706419	6.80875	8.94916	3.52719e-06	0.000733321	1.02376	Tiparp	310467
1369952_at	0.733914	12.005	8.92354	3.62167e-06	0.00074512	0.995053	Pabpc1	171350
1370186_at	0.876533	7.5119	8.87894	3.79279e-06	0.000772282	0.944929	Psmb9	24967
1370516_at	0.372232	6.8173	8.84513	3.92838e-06	0.000791728	0.906796	Slc15a3	246239
1368223_at	2.50681	8.38638	8.83254	3.98018e-06	0.000794066	0.892574	Adamts1	79252
1386898_at	0.822325	11.4908	8.79089	4.157e-06	0.000810544	0.845392	Hspe1	25462
1367600_at	0.77733	7.22706	8.78969	4.16219e-06	0.000810544	0.844036	Des	64362
1376748_at	-0.351043	8.44778	-8.78075	4.20129e-06	0.000810544	0.833886	Arx	317268
1385883_at	-0.296587	9.9688	-8.76022	4.29259e-06	0.000810544	0.810551	Zbtb11	304010
1382211_at	-0.700869	6.60101	-8.75802	4.30251e-06	0.000810544	0.808046	NA	NA
1367973_at	4.90224	8.98341	8.75658	4.30901e-06	0.000810544	0.80641	Ccl2	24770
1387498_a_at	0.650535	7.79081	8.72767	4.44179e-06	0.00082764	0.773469	Fgfr1	79114
1372595_at	-0.443912	7.03854	-8.70374	4.55508e-06	0.000840817	0.746137	Actn2	291245
1374495_at	-0.000468374	7.52744	-8.6783	4.67897e-06	0.000850979	0.717016	Lrba	361975
1372440_at	-0.193798	10.5298	-8.6748	4.6963e-06	0.000850979	0.713003	Serpine2	29366
1373864_at	0.527532	10.2203	8.65535	4.79386e-06	0.000853045	0.690693	Map4k4	301363
1373225_at	0.625231	9.45765	8.65531	4.79408e-06	0.000853045	0.690642	NA	NA
1370981_at	-0.543967	7.54297	-8.62581	4.94627e-06	0.000866224	0.656732	Rxrg	83574
1381526_at	-0.131709	7.94815	-8.62399	4.95587e-06	0.000866224	0.654629	Pard6a	307799
1375369_at	0.440518	9.20307	8.58891	5.14412e-06	0.000866997	0.614179	Wbp1l	309456
1376918_at	-0.000483646	7.86342	-8.5885	5.14635e-06	0.000866997	0.61371	NA	NA
1370020_at	-0.183338	7.73219	-8.58639	5.15794e-06	0.000866997	0.611268	Slc25a10	170943
1372095_at	-0.899898	8.06499	-8.584	5.17109e-06	0.000866997	0.608506	Myorg	366360
1367614_at	1.59366	8.20604	8.58242	5.17977e-06	0.000866997	0.606686	Anxa1	25380
1383697_at	1.13212	10.1469	8.573	5.23205e-06	0.000868388	0.595792	NA	NA
1387241_at	-1.08078	9.23451	-8.50975	5.5981e-06	0.000921401	0.522434	Gpr88	64443
1367691_at	0.66798	9.05758	8.44997	5.96965e-06	0.0009739	0.452735	Cavin3	85332
1370422_at	1.40223	7.24435	8.4418	6.02253e-06	0.0009739	0.443172	Ripk3	246240
1370090_at	0.508935	7.06269	8.43456	6.06971e-06	0.0009739	0.434708	Lcp2	155918
1382950_at	0.520811	6.96581	8.42779	6.1143e-06	0.0009739	0.42677	LOC685067	685067
1367810_at	0.398422	8.69851	8.41478	6.20088e-06	0.000979789	0.411521	Slc6a8	50690
1387274_at	-0.000510662	7.03821	-8.40618	6.25886e-06	0.0009811	0.40143	Dlx5	25431
1368247_at	3.1251	8.92471	8.38742	6.38731e-06	0.000990602	0.3794	NA	NA
1370935_at	0.531335	8.95574	8.38274	6.41978e-06	0.000990602	0.373902	Slc44a1	85254
1378786_at	-0.335638	7.77801	-8.36788	6.52423e-06	0.000998916	0.356402	NA	NA
1369584_at	1.72711	7.36222	8.34217	6.7092e-06	0.001015	0.32609	Socs3	89829
1369857_a_at	0.510278	7.50086	8.33681	6.74844e-06	0.001015	0.319768	Slc14a1	54301
1370928_at	1.18812	9.31205	8.32604	6.82811e-06	0.001015	0.307042	Litaf	65161
1379449_at	-0.249205	9.82295	-8.32347	6.84731e-06	0.001015	0.303998	Rb1cc1	312927
1376100_at	2.721	8.45589	8.31827	6.88623e-06	0.001015	0.297853	Tubb6	307351
1378654_at	0.640261	7.34291	8.29536	7.06073e-06	0.00103301	0.270725	Tet3	680576
1368027_at	0.731865	7.56977	8.28437	7.14609e-06	0.00103473	0.257697	Tbxas1	24886
1374712_at	0.398662	9.8375	8.27587	7.21293e-06	0.00103473	0.247604	Psmd11	303353
1384925_at	-0.422822	9.36768	-8.26161	7.32654e-06	0.00103473	0.230663	NA	NA
1367661_at	2.10276	8.63628	8.2596	7.3427e-06	0.00103473	0.228276	S100a6	85247
1368332_at	0.972881	7.18358	8.25854	7.35127e-06	0.00103473	0.227011	Gbp2	171164
1367931_a_at	1.0532	8.49139	8.25414	7.38683e-06	0.00103473	0.221781	Ptbp1	29497
1381001_at	-0.524268	7.12627	-8.24047	7.49856e-06	0.00104299	0.205508	NA	NA
1368482_at	1.42904	7.32156	8.19974	7.84255e-06	0.0010832	0.156895	Bcl2a1	170929
1385590_at	0.281233	7.02463	8.18876	7.93811e-06	0.00108879	0.143769	NA	NA
1372831_at	-0.239224	8.72014	-8.18077	8.0085e-06	0.00109087	0.134201	Rtl6	300114
1374789_at	-0.303124	8.23381	-8.13339	8.43996e-06	0.00114176	0.0773386	Dcun1d2	688913
1370190_at	0.594371	11.6807	8.11139	8.64878e-06	0.00116206	0.0508554	NA	NA
1387221_at	0.984843	7.04846	8.0837	8.91958e-06	0.00118832	0.0174525	Gch1	29244
1374627_at	0.425889	7.08091	8.07918	8.96461e-06	0.00118832	0.011997	Irf9	305896
1370141_at	0.819067	8.05533	8.06968	9.06018e-06	0.00119298	0.000507379	Mcl1	60430
1371943_at	0.889178	8.14012	8.06182	9.14012e-06	0.00119554	-0.00900885	Stk40	360230
1371447_at	1.40115	7.54155	8.05013	9.26027e-06	0.00120329	-0.0231566	NA	NA
1379766_at	0.615872	7.44087	8.04003	9.36551e-06	0.00120901	-0.0353987	NA	NA
1367916_at	0.546051	7.57998	8.03089	9.46192e-06	0.00121067	-0.0464919	Plcd1	24655
1374529_at	2.09766	8.18921	8.02722	9.50097e-06	0.00121067	-0.0509541	NA	NA
1372778_at	0.967485	9.39577	8.00572	9.73291e-06	0.00123227	-0.0770797	Slc39a1	361986
1381279_at	0.326366	7.29197	7.98911	9.91627e-06	0.00123846	-0.0972949	Ripk2	362491
1368921_a_at	2.29353	8.76133	7.97377	1.0089e-05	0.00123846	-0.116003	Cd44	25406
1371079_at	1.97723	7.95275	7.97013	1.01305e-05	0.00123846	-0.12044	Fcgr2b	289211
1367584_at	2.00614	9.33747	7.96944	1.01384e-05	0.00123846	-0.121283	Anxa2	56611
1374038_at	-0.358916	8.61247	-7.96305	1.02117e-05	0.00123846	-0.129087	NA	NA
1367816_at	0.853444	10.1556	7.95734	1.02777e-05	0.00123846	-0.136069	Hopx	171160
1371527_at	2.23381	8.55718	7.95593	1.0294e-05	0.00123846	-0.137789	Emp1	25314
1369943_at	1.47513	8.29081	7.94859	1.03797e-05	0.00123846	-0.146765	Tgm2	56083
1386552_at	1.07159	8.6761	7.9457	1.04136e-05	0.00123846	-0.150298	NA	NA
1383950_at	-0.365837	8.21314	-7.94544	1.04167e-05	0.00123846	-0.150611	NA	NA
1374228_at	1.47801	7.84616	7.94079	1.04715e-05	0.00123846	-0.156301	Trim47	690374
1379607_at	-0.785514	8.19034	-7.93454	1.05457e-05	0.00123889	-0.163948	NA	NA
1378150_at	0.491377	6.61291	7.92996	1.06006e-05	0.00123889	-0.169563	Card11	100363332
1381173_at	0.516332	6.30608	7.92	1.07207e-05	0.00124556	-0.181767	NA	NA
1374565_at	1.0424	8.90096	7.90993	1.08437e-05	0.00124883	-0.194119	Nek6	360161
1384842_s_at	0.000500909	6.74108	7.90486	1.09062e-05	0.00124883	-0.200341	Fas	246097
1380387_at	-0.475016	8.26637	-7.89824	1.09884e-05	0.00124883	-0.208468	Foxp2	500037
1382924_at	-0.242687	7.1949	-7.89716	1.10018e-05	0.00124883	-0.209792	Pank1	294088
1379891_at	0.338279	8.67498	7.8921	1.10652e-05	0.00124885	-0.216015	Shisa5	301013
1382696_at	-0.51508	7.44576	-7.88106	1.12047e-05	0.00125231	-0.229583	Dscam	171119
1377967_at	0.648082	6.83759	7.87966	1.12227e-05	0.00125231	-0.231315	Cdt1	292071
1373962_at	-0.152036	9.93643	-7.85873	1.1493e-05	0.00127528	-0.257088	Usp32	303394
1370882_at	1.09245	8.49768	7.83809	1.17667e-05	0.00129275	-0.282562	NA	NA
1370940_at	0.540535	8.69299	7.83276	1.18384e-05	0.00129275	-0.289141	Tjp2	115769
1371239_s_at	1.24137	7.98503	7.83214	1.18469e-05	0.00129275	-0.289914	Tpm3	117557
1372097_at	0.672061	7.13171	7.80846	1.21717e-05	0.00131022	-0.3192	NA	NA
1382056_at	0.384076	8.80544	7.80397	1.22345e-05	0.00131022	-0.324764	Srsf11	502603
1368930_at	0.000490821	6.25765	7.80303	1.22477e-05	0.00131022	-0.325933	Kcnn4	65206
1368134_a_at	0.601553	7.19524	7.80128	1.22723e-05	0.00131022	-0.328108	Il4r	25084
1383448_at	0.739722	7.74423	7.79077	1.24208e-05	0.00131894	-0.341127	Irf9	305896
1379610_at	-0.289367	6.64212	-7.78236	1.25412e-05	0.0013246	-0.351563	LOC102554796	102554796
1384182_at	0.819488	8.42885	7.76255	1.28298e-05	0.0013298	-0.376188	Fermt2	289992
1379450_at	0.846307	8.64101	7.76185	1.28401e-05	0.0013298	-0.377059	Cttnbp2nl	310760
1382779_at	-0.511092	9.15409	-7.76132	1.28478e-05	0.0013298	-0.377708	Hace1	361866
1371478_at	0.446082	10.487	7.76052	1.28597e-05	0.0013298	-0.378707	Rab5if	296315
1369174_at	0.621621	7.74609	7.74871	1.30355e-05	0.0013371	-0.393406	Smad1	25671
1368398_at	-0.539979	7.62869	-7.7467	1.30657e-05	0.0013371	-0.395913	NA	NA
1368308_at	1.92549	7.75662	7.72772	1.33545e-05	0.00135242	-0.419573	Myc	24577
1370445_at	1.20361	7.43578	7.72114	1.34562e-05	0.00135242	-0.427781	Pla1a	85311
1370594_at	-0.324726	7.56463	-7.71554	1.35435e-05	0.00135242	-0.434775	Igsf1	302822
1367613_at	0.563992	11.0615	7.71163	1.36048e-05	0.00135242	-0.439664	NA	NA
1367663_at	0.808515	9.81979	7.70452	1.37169e-05	0.00135242	-0.448545	Psme1	29630
1371653_at	1.37357	9.39211	7.70177	1.37606e-05	0.00135242	-0.451988	Tpm4	24852
1373980_at	0.277902	8.01942	7.69948	1.37971e-05	0.00135242	-0.454852	Gpn1	688393
1379463_at	-0.680475	7.49958	-7.68776	1.39854e-05	0.00135242	-0.469522	Filip1	246776
1386666_at	0.68018	6.70521	7.68506	1.4029e-05	0.00135242	-0.472891	Eya2	156826
1373236_at	-0.000771226	7.57416	-7.67888	1.41299e-05	0.00135242	-0.480645	Ppcdc	363069
1371446_at	0.58128	8.42978	7.67605	1.41762e-05	0.00135242	-0.484182	Mapkapk2	289014
1371968_at	0.339603	8.99248	7.67079	1.42629e-05	0.00135242	-0.490777	Tmbim4	362884
1372739_at	0.348457	9.06537	7.66384	1.43784e-05	0.00135242	-0.499505	Tspan31	362890
1368871_at	0.265165	7.38729	7.65881	1.44625e-05	0.00135242	-0.505816	NA	NA
1373346_at	-0.0688392	10.1776	-7.6565	1.45013e-05	0.00135242	-0.508714	Erlec1	289874
1376006_at	0.474566	7.94254	7.65176	1.45813e-05	0.00135242	-0.514667	NA	NA
1375219_a_at	0.518376	12.4477	7.65066	1.46e-05	0.00135242	-0.516052	NA	NA
1376872_at	-0.660706	7.9347	-7.64715	1.46596e-05	0.00135242	-0.520457	Plxnc1	362873
1381081_at	-0.441347	8.69023	-7.64548	1.46881e-05	0.00135242	-0.522559	Xrn1	300944
1382601_at	2.01553	7.19057	7.64218	1.47446e-05	0.00135242	-0.526712	NA	NA
1376321_at	0.795926	6.8571	7.64087	1.47669e-05	0.00135242	-0.528353	Piezo1	361430
1383511_at	-0.584512	10.6793	-7.64037	1.47755e-05	0.00135242	-0.528982	NA	NA
1368957_at	-0.543768	7.9923	-7.63952	1.47903e-05	0.00135242	-0.53006	Gng7	58979
1371516_at	-0.000258825	9.38935	-7.62841	1.49826e-05	0.00135629	-0.544037	Xpo7	361070
1378517_at	-0.381028	7.80772	-7.62456	1.50498e-05	0.00135629	-0.548883	NA	NA
1373144_at	-0.606509	8.88231	-7.61698	1.51833e-05	0.00135629	-0.55843	Rusc1	100360417
1382748_at	-0.473706	9.27072	-7.61372	1.52412e-05	0.00135629	-0.562548	Mut	688517
1387599_a_at	0.437399	8.44057	7.61135	1.52833e-05	0.00135629	-0.565537	Nqo1	24314
1370072_at	-0.298672	6.50387	-7.60394	1.54158e-05	0.00135629	-0.574873	Mme	24590
1375739_at	0.760048	8.23888	7.59925	1.55005e-05	0.00135629	-0.580797	Ehd4	192204
1373808_at	0.569304	8.01725	7.5979	1.55249e-05	0.00135629	-0.5825	Tead1	361630
1385734_at	-0.465437	8.15156	-7.59615	1.55568e-05	0.00135629	-0.584717	NA	NA
1383992_at	-0.000397697	6.38914	-7.59336	1.56075e-05	0.00135629	-0.588238	NA	NA
1383075_at	0.977006	8.49523	7.58469	1.57663e-05	0.00135629	-0.599189	Ccnd1	58919
1377201_at	-0.374404	8.60623	-7.58266	1.58039e-05	0.00135629	-0.601763	Ccsap	307926
1376141_at	-0.583802	7.44664	-7.58117	1.58312e-05	0.00135629	-0.603635	NA	NA
1376102_at	2.07372	9.45269	7.57968	1.58589e-05	0.00135629	-0.605521	Tmbim1	316516
1386900_at	0.700169	9.37295	7.57863	1.58784e-05	0.00135629	-0.606851	Serp1	80881
1368194_at	0.337442	9.42804	7.57168	1.6008e-05	0.00135629	-0.615644	Agpat4	170919
1370340_x_at	0.909408	8.54279	7.56954	1.60481e-05	0.00135629	-0.618353	Tpm3	117557
1370339_at	0.574271	10.1888	7.56845	1.60687e-05	0.00135629	-0.619734	Tpm3	117557
1374752_at	1.16093	8.06588	7.55864	1.62543e-05	0.00135649	-0.632156	Mdfic	362325
1368438_at	-0.819553	8.65234	-7.55767	1.62728e-05	0.00135649	-0.633391	Pde10a	63885
1379495_at	-0.556131	7.74929	-7.55745	1.62771e-05	0.00135649	-0.633672	NA	NA
1384470_at	-0.275524	8.25554	-7.53924	1.66283e-05	0.00137189	-0.656763	Maneal	366466
1381388_at	0.000525575	6.63895	7.53553	1.6701e-05	0.00137189	-0.661478	Cfap45	304984
1372164_at	0.336644	8.86284	7.53384	1.67341e-05	0.00137189	-0.663618	Wbp1l	309456
1372808_at	0.582142	7.37441	7.53355	1.67397e-05	0.00137189	-0.663982	Mthfd2	680308
1383455_at	0.779811	9.46614	7.5298	1.68137e-05	0.00137226	-0.668753	Eprs	289352
1369815_at	1.48422	7.42366	7.52147	1.69791e-05	0.00137488	-0.679339	Ccl3	25542
1373452_at	0.742478	8.3362	7.51521	1.71047e-05	0.00137488	-0.687305	Rcl1	309301
1368742_at	1.02842	7.40555	7.50885	1.7233e-05	0.00137488	-0.695391	C5ar1	113959
1382382_at	-0.425029	9.92704	-7.50848	1.72406e-05	0.00137488	-0.695868	Ermn	295619
1387680_at	-0.612907	8.11199	-7.50796	1.72512e-05	0.00137488	-0.696531	Pde1b	29691
1387515_at	-0.00103209	7.21764	-7.50736	1.72634e-05	0.00137488	-0.697295	Nmbr	25264
1367595_s_at	0.613216	11.9187	7.50369	1.73382e-05	0.00137529	-0.701966	B2m	24223
1380235_at	0.522997	7.7144	7.49287	1.75606e-05	0.0013807	-0.715749	Hs2st1	292155
1373523_at	1.20052	7.63988	7.49048	1.761e-05	0.0013807	-0.718791	Fcgr3a	304966
1385717_at	-0.390831	9.31151	-7.48737	1.76749e-05	0.0013807	-0.722763	Gdap1	312890
1376747_at	-0.534388	7.84665	-7.48514	1.77213e-05	0.0013807	-0.725602	NA	NA
1382101_at	0.642432	10.2944	7.48349	1.7756e-05	0.0013807	-0.727713	Hs2st1	292155
1373575_at	1.01949	9.11102	7.47111	1.80173e-05	0.00139257	-0.743513	Fcer1g	25441
1377842_at	0.684002	8.21809	7.46641	1.81177e-05	0.00139257	-0.749518	Twistnb	362728
1386958_at	0.928574	8.44995	7.4663	1.81201e-05	0.00139257	-0.749664	Txnrd1	58819
1377828_at	-0.69081	9.77782	-7.45377	1.83905e-05	0.00140787	-0.765678	Ano3	311287
1367925_at	0.761427	7.52677	7.45008	1.8471e-05	0.00140858	-0.770399	Mvp	64681
1383888_at	0.729413	6.82278	7.44553	1.8571e-05	0.00141075	-0.776235	NA	NA
1371659_at	1.20723	8.32843	7.44176	1.8654e-05	0.00141163	-0.781054	Rhoc	295342
1370411_at	-0.672769	8.37615	-7.43332	1.88415e-05	0.00141654	-0.791869	Trpc1	89821
1372520_at	0.885413	9.18575	7.43239	1.88624e-05	0.00141654	-0.793065	Mcl1	60430
1374468_at	1.15157	8.13214	7.42756	1.89708e-05	0.00141929	-0.799259	Myd88	301059
1384186_at	0.581775	7.44819	7.424	1.9051e-05	0.00141991	-0.803822	Edem1	297504
1371375_at	0.336164	11.0477	7.40968	1.93779e-05	0.00143249	-0.822211	NA	NA
1370243_a_at	0.536353	11.4308	7.40671	1.94462e-05	0.00143249	-0.826016	NA	NA
1373741_at	0.00193981	8.35903	7.40409	1.9507e-05	0.00143249	-0.829389	Pus1	304567
1378626_at	-0.000300228	6.46077	-7.40397	1.95099e-05	0.00143249	-0.829547	NA	NA
1380517_at	-0.388498	7.39735	-7.39429	1.97357e-05	0.0014437	-0.841986	Zmym3	317260
1372404_at	0.997344	7.72535	7.39042	1.98269e-05	0.00144502	-0.846968	Rac2	366957
1371575_at	1.8653	9.16166	7.37906	2.00971e-05	0.00145933	-0.8616	Msn	81521
1376109_at	1.63079	7.33335	7.3742	2.02138e-05	0.00146242	-0.867855	NA	NA
1368342_at	0.358835	9.33607	7.36517	2.04327e-05	0.00146467	-0.879499	Ampd3	25095
1376887_at	-0.393678	8.53238	-7.36179	2.05154e-05	0.00146467	-0.883864	Zfp445	301076
1387391_at	1.0999	6.77629	7.36068	2.05425e-05	0.00146467	-0.885289	Cdkn1a	114851
1382629_at	0.450382	8.53913	7.35281	2.07367e-05	0.00146467	-0.89546	Far1	293173
1379671_at	0.101581	7.91242	7.34963	2.08156e-05	0.00146467	-0.899562	Mfsd1	361957
1385342_at	0.644859	7.68617	7.34941	2.08211e-05	0.00146467	-0.899849	Twistnb	362728
1376151_a_at	0.713623	7.78367	7.34932	2.08232e-05	0.00146467	-0.899956	Irgm2	100362733
1370932_at	-0.388147	8.0729	-7.34521	2.09258e-05	0.00146467	-0.905269	Lrp4	83469
1385327_at	-0.352326	6.9229	-7.33755	2.11186e-05	0.00146467	-0.915179	Pcdhb12	25133
1370376_a_at	1.04355	9.11218	7.33522	2.11775e-05	0.00146467	-0.91819	Ybx3	83807
1371643_at	0.824835	8.4214	7.33436	2.11992e-05	0.00146467	-0.919296	Ccnd1	58919
1387566_at	0.821951	7.58785	7.33045	2.12988e-05	0.00146467	-0.924363	Pla2g4a	24653
1369726_at	0.410206	7.28775	7.32789	2.13642e-05	0.00146467	-0.927672	Tapbp	25217
1387127_at	-0.464033	9.78306	-7.32633	2.14042e-05	0.00146467	-0.929697	Atrn	83526
1370880_at	1.08553	8.84585	7.32348	2.14774e-05	0.00146467	-0.933386	Rnh1	100360501
1370213_at	0.879357	11.0907	7.3233	2.14819e-05	0.00146467	-0.93361	NA	NA
1378001_at	1.27206	7.06765	7.32159	2.15259e-05	0.00146467	-0.935823	NA	NA
1380521_at	0.260235	7.62382	7.31824	2.16126e-05	0.00146467	-0.940162	Hcls1	288077
1367975_at	0.501642	7.14441	7.3161	2.16683e-05	0.00146467	-0.942947	Anxa3	25291
1377155_at	-0.711446	7.76732	-7.3083	2.18719e-05	0.00146467	-0.953053	LOC102556148	102556148
1378592_at	-0.34856	7.85232	-7.30358	2.19962e-05	0.00146467	-0.959174	Trim59	365813
1368382_at	1.13667	7.75368	7.30127	2.20574e-05	0.00146467	-0.962174	S100a3	114216
1367590_at	0.45128	11.664	7.29913	2.21142e-05	0.00146467	-0.964953	Ran	84509
1377698_at	0.268119	6.78108	7.29791	2.21466e-05	0.00146467	-0.966537	Cd40	171369
1367721_at	1.07068	10.2852	7.29572	2.22049e-05	0.00146467	-0.969377	Sdc4	24771
1383665_at	-0.29415	8.69861	-7.29528	2.22166e-05	0.00146467	-0.969948	Lpin2	316737
1378261_at	0.744531	7.38455	7.29414	2.22471e-05	0.00146467	-0.971427	NA	NA
1383969_at	-0.360664	6.9931	-7.29124	2.23246e-05	0.00146489	-0.975186	NA	NA
1369204_at	0.756602	6.97814	7.28596	2.24669e-05	0.00146935	-0.98205	Hck	25734
1381545_at	-0.490821	7.13977	-7.26786	2.29617e-05	0.00148363	-1.00558	NA	NA
1378140_at	0.958863	6.85995	7.26641	2.3002e-05	0.00148363	-1.00748	Arl11	364396
1384507_at	1.20148	7.19244	7.26491	2.30434e-05	0.00148363	-1.00942	Otulinl	310190
1370993_at	0.492736	6.95004	7.26343	2.30847e-05	0.00148363	-1.01136	Lamc1	117036
1381977_at	-0.404679	9.06651	-7.26048	2.31668e-05	0.00148363	-1.01519	Rgmb	681433
1370991_at	-1.04614	7.52549	-7.25705	2.3263e-05	0.00148363	-1.01967	Nat8f3	113892
1369959_at	0.584531	10.0641	7.25568	2.33015e-05	0.00148363	-1.02146	Zfp36l1	29344
1383472_at	-0.30528	7.24301	-7.25417	2.33438e-05	0.00148363	-1.02341	Aldh1b1	298079
1383979_at	-0.000379285	6.9375	-7.25355	2.33613e-05	0.00148363	-1.02422	Mogat2	681211
1371521_at	0.465239	8.65894	7.24953	2.3475e-05	0.00148607	-1.02947	Sin3b	683381
1383786_at	1.05964	7.32163	7.23722	2.38267e-05	0.00149698	-1.04553	Rab32	365042
1368251_at	0.000803022	6.99348	7.23245	2.39644e-05	0.00149698	-1.05175	Jak3	25326
1385381_at	-1.22233	8.73537	-7.23127	2.39986e-05	0.00149698	-1.0533	NA	NA
1370219_at	0.934456	7.96348	7.23048	2.40214e-05	0.00149698	-1.05432	Cyba	79129
1372691_at	1.12509	7.91848	7.23032	2.40262e-05	0.00149698	-1.05454	Upp1	289801
1374436_at	0.122671	9.80318	7.22435	2.42003e-05	0.00150308	-1.06234	Sbds	288615
1380831_at	-0.576691	7.62977	-7.21435	2.44949e-05	0.00151247	-1.0754	Arhgap6	100363276
1367958_at	0.280793	10.1489	7.21402	2.45047e-05	0.00151247	-1.07584	Abi1	79249
1368207_at	1.31782	8.21391	7.20409	2.48014e-05	0.00152602	-1.08884	Fxyd5	60338
1377822_at	-0.397712	7.59114	-7.20074	2.49022e-05	0.00152746	-1.09322	Bicdl1	304537
1380071_at	0.440811	6.94862	7.19598	2.50465e-05	0.00152779	-1.09946	Parp12	362343
1375904_at	0.569512	9.55688	7.19546	2.50622e-05	0.00152779	-1.10013	NA	NA
1376587_at	-0.321365	9.98393	-7.18943	2.52463e-05	0.00153428	-1.10804	Fbxo11	301674
1372886_at	0.0709968	6.85217	7.1845	2.5398e-05	0.00153483	-1.11451	Tacc3	360962
1368479_at	-0.671319	7.60763	-7.18178	2.5482e-05	0.00153483	-1.11807	Drd1	24316
1370245_at	0.731266	9.04548	7.17645	2.56476e-05	0.00153483	-1.12507	Ctsl	25697
1372975_at	-0.00552573	7.8684	-7.17424	2.57167e-05	0.00153483	-1.12797	Lor	502541
1367559_at	0.740785	11.0916	7.1723	2.57775e-05	0.00153483	-1.13052	NA	NA
1370082_at	0.391879	6.56122	7.17161	2.57989e-05	0.00153483	-1.13142	Tgfb1	59086
1367560_at	0.804015	11.6744	7.1716	2.57993e-05	0.00153483	-1.13144	Rplp0	64205
1385587_at	-0.000258772	6.11773	-7.16677	2.59513e-05	0.00153923	-1.13778	Mcoln2	292168
1375361_at	0.360866	6.73189	7.16217	2.60971e-05	0.00154325	-1.14383	Snx18	310097
1368838_at	1.44558	8.6095	7.15668	2.62719e-05	0.00154512	-1.15104	Tpm4	24852
1372013_at	1.95655	8.27966	7.1561	2.62907e-05	0.00154512	-1.15181	Ifitm1	293618
1382315_at	0.000497617	6.76372	7.15383	2.63635e-05	0.00154512	-1.1548	NA	NA
1385016_at	-0.349141	8.77761	-7.14881	2.6525e-05	0.00154897	-1.16139	RGD1560784	363449
1384922_at	-0.547651	7.51374	-7.14693	2.65861e-05	0.00154897	-1.16388	LOC102551114	102551114
1373039_at	-0.29206	11.0273	-7.13277	2.70493e-05	0.00156751	-1.18253	Tomm70	304017
1372904_at	0.503155	7.34531	7.13235	2.7063e-05	0.00156751	-1.18307	Mob3a	362833
1377053_at	-0.199152	8.62523	-7.12266	2.73852e-05	0.00157056	-1.19585	Pomk	306549
1377949_s_at	0.339535	8.06867	7.11712	2.75715e-05	0.00157056	-1.20317	Anks1a	309639
1367914_at	1.29178	8.14769	7.11426	2.76679e-05	0.00157056	-1.20694	Emp3	81505
1373484_at	-0.68419	9.40093	-7.11426	2.7668e-05	0.00157056	-1.20694	Klhl13	313445
1387282_at	1.00622	7.7264	7.11172	2.77541e-05	0.00157056	-1.2103	Hspb8	113906
1381591_at	-0.791799	7.61388	-7.11148	2.77621e-05	0.00157056	-1.21061	NA	NA
1372070_at	0.873799	8.61835	7.11144	2.77634e-05	0.00157056	-1.21066	Ifi30	290644
1367860_a_at	1.04676	7.71807	7.10734	2.79031e-05	0.00157056	-1.21608	Mmp14	81707
1382856_at	0.232611	7.70214	7.10664	2.79269e-05	0.00157056	-1.217	Atp23	299828
1386890_at	1.88718	10.3516	7.10523	2.79752e-05	0.00157056	-1.21886	S100a10	81778
1373513_at	0.170403	6.86418	7.10265	2.80639e-05	0.00157056	-1.22228	NA	NA
1376908_at	0.621943	6.80462	7.10247	2.80699e-05	0.00157056	-1.22251	Ifit3	309526
1380255_at	-0.504731	9.12217	-7.09482	2.83341e-05	0.00157835	-1.23262	NA	NA
1385853_at	0.843114	6.29237	7.09382	2.83689e-05	0.00157835	-1.23395	Baz1a	314126
1367883_at	0.565716	8.30659	7.08358	2.87273e-05	0.00158879	-1.2475	Smn1	64301
1373646_at	-0.301671	9.5397	-7.08192	2.87857e-05	0.00158879	-1.24969	Rab15	299156
1371785_at	2.55738	8.19111	7.08158	2.87979e-05	0.00158879	-1.25015	Tnfrsf12a	302965
1381203_at	0.684251	7.41606	7.07643	2.89806e-05	0.00159046	-1.25698	Sh3glb1	292156
1379273_at	-0.0745032	9.31646	-7.07619	2.89891e-05	0.00159046	-1.2573	Vps26b	300472
1369841_at	0.582137	7.87463	7.06542	2.93749e-05	0.00160716	-1.27157	Hspa2	60460
1380466_at	-0.472349	8.47441	-7.06297	2.94635e-05	0.00160755	-1.27481	NA	NA
1377047_at	-0.286025	8.8563	-7.0516	2.98782e-05	0.00162569	-1.2899	NA	NA
1369792_at	-0.840377	7.59084	-7.0471	3.00445e-05	0.00163025	-1.29589	Gpr6	83683
1375223_at	-0.487154	10.4555	-7.04471	3.01328e-05	0.00163056	-1.29906	NA	NA
1383416_at	-0.364064	7.32613	-7.04131	3.02592e-05	0.00163292	-1.30358	Acat1	25014
1387015_at	-0.160944	11.7178	-7.03063	3.06602e-05	0.00164721	-1.31779	NA	NA
1367605_at	0.825268	10.5636	7.02982	3.06907e-05	0.00164721	-1.31886	Pfn1	64303
1382469_at	-0.302541	8.24048	-7.02206	3.0986e-05	0.0016531	-1.32919	NA	NA
1384203_at	-0.81841	9.44231	-7.02102	3.10257e-05	0.0016531	-1.33057	Pde1b	29691
1387276_at	1.53252	10.0908	7.01879	3.11111e-05	0.0016531	-1.33354	Dclk1	83825
1368337_at	1.84995	7.22514	7.01817	3.11352e-05	0.0016531	-1.33438	Glycam1	25258
1382388_at	-0.36022	7.58779	-7.00698	3.15682e-05	0.00166998	-1.34928	Tmem143	308593
1377608_a_at	0.544164	9.00009	7.0056	3.16224e-05	0.00166998	-1.35113	Tardbp	298648
1368430_at	0.844767	10.3076	7.00282	3.17313e-05	0.00167081	-1.35484	Lgmn	63865
1373397_at	0.632733	9.97294	6.99943	3.18643e-05	0.00167081	-1.35935	Mapre1	114764
1374872_at	-0.943575	7.77851	-6.99874	3.18917e-05	0.00167081	-1.36028	Rasgrp2	361714
1387048_at	1.00759	8.38841	6.99531	3.20273e-05	0.00167115	-1.36486	Ddx39a	89827
1372930_at	0.418931	7.46709	6.99429	3.20675e-05	0.00167115	-1.36621	Sp110	301570
1374731_at	0.59808	7.73868	6.99167	3.21718e-05	0.00167217	-1.36972	NA	NA
1382873_at	0.732984	7.25889	6.98763	3.23332e-05	0.0016724	-1.37512	Cttnbp2nl	310760
1383501_at	0.791547	6.98308	6.98732	3.23455e-05	0.0016724	-1.37553	NA	NA
1378321_at	0.637063	7.51703	6.98384	3.24853e-05	0.00167524	-1.38018	Rassf4	362423
1368127_at	-0.673889	7.72876	-6.96318	3.33282e-05	0.00171423	-1.40782	Neu2	29204
1370669_a_at	-0.499962	7.39372	-6.95811	3.35383e-05	0.0017187	-1.4146	Pde10a	63885
1375881_at	0.336709	10.74	6.9555	3.36474e-05	0.0017187	-1.4181	NA	NA
1376774_at	-0.315034	8.2176	-6.95446	3.36909e-05	0.0017187	-1.4195	NA	NA
1367688_at	0.310097	8.03777	6.95273	3.37632e-05	0.0017187	-1.42181	Scamp4	65170
1373756_at	-0.32788	10.4145	-6.9468	3.4013e-05	0.00172697	-1.42976	NA	NA
1380860_at	-0.000359132	7.4313	-6.94205	3.42147e-05	0.00173035	-1.43614	NA	NA
1373993_at	-0.372389	8.71774	-6.94024	3.42915e-05	0.00173035	-1.43856	NA	NA
1367618_a_at	0.477273	11.4139	6.93858	3.43626e-05	0.00173035	-1.44079	Rack1	83427
1368467_at	-0.620163	6.65996	-6.937	3.443e-05	0.00173035	-1.44291	Cyp4f1	56266
1386978_at	-0.337687	10.7257	-6.93232	3.46314e-05	0.001734	-1.4492	Bnip3l	140923
1369290_at	0.606577	7.37076	6.93123	3.46782e-05	0.001734	-1.45066	Ccr5	117029
1377727_at	1.13379	7.05894	6.91081	3.55722e-05	0.00177421	-1.47811	Baz1a	314126
1379325_at	-0.00028077	8.17196	-6.90801	3.56966e-05	0.00177593	-1.48187	Mkrn1	296988
1381574_at	-0.0290483	7.29156	-6.89866	3.61156e-05	0.00179226	-1.49446	Agmo	362732
1371454_at	0.603156	9.82904	6.8943	3.63128e-05	0.00179674	-1.50034	Emc6	287477
1379302_at	0.902619	7.90912	6.89197	3.64186e-05	0.00179674	-1.50347	Rbpj	679028
1375720_at	-0.378788	10.6349	-6.89065	3.64788e-05	0.00179674	-1.50525	Gabbr1	81657
1370163_at	1.40618	10.0973	6.8844	3.67653e-05	0.0018026	-1.51369	Odc1	24609
1372546_at	0.709381	7.37475	6.88103	3.69202e-05	0.0018026	-1.51823	Mapkapk3	315994
1387432_at	0.517559	6.5423	6.88076	3.6933e-05	0.0018026	-1.5186	Ptbp3	83515
1369186_at	0.61525	6.88456	6.87877	3.70249e-05	0.0018026	-1.52128	Casp1	25166
1367583_at	0.355163	12.9308	6.87683	3.71152e-05	0.0018026	-1.52391	Tpt1	116646
1367623_at	0.831412	11.2212	6.87618	3.71454e-05	0.0018026	-1.52478	Rpl18	81766
1382933_at	-0.326851	6.56231	-6.86296	3.77654e-05	0.0018258	-1.54264	NA	NA
1369041_at	-0.398058	8.60209	-6.86039	3.78871e-05	0.0018258	-1.5461	Nlgn1	116647
1379268_at	-0.00122015	8.19669	-6.85936	3.79362e-05	0.0018258	-1.5475	Cyhr1	100362155
1383291_at	0.452026	6.83793	6.85694	3.80517e-05	0.0018258	-1.55078	NA	NA
1384060_at	0.45392	8.8195	6.85623	3.80856e-05	0.0018258	-1.55174	Jak1	84598
1375170_at	1.65499	8.25659	6.85247	3.82653e-05	0.00182997	-1.55681	S100a11	445415
1379477_at	0.180542	6.46961	6.85008	3.83802e-05	0.00183103	-1.56005	LOC100910424	100910424
1384765_at	0.981804	6.95984	6.84386	3.86814e-05	0.00183407	-1.56848	Rhbdf2	303690
1372849_at	-0.286592	9.29588	-6.84313	3.87169e-05	0.00183407	-1.56947	NA	NA
1384521_at	-0.46927	7.18306	-6.83743	3.8995e-05	0.00183407	-1.57718	NA	NA
1378876_at	-0.593045	7.57844	-6.8369	3.9021e-05	0.00183407	-1.5779	NA	NA
1374644_at	-0.183832	8.37345	-6.83302	3.92116e-05	0.00183407	-1.58315	NA	NA
1376113_at	-0.271621	8.0469	-6.83274	3.92253e-05	0.00183407	-1.58353	Zswim1	311631
1370410_at	-0.549323	8.72394	-6.83163	3.92802e-05	0.00183407	-1.58504	Igsf1	302822
1372289_at	-0.273944	9.48036	-6.82929	3.9396e-05	0.00183407	-1.58821	Slc25a12	362145
1370844_at	0.744752	9.06564	6.82861	3.94295e-05	0.00183407	-1.58913	Hnrnpf	64200
1376891_at	0.614845	7.33046	6.8257	3.95744e-05	0.00183407	-1.59308	NA	NA
1368732_at	0.358028	7.1063	6.82511	3.96036e-05	0.00183407	-1.59388	Tap2	24812
1373607_at	-0.259425	8.1839	-6.82369	3.96744e-05	0.00183407	-1.59581	NA	NA
1373842_at	-0.277691	9.98834	-6.82291	3.97133e-05	0.00183407	-1.59686	Wasl	682507
1371403_at	0.39773	10.2609	6.82108	3.98051e-05	0.00183407	-1.59935	Cct3	295230
1372064_at	1.555	8.33524	6.8197	3.98742e-05	0.00183407	-1.60122	Cxcl16	497942
1373777_at	0.831548	8.72682	6.81795	3.99619e-05	0.00183407	-1.60359	Rgs16	360857
1382238_at	0.36616	9.93605	6.81675	4.00225e-05	0.00183407	-1.60523	Ccar1	361849
1387327_at	-0.323636	7.29687	-6.81005	4.03619e-05	0.00184247	-1.61433	Khdrbs2	170843
1383194_a_at	-0.470265	8.43512	-6.80783	4.04748e-05	0.00184247	-1.61734	NA	NA
1380437_at	-0.473703	7.7925	-6.80762	4.04857e-05	0.00184247	-1.61763	Carf	301446
1370041_at	-0.283354	11.6199	-6.80526	4.06062e-05	0.00184251	-1.62084	Stmn2	84510
1382721_at	0.208518	9.88669	6.80395	4.0673e-05	0.00184251	-1.62261	Ggnbp2	360584
1372682_at	-0.146679	8.89577	-6.80074	4.08379e-05	0.00184574	-1.62697	Tmem246	362518
1373892_at	-0.49242	9.56947	-6.79191	4.12958e-05	0.00186218	-1.63899	NA	NA
1372864_at	-0.705949	8.32727	-6.7866	4.15733e-05	0.00186696	-1.64621	NA	NA
1373995_at	-0.344399	7.52197	-6.78627	4.15908e-05	0.00186696	-1.64666	Abcg1	85264
1367580_at	0.628153	11.3064	6.78342	4.17408e-05	0.00186944	-1.65054	NA	NA
1371936_at	0.763849	10.9832	6.78075	4.18816e-05	0.0018715	-1.65417	Eif4a1	287436
1375053_at	-0.655521	7.81167	-6.77785	4.20355e-05	0.00187335	-1.65813	Pknox2	680549
1367568_a_at	1.48967	9.88046	6.7764	4.21128e-05	0.00187335	-1.66011	Mgp	25333
1367767_at	0.000439046	7.5931	6.77114	4.23937e-05	0.00187915	-1.66727	Hmgcl	79238
1382647_at	-0.359037	7.02954	-6.76896	4.25104e-05	0.00187915	-1.67023	NA	NA
1368029_at	0.604001	9.56036	6.76698	4.26174e-05	0.00187915	-1.67294	NA	NA
1367543_at	0.503357	8.97007	6.76518	4.27143e-05	0.00187915	-1.67539	Sys1	685079
1379581_at	0.587386	7.43038	6.7651	4.27187e-05	0.00187915	-1.6755	Mapk1ip1l	361028
1367635_at	0.903871	10.1362	6.75641	4.31913e-05	0.00188039	-1.68736	P4hb	25506
1369554_at	0.595318	7.53104	6.75625	4.32001e-05	0.00188039	-1.68758	Syngr2	89815
1368393_at	1.03172	7.59802	6.75602	4.32124e-05	0.00188039	-1.68789	Cd93	84398
1368649_at	0.617639	7.99319	6.75517	4.32591e-05	0.00188039	-1.68905	Dkc1	170944
1383139_at	-0.340913	9.80233	-6.75276	4.33915e-05	0.00188039	-1.69235	rnf141	308900
1371368_at	0.602896	8.49031	6.75265	4.33974e-05	0.00188039	-1.69249	Sec61a1	80843
1385566_at	0.000872601	6.9511	6.75222	4.3421e-05	0.00188039	-1.69308	Akap2	298024
1378259_at	0.55948	7.73395	6.75063	4.35087e-05	0.00188039	-1.69525	Tardbp	298648
1378620_at	-0.40422	8.35439	-6.74659	4.37323e-05	0.00188593	-1.70078	NA	NA
1375630_at	0.380243	10.1574	6.73998	4.41002e-05	0.00189565	-1.70981	NA	NA
1368668_at	0.492172	8.62881	6.7391	4.41496e-05	0.00189565	-1.71101	Plaa	116645
1386065_at	0.730629	8.00312	6.72925	4.47049e-05	0.00191533	-1.72448	Sowahc	503306
1374702_at	-0.36671	11.6054	-6.71905	4.52883e-05	0.00193612	-1.73846	NA	NA
1384369_at	-0.000380973	7.25284	-6.7151	4.55164e-05	0.00194167	-1.74387	Tmem67	313067
1376806_at	-0.673013	7.7625	-6.70985	4.58213e-05	0.00195047	-1.75106	NA	NA
1385397_at	0.633409	6.29756	6.69784	4.65272e-05	0.00196389	-1.76754	Steap4	499991
1370792_at	0.604107	8.54826	6.69692	4.65817e-05	0.00196389	-1.7688	Mapre1	114764
1367646_at	0.355662	11.6522	6.69667	4.65965e-05	0.00196389	-1.76914	Ctsb	64529
1378695_at	-0.77907	8.07362	-6.69499	4.66965e-05	0.00196389	-1.77145	Tmem121b	500307
1386878_at	0.448823	8.58643	6.69443	4.67294e-05	0.00196389	-1.77221	Lrp10	305880
1376999_at	-0.190359	10.6932	-6.6943	4.67375e-05	0.00196389	-1.77239	NA	NA
1369200_at	0.683444	7.35742	6.6911	4.69287e-05	0.00196389	-1.77679	Nt5e	58813
1370854_at	-0.458543	7.35373	-6.69104	4.69321e-05	0.00196389	-1.77687	Nexn	246172
1373991_at	-0.295078	8.13861	-6.68345	4.73883e-05	0.00197822	-1.78729	Kcnj16	29719
1368208_at	-0.00046702	6.96329	-6.68021	4.75849e-05	0.00197822	-1.79175	Nat8b	171084
1368991_at	-0.522521	8.79065	-6.67806	4.77159e-05	0.00197822	-1.79472	Smpd3	94338
1376390_at	0.884068	6.74461	6.67179	4.80991e-05	0.00197822	-1.80333	Ms4a6a	361735
1378089_at	1.79858	6.9447	6.67177	4.81002e-05	0.00197822	-1.80336	Tmem100	497979
1371298_at	1.72229	7.88431	6.67171	4.81037e-05	0.00197822	-1.80344	H19	309122
1374525_at	-0.32422	9.00129	-6.67086	4.81564e-05	0.00197822	-1.80462	NA	NA
1377804_at	-0.000515917	6.62962	-6.67066	4.81685e-05	0.00197822	-1.80489	Prtg	315806
1368983_at	1.34325	7.45949	6.67054	4.81759e-05	0.00197822	-1.80505	Hbegf	25433
1377346_at	-0.321136	8.26104	-6.66793	4.83366e-05	0.0019807	-1.80864	Ccdc149	688939
1371133_a_at	-0.644697	9.73626	-6.66553	4.84854e-05	0.00198133	-1.81195	Prkar2b	24679
1383091_at	0.191549	8.89249	6.66444	4.85527e-05	0.00198133	-1.81345	Appbp2	303396
1367850_at	1.19308	8.31174	6.6601	4.88227e-05	0.00198824	-1.81942	NA	NA
1374113_at	0.949153	7.23784	6.65496	4.9145e-05	0.00199225	-1.82651	Baz1a	314126
1374685_at	-0.394938	10.0045	-6.65197	4.93336e-05	0.00199225	-1.83064	NA	NA
1383001_at	0.474157	8.55174	6.64989	4.94649e-05	0.00199225	-1.8335	NA	NA
1373289_at	-0.259842	9.58372	-6.64856	4.95492e-05	0.00199225	-1.83533	Asb8	315287
1380077_at	1.00685	6.8475	6.64644	4.96837e-05	0.00199225	-1.83825	Itgax	499271
1367924_at	-0.276031	8.27393	-6.64536	4.97527e-05	0.00199225	-1.83975	Pacs1	171444
1370205_at	-0.985224	8.91915	-6.64422	4.98252e-05	0.00199225	-1.84131	Slco1c1	84511
1379597_at	-0.416836	8.56508	-6.64363	4.98632e-05	0.00199225	-1.84214	NA	NA
1382706_at	-0.413488	9.10276	-6.64142	5.00046e-05	0.00199225	-1.84519	NA	NA
1373678_at	0.839379	8.37071	6.63963	5.01191e-05	0.00199225	-1.84765	Clic4	83718
1371536_at	0.980884	8.81555	6.63886	5.01683e-05	0.00199225	-1.84871	Carhsp1	260416
1384225_at	-0.329567	8.76006	-6.63855	5.01886e-05	0.00199225	-1.84914	Dab1	266729
1380822_at	-1.2622	8.05467	-6.63787	5.02324e-05	0.00199225	-1.85008	P2ry12	64803
1370912_at	2.66515	8.6354	6.62512	5.10601e-05	0.00202102	-1.86769	Hspa1a	24472
1378717_at	-0.00310031	7.08986	-6.61791	5.15349e-05	0.00203088	-1.87765	NA	NA
1376218_a_at	-0.324674	7.67181	-6.61647	5.16306e-05	0.00203088	-1.87965	Atp8b2	685152
1369705_at	1.25337	10.067	6.61613	5.1653e-05	0.00203088	-1.88012	Slc6a20	113918
1367826_at	0.45955	8.7137	6.61405	5.17912e-05	0.00203088	-1.883	Nfe2l2	83619
1373336_at	-0.612492	9.77833	-6.61356	5.18234e-05	0.00203088	-1.88367	Gprc5b	293546
1367581_a_at	2.65654	9.49503	6.61062	5.20197e-05	0.00203454	-1.88774	Spp1	25353
1374289_at	0.345967	8.5413	6.6077	5.22156e-05	0.00203816	-1.89179	Polr1c	301246
1377598_at	-0.24922	7.79114	-6.60609	5.23234e-05	0.00203834	-1.89401	Coq2	498332
1369961_at	0.482718	9.05927	6.59985	5.27448e-05	0.00204749	-1.90265	Plpp1	64369
1382077_at	-0.468975	7.70776	-6.59731	5.29175e-05	0.00204749	-1.90617	NA	NA
1384427_at	0.691757	8.38087	6.59426	5.31258e-05	0.00204749	-1.9104	Mdm2	314856
1385903_at	0.000284319	7.71578	6.59383	5.31553e-05	0.00204749	-1.911	Zswim6	310062
1367766_at	0.495759	10.9826	6.5932	5.31983e-05	0.00204749	-1.91187	Nme2	83782
1382268_at	0.888833	7.62395	6.59255	5.32427e-05	0.00204749	-1.91276	Akap13	293024
1385625_at	0.477079	7.64365	6.59003	5.34157e-05	0.00204749	-1.91626	Efemp2	293677
1376017_at	-0.906605	7.71603	-6.5894	5.34591e-05	0.00204749	-1.91713	Wdr17	364653
1385648_at	-0.393014	7.36811	-6.58893	5.34913e-05	0.00204749	-1.91778	Trappc13	294709
1371531_at	-0.360222	9.86193	-6.5865	5.36593e-05	0.00204995	-1.92116	NA	NA
1369732_a_at	-0.423265	8.7197	-6.57746	5.42881e-05	0.00206997	-1.9337	St3gal2	64442
1372685_at	1.28406	7.13845	6.5722	5.46574e-05	0.00208003	-1.941	Cdkn3	289993
1373959_at	0.581158	8.24836	6.56893	5.48884e-05	0.0020809	-1.94554	Ppp2r1b	315648
1372500_at	0.890114	8.5509	6.5673	5.50038e-05	0.0020809	-1.9478	Tmod3	300838
1377151_at	0.000411574	6.56508	6.56569	5.51182e-05	0.0020809	-1.95004	NA	NA
1369998_at	0.712789	8.59239	6.56434	5.52144e-05	0.0020809	-1.95192	Arf6	79121
1371037_at	0.820112	7.75777	6.56171	5.54024e-05	0.0020809	-1.95558	Pros1	81750
1387028_a_at	0.854392	8.77748	6.56077	5.54693e-05	0.0020809	-1.95688	Id1	25261
1384296_at	-0.507939	8.69825	-6.56057	5.54839e-05	0.0020809	-1.95716	NA	NA
1387021_at	-0.277974	9.04786	-6.55931	5.55739e-05	0.0020809	-1.95891	Zmat3	64394
1373145_at	-0.433865	11.2597	-6.55706	5.57362e-05	0.0020809	-1.96205	Vps41	306991
1383720_at	-0.256383	8.19232	-6.55692	5.57463e-05	0.0020809	-1.96224	Uty	100310845
1376845_at	0.862218	7.49011	6.55563	5.58391e-05	0.0020809	-1.96403	Ifi27l2b	299269
1372599_at	0.984398	7.33889	6.55166	5.61259e-05	0.00208765	-1.96955	Mgst2	295037
1379935_at	3.3644	8.0981	6.54773	5.64122e-05	0.00208935	-1.97503	Ccl7	287561
1368679_a_at	0.544213	7.09632	6.5469	5.64727e-05	0.00208935	-1.97618	Lyn	81515
1387407_at	-0.200934	10.0024	-6.54632	5.65151e-05	0.00208935	-1.97699	Nap1l3	170914
1373650_at	-0.215901	10.4687	-6.54417	5.66723e-05	0.00208935	-1.97998	Cmas	312826
1371073_at	0.625176	7.11116	6.5436	5.67144e-05	0.00208935	-1.98078	B4galt1	24390
1383993_at	-0.511456	7.06914	-6.54235	5.68062e-05	0.00208935	-1.98252	NA	NA
1373051_at	-0.355621	11.3133	-6.53627	5.72544e-05	0.00209729	-1.99098	Lmbrd1	246046
1374981_at	-0.364843	7.57234	-6.53505	5.73452e-05	0.00209729	-1.99269	Aasdh	364136
1373765_at	-0.395437	7.40058	-6.53442	5.73923e-05	0.00209729	-1.99357	NA	NA
1372874_at	-0.487715	8.88543	-6.53368	5.74469e-05	0.00209729	-1.99459	Akt3	29414
1378179_a_at	0.371887	7.33586	6.52239	5.82937e-05	0.00212162	-2.01035	Lhfpl2	294643
1372447_at	0.609197	8.98378	6.52193	5.83281e-05	0.00212162	-2.01098	Fgfr1	79114
1375895_at	0.461413	8.799	6.52046	5.84393e-05	0.00212175	-2.01303	Tsr1	100360406
1372781_at	-0.370022	10.0996	-6.51444	5.88973e-05	0.002127	-2.02143	Wdr47	310785
1370455_a_at	-0.744308	9.54349	-6.5139	5.89383e-05	0.002127	-2.02218	Olfm3	252920
1387420_at	0.732822	7.70843	6.51327	5.89867e-05	0.002127	-2.02307	Clic4	83718
1381475_at	0.000297579	6.80654	6.51223	5.90665e-05	0.002127	-2.02452	Sdk2	360652
1371486_at	0.516971	9.49434	6.51145	5.91264e-05	0.002127	-2.02561	NA	NA
1387054_at	-0.000498868	7.37225	-6.51001	5.92366e-05	0.002127	-2.02762	Abcg1	85264
1374601_at	0.395193	8.97755	6.5087	5.93375e-05	0.002127	-2.02945	Ifngr2	360697
1367755_at	1.05613	10.3504	6.50324	5.97597e-05	0.00213559	-2.03708	Cdo1	81718
1376235_at	-0.526201	9.47147	-6.50159	5.98882e-05	0.00213559	-2.03939	NA	NA
1369941_at	0.486542	7.80897	6.49884	6.01027e-05	0.00213559	-2.04324	Dap	64322
1385716_at	-0.577342	8.54249	-6.49785	6.01799e-05	0.00213559	-2.04462	Tbc1d16	303734
1384907_at	-0.690168	7.59853	-6.49769	6.01925e-05	0.00213559	-2.04485	Dach1	306096
1369958_at	0.308363	11.3093	6.49572	6.03464e-05	0.00213559	-2.0476	Rhob	64373
1385696_at	0.000364033	6.86659	6.49569	6.03489e-05	0.00213559	-2.04764	NA	NA
1376481_at	0.772286	7.22267	6.4945	6.04421e-05	0.00213559	-2.0493	Adamts9	312566
1371027_at	0.40105	7.8473	6.49076	6.07372e-05	0.00214085	-2.05454	Cblb	171136
1382100_at	-0.396482	9.43061	-6.48986	6.08079e-05	0.00214085	-2.0558	Mindy3	291320
1371184_x_at	0.658755	7.4898	6.48558	6.11471e-05	0.00214896	-2.06178	Tpm3	117557
1380872_at	-0.536933	8.83113	-6.48157	6.14669e-05	0.00214986	-2.0674	NA	NA
1381158_at	-0.325404	6.72906	-6.48123	6.14947e-05	0.00214986	-2.06788	Spdya	192209
1377625_at	0.740501	7.29825	6.48117	6.14991e-05	0.00214986	-2.06796	Trmt6	311441
1373584_at	-0.406892	9.02826	-6.47682	6.18489e-05	0.00215267	-2.07407	Mb21d2	498100
1387103_s_at	-0.434937	9.17059	-6.47656	6.18691e-05	0.00215267	-2.07442	NA	NA
1369452_a_at	0.700953	8.93255	6.47462	6.20257e-05	0.00215267	-2.07714	Picalm	89816
1368366_at	-0.453707	7.10197	-6.47334	6.21296e-05	0.00215267	-2.07894	Nat8f1	59300
1368489_at	1.55683	7.36884	6.47332	6.21308e-05	0.00215267	-2.07896	Fosl1	25445
1372455_at	0.406361	9.79162	6.47159	6.22715e-05	0.00215267	-2.08139	Tspan12	362326
1379075_at	-0.000371693	7.97538	-6.47008	6.23937e-05	0.00215267	-2.0835	Mboat2	313997
1372258_at	-0.000221064	11.044	-6.46836	6.25337e-05	0.00215267	-2.08591	Atxn7l3b	100192313
1377059_at	-0.417657	9.78929	-6.46804	6.25604e-05	0.00215267	-2.08637	NA	NA
1372540_at	-0.238354	9.47149	-6.46208	6.30483e-05	0.00216286	-2.09473	Ublcp1	360514
1370246_at	-0.247959	13.0373	-6.46014	6.32077e-05	0.00216286	-2.09745	Calm2	50663
1376980_at	-0.677385	10.2232	-6.45729	6.34434e-05	0.00216286	-2.10146	Htr2c	25187
1373872_at	-0.0951275	7.92538	-6.45674	6.34883e-05	0.00216286	-2.10222	Mgat4a	367252
1377943_at	0.87763	6.70026	6.45562	6.35817e-05	0.00216286	-2.1038	Cd86	56822
1387088_at	1.35725	8.26242	6.4548	6.36498e-05	0.00216286	-2.10495	Gal	29141
1371835_at	-0.490987	11.5724	-6.45417	6.37017e-05	0.00216286	-2.10583	Prkacb	293508
1380131_at	-0.35467	8.59504	-6.4538	6.37328e-05	0.00216286	-2.10635	Wdr37	307075
1377740_at	-0.284926	7.91236	-6.4516	6.39158e-05	0.00216535	-2.10944	Usf3	303946
1376076_at	0.752084	7.93287	6.4437	6.45786e-05	0.00218406	-2.12054	NA	NA
1382009_at	0.000363401	7.81495	6.44094	6.48119e-05	0.00218425	-2.12442	Chd1	308215
1382107_at	-0.436335	8.41593	-6.44001	6.48909e-05	0.00218425	-2.12573	NA	NA
1368976_at	0.000329742	6.58926	6.4394	6.49424e-05	0.00218425	-2.12658	Cd38	25668
1387202_at	1.31952	7.73204	6.43841	6.50265e-05	0.00218425	-2.12798	Icam1	25464
1377142_at	-0.530964	7.5678	-6.43639	6.51987e-05	0.00218632	-2.13082	Trpm3	309407
1382680_at	1.29266	8.3911	6.43383	6.54174e-05	0.00218993	-2.13442	Plin2	298199
1382613_at	0.775128	7.48931	6.42859	6.5867e-05	0.00220125	-2.14179	Shc4	679845
1383204_at	-0.314315	9.55783	-6.42336	6.63193e-05	0.00220993	-2.14916	Znrf1	690769
1383707_at	-0.659825	8.84085	-6.42295	6.63547e-05	0.00220993	-2.14973	Gria4	29629
1370184_at	0.348384	10.8615	6.42112	6.6514e-05	0.00220993	-2.15231	Cfl1	29271
1376946_at	-0.512759	8.97938	-6.4197	6.66376e-05	0.00220993	-2.15431	NA	NA
1378144_at	-0.000413938	6.97222	-6.41819	6.67695e-05	0.00220993	-2.15643	NA	NA
1367725_at	0.477172	8.827	6.41559	6.69973e-05	0.00220993	-2.1601	Pim3	64534
1372155_at	0.158942	9.47737	6.41551	6.70043e-05	0.00220993	-2.16021	Trim28	116698
1386894_at	0.408037	11.5464	6.41465	6.70801e-05	0.00220993	-2.16143	Hspd1	63868
1383986_at	0.434956	10.1826	6.41404	6.71338e-05	0.00220993	-2.16229	Tpm3	117557
1374908_at	-0.558678	7.06609	-6.40935	6.7548e-05	0.00221641	-2.16891	Fam69c	498891
1380063_at	1.43789	8.03179	6.40901	6.75781e-05	0.00221641	-2.16938	Ch25h	309527
1376652_at	0.881961	9.44228	6.407	6.77561e-05	0.00221641	-2.17221	C1qa	298566
1375892_at	0.893733	8.61411	6.40674	6.77794e-05	0.00221641	-2.17258	Elavl1	363854
1367713_at	0.651928	9.87704	6.40517	6.79193e-05	0.00221641	-2.1748	Eif2s1	54318
1387134_at	0.859881	6.78649	6.40422	6.80038e-05	0.00221641	-2.17614	Slfn4	114247
1370062_at	0.571045	10.8839	6.40261	6.81475e-05	0.00221743	-2.17841	Higd1a	140937
1373057_at	-0.903817	8.53387	-6.39886	6.84831e-05	0.00222469	-2.18369	Lzts3	280670
1383901_at	-0.340366	8.79535	-6.39659	6.86877e-05	0.00222652	-2.1869	NA	NA
1382685_at	-0.744409	7.53526	-6.39532	6.88025e-05	0.00222652	-2.1887	Slit2	360272
1372923_at	-0.000421694	8.77699	-6.39388	6.89322e-05	0.00222652	-2.19073	NA	NA
1370244_at	0.86489	10.6895	6.39238	6.90686e-05	0.00222652	-2.19285	Ctsl	25697
1380082_at	-0.866167	8.68676	-6.392	6.9103e-05	0.00222652	-2.19339	NA	NA
1385106_at	-0.273691	9.38807	-6.38928	6.93501e-05	0.00222798	-2.19723	NA	NA
1374537_at	1.13604	9.19067	6.38842	6.94284e-05	0.00222798	-2.19844	Chsy1	292999
1382615_at	0.65663	8.1404	6.38778	6.9487e-05	0.00222798	-2.19935	Sec61a1	80843
1387219_at	1.06504	7.21116	6.38646	6.96073e-05	0.00222822	-2.20121	Adm	25026
1376860_at	-0.278317	8.70231	-6.37986	7.02138e-05	0.002244	-2.21054	Slc22a23	64559
1371774_at	0.801178	10.7467	6.37771	7.04127e-05	0.00224498	-2.21358	Sat1	302642
1373188_at	-0.981333	9.76298	-6.37707	7.04717e-05	0.00224498	-2.21448	Scn4b	315611
1384968_at	0.641313	6.85107	6.37525	7.06407e-05	0.00224674	-2.21706	Sh3bp2	305450
1368244_at	-0.254147	7.23868	-6.36947	7.11801e-05	0.00226025	-2.22524	As3mt	140925
1375186_at	0.85134	9.5691	6.36385	7.17085e-05	0.00227338	-2.23319	Dph3	680594
1371014_at	-0.603997	10.6495	-6.36021	7.20531e-05	0.00228064	-2.23835	Plcb1	24654
1374404_at	1.17174	8.43693	6.35898	7.21698e-05	0.00228068	-2.24009	Jun	24516
1383971_at	-0.625337	7.59811	-6.35424	7.26217e-05	0.00228105	-2.2468	Slc30a10	289353
1375934_at	-0.46411	8.71982	-6.35373	7.26713e-05	0.00228105	-2.24754	Rnf128	315911
1384386_at	0.000471523	7.05601	6.35372	7.26716e-05	0.00228105	-2.24754	Rasa2	25597
1377739_at	0.592199	8.19651	6.35334	7.27088e-05	0.00228105	-2.24809	Gng12	114120
1372642_at	0.780431	8.52093	6.35281	7.27588e-05	0.00228105	-2.24883	NA	NA
1387275_at	0.949433	7.6361	6.35059	7.29721e-05	0.00228411	-2.25198	Sox11	84046
1383405_at	-0.375489	8.64247	-6.34772	7.32488e-05	0.00228524	-2.25605	Ppp1r26	685398
1373393_at	0.362247	8.57203	6.34728	7.32917e-05	0.00228524	-2.25668	Ext1	299907
1374036_at	0.682052	7.08264	6.34332	7.36752e-05	0.00228524	-2.26229	Mcm2	312538
1381812_at	-0.646334	7.44976	-6.34227	7.37774e-05	0.00228524	-2.26378	NA	NA
1377058_at	0.304929	6.91736	6.34094	7.39076e-05	0.00228524	-2.26568	NA	NA
1385912_at	-0.423148	7.6324	-6.34046	7.39541e-05	0.00228524	-2.26636	Dusp15	362238
1382032_at	-0.404486	9.0638	-6.33818	7.41772e-05	0.00228524	-2.26959	NA	NA
1375551_at	0.863726	7.61717	6.33799	7.41958e-05	0.00228524	-2.26986	Ccdc86	293738
1376661_at	-0.293512	8.21922	-6.33753	7.4241e-05	0.00228524	-2.27052	Kazn	313672
1382007_at	0.796015	8.55014	6.33718	7.42753e-05	0.00228524	-2.27102	Sh3glb1	292156
1367710_at	0.606797	8.87348	6.33712	7.42809e-05	0.00228524	-2.2711	Psme2	29614
1371244_at	0.764914	10.0689	6.33361	7.46255e-05	0.00229227	-2.27607	Aprt	292072
1371150_at	1.14665	8.11024	6.3314	7.48444e-05	0.00229542	-2.27922	Ccnd1	58919
1372458_at	0.58533	8.61787	6.32673	7.53073e-05	0.00230293	-2.28585	Kmt5a	689820
1371166_at	0.581464	6.62692	6.32489	7.54903e-05	0.00230293	-2.28846	Nos3	24600
1376869_at	-0.40657	9.58962	-6.32315	7.56645e-05	0.00230293	-2.29094	Tle4	25565
1370003_at	0.511037	11.3908	6.32177	7.58028e-05	0.00230293	-2.2929	Eef2	29565
1370281_at	0.932645	10.9634	6.32118	7.58617e-05	0.00230293	-2.29374	Fabp5	140868
1373595_at	0.413931	9.03811	6.31851	7.613e-05	0.00230293	-2.29753	Tmem43	362401
1385954_at	-0.825948	9.86488	-6.31755	7.62268e-05	0.00230293	-2.2989	LOC100125362	100125362
1385061_at	-0.606786	9.30555	-6.31675	7.63074e-05	0.00230293	-2.30004	Tmem229a	685756
1378576_at	-0.00081946	6.24045	-6.31424	7.65612e-05	0.00230293	-2.30361	Sirt4	304539
1385868_at	-0.260751	10.7691	-6.31378	7.66077e-05	0.00230293	-2.30426	NA	NA
1372478_at	0.677762	7.54254	6.31274	7.67133e-05	0.00230293	-2.30574	Cmtm7	501065
1368361_a_at	0.753822	8.42341	6.31119	7.68715e-05	0.00230293	-2.30796	Ptpn2	117063
1370561_at	1.38301	6.82191	6.31066	7.69256e-05	0.00230293	-2.30871	A3galt2	171553
1367971_at	0.410212	10.5465	6.31036	7.69557e-05	0.00230293	-2.30913	Ptp4a2	85237
1374513_at	-0.224971	11.9503	-6.30976	7.7017e-05	0.00230293	-2.30999	NA	NA
1371136_at	-0.305917	9.72144	-6.30866	7.71295e-05	0.00230293	-2.31156	Ppm1b	24667
1385322_at	-0.502704	8.33562	-6.30443	7.75626e-05	0.00230293	-2.31758	NA	NA
1377594_at	0.838711	7.79015	6.3035	7.7658e-05	0.00230293	-2.3189	Shc1	85385
1372510_at	1.63786	9.57978	6.30317	7.76918e-05	0.00230293	-2.31937	Srxn1	296271
1379333_at	-0.475186	7.92886	-6.30036	7.79818e-05	0.00230293	-2.32337	Armcx6	363496
1382890_at	-0.778841	7.86139	-6.30019	7.79998e-05	0.00230293	-2.32362	NA	NA
1385280_at	-0.315981	8.30692	-6.29996	7.80231e-05	0.00230293	-2.32394	Tvp23a	360467
1383491_at	0.725567	7.53018	6.29883	7.81395e-05	0.00230293	-2.32555	Aen	361594
1367998_at	1.98366	7.70075	6.2986	7.81637e-05	0.00230293	-2.32588	Slpi	84386
1380571_at	-0.400755	7.05498	-6.29834	7.81911e-05	0.00230293	-2.32626	NA	NA
1383811_at	-0.504834	9.54028	-6.29789	7.82371e-05	0.00230293	-2.32689	LOC100362814	100362814
1374968_at	-0.424889	8.62832	-6.29789	7.82375e-05	0.00230293	-2.32689	Ago1	313594
1374397_at	0.607365	10.7031	6.29353	7.86907e-05	0.00230899	-2.3331	Eif2s2	296302
1383850_at	-0.00258973	8.41026	-6.29322	7.87229e-05	0.00230899	-2.33354	NA	NA
1383257_at	-0.586038	10.8563	-6.29254	7.8794e-05	0.00230899	-2.33451	Rbfox1	302920
1384834_at	-0.655433	8.92044	-6.28941	7.91225e-05	0.00231518	-2.33898	Cobl	305497
1368055_a_at	1.00032	8.56217	6.28593	7.94884e-05	0.00232245	-2.34394	Lmna	60374
1375104_at	0.487715	6.93359	6.28359	7.97358e-05	0.00232624	-2.34729	Ppp1r14b	259225
1378978_a_at	-0.654094	7.40052	-6.27583	8.05613e-05	0.00234274	-2.35836	Prr12	361569
1381325_at	-0.874016	8.00077	-6.27563	8.05832e-05	0.00234274	-2.35865	NA	NA
1380943_at	-0.2277	8.44535	-6.27493	8.06573e-05	0.00234274	-2.35964	Ldah	313949
1372550_at	0.678127	8.86641	6.27253	8.09148e-05	0.002343	-2.36306	Kpnb1	24917
1386967_at	0.827549	9.12628	6.27158	8.10177e-05	0.002343	-2.36443	NA	NA
1379451_at	-0.447941	8.89985	-6.27137	8.10402e-05	0.002343	-2.36473	Ssbp2	361877
1369931_at	0.245217	11.478	6.27044	8.11408e-05	0.002343	-2.36606	NA	NA
1385235_at	-0.426825	11.1052	-6.26589	8.16331e-05	0.00235354	-2.37256	Rbfox1	302920
1374842_at	0.533294	9.10093	6.26486	8.17442e-05	0.00235354	-2.37402	Cebpz	362686
1385492_at	-0.574212	7.31173	-6.26239	8.20133e-05	0.00235752	-2.37756	Neto1	307206
1369665_a_at	0.640706	7.61619	6.26065	8.22035e-05	0.00235752	-2.38005	Il18	29197
1367831_at	0.623738	7.74273	6.2593	8.2351e-05	0.00235752	-2.38197	Tp53	24842
1373975_at	1.84204	7.85202	6.2583	8.24613e-05	0.00235752	-2.38341	Inmt	368066
1379558_at	-0.455642	7.8469	-6.25548	8.27706e-05	0.00235752	-2.38744	Zfp874b	680222
1383673_at	-0.394559	9.83571	-6.25534	8.27868e-05	0.00235752	-2.38764	Nap1l2	317247
1383765_at	-0.514425	7.95829	-6.25524	8.27976e-05	0.00235752	-2.38779	NA	NA
1386310_at	-0.81172	6.90724	-6.25488	8.28372e-05	0.00235752	-2.3883	Hapln1	29331
1383403_at	-0.596557	9.92458	-6.25367	8.29702e-05	0.00235791	-2.39002	Casd1	678772
1370968_at	0.371767	8.17055	6.25247	8.3103e-05	0.00235829	-2.39174	Nfkb1	81736
1375951_at	1.29493	7.54827	6.24943	8.34409e-05	0.00236448	-2.3961	Thbd	83580
1373987_at	-0.48932	8.98367	-6.2475	8.36555e-05	0.00236716	-2.39886	NA	NA
1380243_at	0.0121873	6.36851	6.24474	8.39632e-05	0.00237247	-2.40281	Mms22l	313108
1383554_at	-0.256334	7.82866	-6.241	8.43831e-05	0.00238093	-2.40817	Rnf128	315911
1369736_at	1.32859	7.27376	6.23889	8.462e-05	0.00238138	-2.41118	Emp1	25314
1370261_at	0.406841	7.41991	6.23871	8.46403e-05	0.00238138	-2.41144	Rps6ka1	81771
1379182_at	-0.623275	7.04352	-6.23628	8.49153e-05	0.00238386	-2.41493	Trerf1	316219
1384229_at	-0.311809	7.96607	-6.2358	8.49697e-05	0.00238386	-2.41561	Gnal	24611
1370848_at	0.652614	9.92989	6.23397	8.5178e-05	0.00238439	-2.41825	Slc2a1	24778
1373876_at	0.526234	8.0192	6.23351	8.523e-05	0.00238439	-2.4189	Eif4e2	363275
1368693_at	0.669716	6.78125	6.23213	8.53866e-05	0.00238498	-2.42087	Fgr	79113
1370728_at	0.956603	6.87774	6.23087	8.55307e-05	0.00238498	-2.42269	NA	NA
1368008_at	-0.847011	8.08748	-6.2296	8.56758e-05	0.00238498	-2.42451	Prom1	60357
1383743_at	-0.529868	7.70703	-6.22735	8.59334e-05	0.00238498	-2.42773	Carmil1	306941
1370342_at	-0.333711	8.70855	-6.2265	8.60306e-05	0.00238498	-2.42895	Kcnk2	170899
1375011_at	-0.721996	8.76765	-6.22645	8.60368e-05	0.00238498	-2.42903	NA	NA
1383566_at	-0.841516	9.70518	-6.22593	8.60963e-05	0.00238498	-2.42977	NA	NA
1370174_at	0.752835	7.89319	6.22479	8.62278e-05	0.00238527	-2.43141	Ppp1r15a	171071
1376935_at	0.590798	7.32452	6.21987	8.67959e-05	0.00239191	-2.43846	LOC100911553	100911553
1380346_at	0.914791	7.13927	6.21975	8.68097e-05	0.00239191	-2.43864	Serpinb1a	291091
1376615_at	0.000434835	7.12577	6.21801	8.70122e-05	0.00239191	-2.44114	Tead3	294299
1374399_at	0.487074	7.382	6.21555	8.72982e-05	0.00239191	-2.44467	Ehd4	192204
1371297_at	0.620116	12.2476	6.21445	8.74267e-05	0.00239191	-2.44625	Rpl7a	296596
1372381_at	-0.456088	11.5532	-6.21417	8.74596e-05	0.00239191	-2.44665	NA	NA
1375663_at	0.387598	9.00399	6.21363	8.75219e-05	0.00239191	-2.44742	Ube2f	363284
1376579_at	0.652488	8.98364	6.2122	8.76901e-05	0.00239191	-2.44948	Lap3	289668
1374930_at	-0.412389	8.51248	-6.20761	8.82295e-05	0.00239191	-2.45607	Shisa9	100361134
1367542_at	-0.00120208	8.56457	-6.20736	8.82594e-05	0.00239191	-2.45643	NA	NA
1370682_at	0.366521	6.62242	6.20624	8.83914e-05	0.00239191	-2.45804	Lilrb3l	361493
1384946_at	0.191294	6.18017	6.2058	8.8444e-05	0.00239191	-2.45868	Tlr1	305354
1375280_at	0.314502	8.62645	6.20571	8.84539e-05	0.00239191	-2.4588	Desi2	289277
1368516_at	-0.254401	8.88797	-6.20462	8.85832e-05	0.00239191	-2.46037	Ptpra	25167
1385836_at	-0.494966	7.84253	-6.20407	8.86485e-05	0.00239191	-2.46116	NA	NA
1373469_at	-0.297562	10.4675	-6.20387	8.86728e-05	0.00239191	-2.46145	Hacd3	300783
1380682_at	-0.463284	8.56123	-6.20382	8.86778e-05	0.00239191	-2.46151	Mex3b	308790
1383485_at	0.48596	7.64608	6.20333	8.8736e-05	0.00239191	-2.46222	Mdm2	314856
1370026_at	0.685211	10.3098	6.2028	8.87995e-05	0.00239191	-2.46299	Cryab	25420
1370398_at	-0.251317	8.20143	-6.20111	8.89998e-05	0.00239191	-2.46541	Spata7	192225
1375879_at	-0.358679	8.92738	-6.19932	8.92143e-05	0.00239191	-2.46799	NA	NA
1380887_at	-0.000518091	6.71742	-6.19909	8.92407e-05	0.00239191	-2.46831	NA	NA
1373095_at	-0.374793	9.50255	-6.19899	8.92529e-05	0.00239191	-2.46846	Arel1	299197
1368118_at	0.459095	8.24071	6.19637	8.95666e-05	0.00239396	-2.47223	Bcl10	83477
1376593_at	-0.361576	9.83499	-6.19633	8.95721e-05	0.00239396	-2.47229	Foxo3	294515
1378083_at	-0.592618	9.57876	-6.191	9.02129e-05	0.00240783	-2.47995	NA	NA
1382795_at	-0.381562	8.05392	-6.18956	9.03878e-05	0.00240924	-2.48203	NA	NA
1371769_at	0.654	7.72403	6.18688	9.07121e-05	0.00241321	-2.48588	Scamp2	65168
1381248_at	-0.323267	8.24691	-6.1859	9.08314e-05	0.00241321	-2.48729	NA	NA
1371382_at	0.97068	8.02009	6.18531	9.09032e-05	0.00241321	-2.48814	Flna	293860
1376623_at	-0.429585	7.19795	-6.18419	9.10399e-05	0.0024136	-2.48976	Tmem204	287129
1374782_at	0.00050575	6.44774	6.18099	9.14313e-05	0.00242072	-2.49436	Rhpn1	300030
1381350_at	-0.584935	8.76176	-6.17767	9.18402e-05	0.00242829	-2.49916	NA	NA
1381850_at	0.487161	8.31562	6.17245	9.24855e-05	0.00244209	-2.50668	Ppp1r12a	116670
1387260_at	0.894365	7.77568	6.17067	9.27067e-05	0.00244278	-2.50924	Klf4	114505
1373652_at	-0.395127	8.55186	-6.17025	9.27592e-05	0.00244278	-2.50985	Cnst	498297
1387242_at	0.30526	7.74023	6.16651	9.32255e-05	0.00245179	-2.51524	Eif2ak2	54287
1380564_at	-0.000400367	7.91758	-6.16429	9.35042e-05	0.0024537	-2.51845	NA	NA
1384128_at	-0.000240092	8.53172	-6.16317	9.36447e-05	0.0024537	-2.52006	Cep104	246295
1370234_at	0.977561	8.99785	6.16106	9.39109e-05	0.0024537	-2.52311	Fn1	25661
1375268_at	1.24102	7.91798	6.16076	9.39485e-05	0.0024537	-2.52354	Rps27l	681429
1371691_at	0.622477	9.17489	6.16029	9.40073e-05	0.0024537	-2.52421	Rarres2	297073
1372101_at	-0.686094	10.7287	-6.16001	9.40432e-05	0.0024537	-2.52462	Plpp3	192270
1367639_a_at	0.729245	11.7829	6.15822	9.42697e-05	0.00245636	-2.5272	NA	NA
1373156_at	-0.240582	10.2333	-6.15709	9.44128e-05	0.00245685	-2.52883	Armcx2	367903
1368378_at	-0.776968	8.04104	-6.15505	9.4672e-05	0.00245751	-2.53178	Aldh1l1	64392
1371440_at	0.391013	9.52608	6.15464	9.47248e-05	0.00245751	-2.53238	B2m	24223
1368865_at	-0.234426	10.5025	-6.15396	9.48116e-05	0.00245751	-2.53336	Synpr	66030
1368145_at	-0.196157	12.1124	-6.15232	9.50202e-05	0.00245779	-2.53572	Pcp4	25510
1385434_at	0.687834	7.20827	6.15021	9.52902e-05	0.00245779	-2.53877	NA	NA
1385284_at	-0.539694	7.07715	-6.14926	9.54128e-05	0.00245779	-2.54015	NA	NA
1372041_at	-0.616808	8.78977	-6.14912	9.54299e-05	0.00245779	-2.54034	Dlg3	58948
1383119_at	0.627891	7.95273	6.14868	9.54872e-05	0.00245779	-2.54098	Ogfrl1	316290
1384098_at	0.621122	7.24259	6.14747	9.56427e-05	0.00245779	-2.54273	Rnf125	361296
1372785_at	-0.262997	9.85194	-6.14707	9.56935e-05	0.00245779	-2.5433	Ash1l	310638
1373421_at	1.12547	7.72626	6.14567	9.58745e-05	0.00245924	-2.54533	Tgif1	316742
1371644_at	0.646764	10.0596	6.14075	9.65117e-05	0.00247195	-2.55245	Twf1	315265
1374883_at	-0.425397	9.32787	-6.13991	9.66204e-05	0.00247195	-2.55366	Mtmr7	306490
1374648_at	-0.488177	8.57495	-6.13818	9.68456e-05	0.00247451	-2.55616	Gpr155	311730
1372036_at	-0.00138831	9.79578	-6.13638	9.70805e-05	0.00247731	-2.55876	Cd2bp2	293505
1368464_at	0.554127	6.96401	6.1341	9.73797e-05	0.00247898	-2.56206	Clec10a	64195
1383918_at	-0.347373	7.70276	-6.13397	9.73971e-05	0.00247898	-2.56225	Arsg	303631
1373125_at	-0.411986	8.83532	-6.12854	9.81124e-05	0.00249398	-2.57011	Klc2	309159
1379584_at	0.595271	6.16697	6.12544	9.85232e-05	0.0025012	-2.5746	NA	NA
1371112_at	0.503511	6.50826	6.1233	9.88068e-05	0.0025024	-2.57769	Ret	24716
1378446_at	0.784185	7.9501	6.12318	9.88239e-05	0.0025024	-2.57787	NA	NA
1371656_at	0.478321	10.7099	6.11599	9.97862e-05	0.00252095	-2.58828	Cct4	29374
1375575_at	-0.383119	11.0013	-6.1158	9.98118e-05	0.00252095	-2.58855	Camk2b	24245
1370603_a_at	0.511753	6.59236	6.1143	0.000100014	0.00252201	-2.59073	Ptprc	24699
1378874_at	0.000317505	6.73379	6.1136	0.000100109	0.00252201	-2.59175	Cdk2	362817
1384744_at	-0.379995	6.91839	-6.10936	0.000100683	0.00253133	-2.59789	Ccdc184	500925
1373771_at	-0.602805	7.81191	-6.1086	0.000100787	0.00253133	-2.599	Zbtb34	689174
1374131_at	-0.521045	8.73168	-6.10792	0.00010088	0.00253133	-2.59998	NA	NA
1369942_at	0.143251	8.97271	6.1071	0.000100992	0.00253133	-2.60117	Actn4	63836
1380182_at	-0.584966	9.46167	-6.10041	0.000101909	0.00255108	-2.61088	Etl4	291356
1384258_at	-0.000434919	6.21588	-6.09831	0.000102199	0.00255489	-2.61393	NA	NA
1377663_at	0.57021	7.91878	6.09743	0.00010232	0.00255489	-2.6152	Rnd3	295588
1376566_at	-0.000355617	7.44288	-6.09601	0.000102516	0.00255638	-2.61726	NA	NA
1377630_at	-0.131353	9.99534	-6.09414	0.000102777	0.00255638	-2.61998	Tspan13	366602
1376594_at	0.547185	8.34597	6.09332	0.00010289	0.00255638	-2.62116	Vezf1	287615
1379416_at	-0.388401	8.67385	-6.09327	0.000102897	0.00255638	-2.62124	LOC100362819	100362819
1370295_at	0.440704	10.8759	6.0915	0.000103144	0.00255929	-2.62381	Nme1	191575
1376648_at	-0.526339	7.25529	-6.0878	0.000103662	0.00256575	-2.62919	Mycn	298894
1374750_at	-0.153072	8.94681	-6.08779	0.000103664	0.00256575	-2.62921	Fnip1	100362347
1371934_at	-0.290936	8.3734	-6.08408	0.000104185	0.00257244	-2.63459	Usp21	688466
1372758_at	0.940215	9.02743	6.08362	0.00010425	0.00257244	-2.63526	NA	NA
1383147_at	-0.386463	11.1507	-6.08309	0.000104325	0.00257244	-2.63604	NA	NA
1377577_at	0.644856	7.84844	6.08079	0.000104651	0.00257664	-2.63938	Gmps	295088
1372192_at	-0.317419	9.74683	-6.08004	0.000104756	0.00257664	-2.64046	Rprd1a	291736
1378262_at	0.597271	9.00529	6.07764	0.000105098	0.00257851	-2.64395	NA	NA
1382692_at	1.27988	7.10813	6.07762	0.000105101	0.00257851	-2.64399	Clec7a	502902
1376574_at	1.05545	7.50925	6.07563	0.000105384	0.00257851	-2.64688	NA	NA
1382204_at	-0.360652	7.28204	-6.07398	0.00010562	0.00257851	-2.64928	Trhde	366894
1377306_at	-0.421084	9.71375	-6.07351	0.000105688	0.00257851	-2.64997	LOC102551716	102551716
1374095_at	0.000330199	7.68224	6.07301	0.00010576	0.00257851	-2.6507	Galnt6	100361647
1378640_at	0.41754	6.54085	6.07285	0.000105782	0.00257851	-2.65092	Uhrf1	316129
1375181_at	0.713775	11.9837	6.07219	0.000105877	0.00257851	-2.65188	Rpl12	499782
1376808_at	-0.196354	8.84215	-6.07094	0.000106056	0.00257892	-2.6537	NA	NA
1367716_at	-0.374001	10.8037	-6.06936	0.000106284	0.00257892	-2.65601	Itfg1	171083
1373280_at	0.367651	8.72453	6.06935	0.000106285	0.00257892	-2.65602	Ruvbl2	292907
1384331_at	1.47748	8.12548	6.06667	0.000106673	0.00258514	-2.65992	Srxn1	296271
1386581_at	0.343761	7.16603	6.06572	0.000106809	0.00258528	-2.6613	Itgav	296456
1383826_at	-0.594458	9.59246	-6.06449	0.000106988	0.00258644	-2.66309	Rab40b	303754
1367846_at	1.69557	8.47674	6.06344	0.00010714	0.00258695	-2.66462	S100a4	24615
1383800_at	-0.316336	9.51607	-6.06101	0.000107494	0.00259233	-2.66816	Fam155a	498667
1368014_at	1.82112	7.44361	6.05943	0.000107726	0.00259474	-2.67047	Ptges	59103
1374180_at	0.824438	9.21164	6.05196	0.000108824	0.002618	-2.68135	Eif1a	317163
1377374_at	-0.453186	8.15147	-6.04911	0.000109245	0.00262169	-2.6855	NA	NA
1367456_at	0.449918	11.0566	6.04844	0.000109344	0.00262169	-2.68648	NA	NA
1381336_at	-0.339208	8.23493	-6.04693	0.00010957	0.00262169	-2.68869	NA	NA
1384519_at	0.511296	8.14442	6.04656	0.000109625	0.00262169	-2.68923	Sec63	309858
1379900_at	-0.479745	8.93275	-6.04562	0.000109765	0.00262169	-2.6906	Aldh5a1	291133
1376728_at	0.536415	7.31369	6.04556	0.000109774	0.00262169	-2.69068	Rbm47	305340
1369704_at	1.11035	8.7795	6.04365	0.000110059	0.00262405	-2.69347	Slc6a20	113918
1375137_at	0.448	9.26515	6.04253	0.000110226	0.00262405	-2.6951	Arpc2	301511
1374056_at	-0.731808	8.53286	-6.04224	0.000110271	0.00262405	-2.69553	Rbm24	690139
1387148_at	-0.572518	11.4188	-6.04044	0.000110541	0.00262613	-2.69816	Gprasp1	171407
1379693_at	-0.718941	9.11327	-6.03879	0.000110789	0.00262613	-2.70056	Robo2	84409
1368994_a_at	-0.156167	7.55925	-6.03784	0.000110933	0.00262613	-2.70196	Ralgapa1	56785
1377621_at	-0.328713	10.1774	-6.03751	0.000110982	0.00262613	-2.70243	NA	NA
1377945_at	0.48488	7.88053	6.03724	0.000111023	0.00262613	-2.70283	Ddx18	308490
1370830_at	0.553559	7.41002	6.03479	0.000111394	0.00263174	-2.7064	Egfr	24329
1373504_at	0.952059	7.39736	6.03275	0.000111703	0.00263465	-2.70938	Glipr1	299783
1387382_at	-0.573256	7.32542	-6.03222	0.000111783	0.00263465	-2.71015	Hnmt	81676
1371090_at	0.595587	7.49336	6.03104	0.000111964	0.00263575	-2.71188	Scamp2	65168
1374079_at	-0.431786	8.94733	-6.02852	0.000112348	0.00264008	-2.71556	Dcun1d4	360928
1372173_at	0.145705	8.22838	6.02808	0.000112415	0.00264008	-2.7162	Snrnp40	313056
1377042_at	0.425452	8.75652	6.0269	0.000112596	0.0026412	-2.71793	Pcgf5	681178
1370172_at	0.616087	10.1081	6.02377	0.000113078	0.00264655	-2.72251	Sod2	24787
1381048_at	-0.000332208	7.33812	-6.02367	0.000113093	0.00264655	-2.72265	NA	NA
1372953_at	-0.36435	11.4901	-6.02143	0.000113438	0.0026515	-2.72592	Ncald	553106
1382311_at	0.544472	7.94025	6.01957	0.000113727	0.00265392	-2.72865	Tifa	310877
1378475_at	0.24528	7.42582	6.01869	0.000113863	0.00265392	-2.72994	Appbp2	303396
1378282_at	0.228362	8.73018	6.01816	0.000113945	0.00265392	-2.7307	Csnk2a2	307641
1381309_at	-0.63404	7.71783	-6.01707	0.000114114	0.00265473	-2.7323	NA	NA
1374887_at	-0.000274625	7.69689	-6.01515	0.000114414	0.00265858	-2.73511	Tubgcp6	362980
1377768_at	-0.895974	8.69738	-6.01106	0.000115053	0.00267029	-2.74109	Kctd1	291772
1372056_at	0.748736	7.93597	6.00986	0.000115242	0.00267153	-2.74285	Cmtm6	316035
1367457_at	-0.139764	10.0712	-6.00879	0.000115409	0.00267227	-2.7444	Becn1	114558
1381878_at	0.580303	8.18408	6.00658	0.000115758	0.00267721	-2.74764	Ubn1	302935
1367668_a_at	-0.267496	12.5259	-6.00386	0.000116188	0.00268174	-2.75163	Scd2	83792
1384347_at	-0.000527772	7.34571	-6.0029	0.000116341	0.00268174	-2.75303	Shc2	314612
1371384_at	0.555186	11.0323	6.00174	0.000116525	0.00268174	-2.75473	NA	NA
1379943_at	-0.298932	7.98978	-6.00111	0.000116626	0.00268174	-2.75566	NA	NA
1370212_at	0.539688	6.88119	6.00092	0.000116657	0.00268174	-2.75594	Homer3	29548
1372292_at	-0.249355	8.69589	-5.99937	0.000116904	0.00268174	-2.75821	NA	NA
1373839_at	-0.638083	9.02006	-5.99936	0.000116904	0.00268174	-2.75822	Igdcc4	363081
1384936_at	-0.444394	6.96679	-5.9964	0.000117379	0.0026895	-2.76256	NA	NA
1371641_at	0.18127	10.8757	5.99534	0.000117549	0.00269027	-2.76411	Cct7	297406
1380850_at	-0.39283	8.23533	-5.99406	0.000117754	0.00269117	-2.76599	NA	NA
1371529_at	0.418892	7.1271	5.99089	0.000118266	0.00269117	-2.77064	Ripk1	306886
1377455_at	-0.524309	9.41974	-5.99001	0.000118407	0.00269117	-2.77192	NA	NA
1382307_at	0.33154	8.8545	5.98917	0.000118543	0.00269117	-2.77315	Ppp1r12a	116670
1375522_at	0.346289	9.43476	5.989	0.000118572	0.00269117	-2.77341	Nmt1	259274
1385598_at	-0.516185	9.13115	-5.98887	0.000118593	0.00269117	-2.7736	NA	NA
1368049_at	0.361069	11.0792	5.98838	0.000118671	0.00269117	-2.77431	Tcp1	24818
1367671_at	0.666205	10.2838	5.98834	0.000118678	0.00269117	-2.77437	Pcna	25737
1374274_at	-0.000292998	6.99089	-5.98437	0.000119324	0.00270007	-2.78019	LOC685574	685574
1387224_at	-0.791531	9.72195	-5.98425	0.000119344	0.00270007	-2.78037	Dgkb	54248
1372241_at	0.197196	11.836	5.9822	0.000119678	0.00270453	-2.78337	Oaz1	25502
1373955_at	0.810946	9.29183	5.97977	0.000120076	0.00271043	-2.78694	Ipo5	306182
1378059_at	-0.528364	7.01302	-5.97558	0.000120767	0.00272292	-2.79309	Pla2g4e	296091
1383519_at	0.838017	7.65148	5.97366	0.000121085	0.00272594	-2.79591	NA	NA
1379957_at	0.0488608	7.10513	5.97276	0.000121235	0.00272594	-2.79724	Slfn13	303378
1383727_at	-0.00081231	7.40503	-5.97215	0.000121335	0.00272594	-2.79813	NA	NA
1371841_at	-0.202138	11.758	-5.97144	0.000121453	0.00272594	-2.79917	NA	NA
1383262_at	-0.124185	8.68807	-5.96961	0.000121758	0.00272967	-2.80186	NA	NA
1370504_a_at	0.553506	8.51672	5.96772	0.000122074	0.00273366	-2.80464	Pmp22	24660
1377853_at	-0.356723	8.0975	-5.96482	0.000122561	0.00273916	-2.80891	Tshz3	308523
1376320_at	-0.328658	8.42711	-5.9637	0.000122748	0.00273916	-2.81054	NA	NA
1369696_at	-0.337292	8.30653	-5.96296	0.000122873	0.00273916	-2.81164	NA	NA
1386287_at	0.390211	7.39092	5.96295	0.000122874	0.00273916	-2.81165	Slain2	305310
1379659_at	0.422087	7.35899	5.96133	0.000123148	0.0027403	-2.81403	Bmp2k	498333
1370871_at	0.53241	10.6728	5.96082	0.000123234	0.0027403	-2.81478	Hnrnpa3	362152
1374869_at	-0.331264	9.18809	-5.95925	0.0001235	0.0027403	-2.81709	NA	NA
1376098_a_at	1.46974	8.25766	5.95924	0.000123501	0.0027403	-2.8171	LOC102547700	102547700
1372755_at	-0.598091	10.2077	-5.95834	0.000123654	0.0027403	-2.81843	Mal2	362911
1367497_at	0.228313	9.57911	5.95664	0.000123942	0.0027403	-2.82093	Ptdss1	314553
1378824_at	-0.000346846	8.12365	-5.95603	0.000124045	0.0027403	-2.82182	NA	NA
1373244_at	-0.297893	9.23647	-5.95425	0.000124349	0.0027403	-2.82444	Tmub2	303567
1372406_at	0.700041	6.78965	5.95407	0.000124379	0.0027403	-2.82471	Mcm3	316273
1376882_at	-0.380199	9.26618	-5.95386	0.000124416	0.0027403	-2.82502	Ralgapb	362257
1380317_at	-0.683712	9.29915	-5.95364	0.000124452	0.0027403	-2.82533	Cdh10	29181
1381516_at	-0.000564201	6.82601	-5.9521	0.000124715	0.00274304	-2.8276	NA	NA
1370568_at	-0.576962	7.18411	-5.94706	0.000125581	0.00275283	-2.83502	Adra2c	24175
1370832_at	0.990814	7.1409	5.94656	0.000125667	0.00275283	-2.83575	Ccl4	116637
1384778_at	0.000438301	6.91167	5.94655	0.000125669	0.00275283	-2.83577	Ctrc	362653
1383638_at	-0.560647	8.20067	-5.94627	0.000125718	0.00275283	-2.83619	NA	NA
1374039_at	-0.409389	7.51161	-5.94374	0.000126154	0.00275634	-2.8399	Car14	791259
1373611_at	0.523384	7.92687	5.94233	0.0001264	0.00275634	-2.84199	Il17ra	312679
1371059_at	0.495746	7.27385	5.94187	0.000126479	0.00275634	-2.84266	Prkar2a	29699
1382792_at	0.354281	6.85569	5.94141	0.000126559	0.00275634	-2.84334	NA	NA
1382105_at	-0.512077	10.2965	-5.94132	0.000126576	0.00275634	-2.84348	Gnb5	83579
1374084_at	-0.621517	7.6444	-5.94025	0.000126761	0.00275733	-2.84505	NA	NA
1376570_at	0.398657	10.8669	5.93848	0.000127069	0.00276099	-2.84765	Cct5	294864
1370575_a_at	0.694711	9.67038	5.93602	0.0001275	0.0027615	-2.85128	Azin1	58961
1380692_at	0.624203	6.76115	5.93546	0.000127598	0.0027615	-2.85211	Rbl1	680111
1379691_at	0.495941	8.12735	5.93518	0.000127647	0.0027615	-2.85252	Prpf38b	499691
1379528_at	-0.000265451	8.42018	-5.93491	0.000127695	0.0027615	-2.85292	NA	NA
1382589_at	-0.000315267	6.95213	-5.93436	0.000127791	0.0027615	-2.85373	Ankrd55	361898
1387606_at	1.0336	7.03514	5.93327	0.000127983	0.00276237	-2.85533	Fgf2	54250
1368929_at	0.000293109	7.3147	5.93254	0.000128111	0.00276237	-2.85641	Nploc4	140639
1367727_at	-0.220068	9.30301	-5.92864	0.0001288	0.00276899	-2.86216	Cyth2	116692
1384542_at	-0.437604	7.74767	-5.92836	0.000128849	0.00276899	-2.86257	Znrf3	685487
1384392_at	-0.616665	8.84277	-5.92738	0.000129023	0.00276899	-2.86402	Cyp26b1	312495
1385744_at	-0.690102	7.52081	-5.92663	0.000129156	0.00276899	-2.86512	NA	NA
1381027_at	-0.000262586	6.95394	-5.92578	0.000129308	0.00276899	-2.86638	Micu1	365567
1383913_at	-0.481987	7.47053	-5.92378	0.000129664	0.00276899	-2.86933	LOC100911719	100911719
1376866_at	0.531776	7.15848	5.92244	0.000129903	0.00276899	-2.8713	Cd3eap	680493
1368819_at	0.613815	9.2956	5.92207	0.000129969	0.00276899	-2.87185	Itgb1	24511
1376167_at	-0.457433	9.0492	-5.92087	0.000130184	0.00276899	-2.87362	Asb1	316628
1368221_at	-0.302734	9.1964	-5.91983	0.000130371	0.00276899	-2.87516	Nr3c1	24413
1379664_at	0.469904	7.85627	5.91911	0.0001305	0.00276899	-2.87622	Zc3h13	305955
1368702_at	0.63543	7.15071	5.9183	0.000130645	0.00276899	-2.87742	Pawr	64513
1387497_at	-0.568067	7.30367	-5.91823	0.000130657	0.00276899	-2.87751	Npy5r	25340
1380549_at	0.287165	6.86426	5.91617	0.000131029	0.00276899	-2.88056	NA	NA
1376034_at	-0.292066	9.19173	-5.91507	0.000131228	0.00276899	-2.88219	Tcaf1	362353
1387007_at	0.230875	7.91432	5.91496	0.000131247	0.00276899	-2.88234	Gfra1	25454
1385948_at	-0.370608	7.17556	-5.91483	0.000131271	0.00276899	-2.88254	Mtus2	498136
1375856_at	-0.449471	10.5057	-5.91441	0.000131346	0.00276899	-2.88315	NA	NA
1373333_at	-0.316245	10.768	-5.91426	0.000131374	0.00276899	-2.88337	MGC109340	317409
1374771_at	-0.321907	8.59761	-5.91382	0.000131453	0.00276899	-2.88402	NA	NA
1383080_at	0.454215	9.90605	5.91342	0.000131525	0.00276899	-2.88461	Lamp2	24944
1372042_at	0.523498	7.75318	5.91294	0.000131613	0.00276899	-2.88533	Cmtm3	291813
1383887_at	-0.486799	10.4181	-5.91277	0.000131643	0.00276899	-2.88557	Lamp5	362220
1373134_at	-0.309963	8.39241	-5.9112	0.000131929	0.00277206	-2.8879	Fahd2a	296131
1372624_at	0.991869	8.83768	5.90989	0.000132167	0.00277409	-2.88983	Ano6	315272
1382875_at	-0.000265125	7.35129	-5.90751	0.000132601	0.00277513	-2.89335	Fam120b	308218
1384997_at	0.000486749	6.80172	5.9069	0.000132712	0.00277513	-2.89425	Aen	361594
1383288_at	0.565342	9.05518	5.90541	0.000132985	0.00277513	-2.89645	Mdm2	314856
1378482_at	0.847415	7.28157	5.90512	0.000133038	0.00277513	-2.89687	Mdfic	362325
1382455_at	-0.243845	9.65754	-5.90508	0.000133045	0.00277513	-2.89693	NA	NA
1374726_at	-0.00112138	6.55724	-5.90501	0.000133059	0.00277513	-2.89704	Fndc1	308099
1373590_at	0.435132	7.48834	5.90006	0.00013397	0.00278972	-2.90436	Stom	296655
1371329_at	0.492355	11.2286	5.89968	0.000134041	0.00278972	-2.90493	Eif5a	287444
1373080_at	0.416496	9.19706	5.89542	0.00013483	0.00280318	-2.91122	Papola	314417
1383254_at	-0.296764	10.4137	-5.89417	0.000135063	0.00280393	-2.91307	NA	NA
1373153_at	-0.000315649	7.47649	-5.8937	0.00013515	0.00280393	-2.91376	NA	NA
1378616_at	-0.392032	8.13108	-5.89178	0.000135509	0.00280582	-2.9166	Ccsap	307926
1372516_at	0.891496	7.08429	5.8917	0.000135525	0.00280582	-2.91673	Kif22	293502
1378412_at	-0.000287139	7.89584	-5.89024	0.000135798	0.00280852	-2.91889	Fam110b	500400
1381086_at	-0.000310638	5.8871	-5.88898	0.000136034	0.00281047	-2.92075	NA	NA
1370035_at	0.537165	10.2647	5.88721	0.000136367	0.0028144	-2.92337	Kras	24525
1369557_at	0.263488	6.78039	5.88377	0.000137016	0.00282208	-2.92846	Casp7	64026
1373311_at	-0.227087	7.77138	-5.88372	0.000137025	0.00282208	-2.92853	Phf3	363210
1378909_at	-0.512587	8.57157	-5.88155	0.000137438	0.00282453	-2.93176	NA	NA
1371791_at	0.312573	7.89361	5.88107	0.000137529	0.00282453	-2.93247	Surf4	619346
1382126_at	-0.326169	8.61177	-5.87931	0.000137863	0.00282453	-2.93507	NA	NA
1371688_at	0.433119	9.94782	5.87852	0.000138013	0.00282453	-2.93623	Tram1	312903
1377029_at	0.30948	9.39753	5.87829	0.000138056	0.00282453	-2.93657	NA	NA
1368683_at	0.836402	6.24584	5.87798	0.000138116	0.00282453	-2.93703	Olr1	140914
1373580_at	-0.190647	9.74843	-5.87783	0.000138144	0.00282453	-2.93725	Miga1	362058
1369619_at	0.000426558	6.4976	5.87637	0.000138424	0.00282731	-2.93942	Ucn2	170896
1377692_at	-0.405621	8.40018	-5.87366	0.000138943	0.00283498	-2.94343	Ppp1r21	362697
1369879_a_at	0.406455	10.2123	5.87274	0.000139121	0.00283569	-2.94481	Tmbim6	24822
1386181_at	0.566404	7.63795	5.86829	0.00013998	0.00284117	-2.9514	NA	NA
1376249_at	-0.301328	8.59493	-5.86813	0.00014001	0.00284117	-2.95164	Fuca2	292485
1371805_at	-0.165796	10.4553	-5.86674	0.000140279	0.00284117	-2.95369	Ankrd46	299982
1367597_at	0.521483	12.4979	5.86561	0.000140498	0.00284117	-2.95536	Rps8	65136
1368403_at	-0.361343	8.52489	-5.86542	0.000140537	0.00284117	-2.95566	Rbl2	81758
1372459_at	0.679365	8.0466	5.86464	0.000140687	0.00284117	-2.9568	Vasp	361517
1385197_at	-0.266538	6.80116	-5.86342	0.000140926	0.00284117	-2.95863	Mcf2	317598
1376158_at	-0.410744	9.41217	-5.86283	0.00014104	0.00284117	-2.95949	NA	NA
1382542_at	-0.421141	7.18066	-5.86211	0.000141182	0.00284117	-2.96056	NA	NA
1368082_at	0.349397	7.4965	5.86159	0.000141282	0.00284117	-2.96133	Slc4a2	24780
1367795_at	1.09931	9.56957	5.86154	0.000141294	0.00284117	-2.96142	Ifrd1	29596
1367463_at	0.329696	9.63192	5.8615	0.000141301	0.00284117	-2.96147	Phb2	114766
1371794_at	-0.389044	9.46694	-5.86064	0.000141469	0.00284117	-2.96274	NA	NA
1384900_at	0.385957	6.73171	5.86011	0.000141573	0.00284117	-2.96354	Mob3a	362833
1372844_at	0.000323843	7.12915	5.85985	0.000141624	0.00284117	-2.96392	Efna1	94268
1377862_at	0.000410847	6.80583	5.85927	0.000141738	0.00284117	-2.96478	NA	NA
1379380_at	0.378192	7.22031	5.85835	0.000141919	0.00284117	-2.96615	Spry1	294981
1379810_at	0.658637	9.37505	5.85731	0.000142123	0.00284117	-2.96769	Aimp1	114632
1371511_at	0.313962	11.3944	5.85731	0.000142123	0.00284117	-2.96769	Arpc2	301511
1383875_at	0.895567	6.54108	5.85496	0.000142587	0.00284611	-2.97118	Upk1b	303924
1385799_at	-0.448827	8.4357	-5.85458	0.000142661	0.00284611	-2.97174	Nxph1	25501
1381447_at	0.00025602	6.88709	5.85386	0.000142803	0.00284611	-2.9728	RGD1311517	313775
1368948_at	1.10646	7.17058	5.85175	0.000143221	0.00285158	-2.97594	Msn	81521
1367676_at	0.786288	8.67984	5.8504	0.000143489	0.00285375	-2.97794	NA	NA
1375067_at	-0.321262	9.15883	-5.84975	0.000143619	0.00285375	-2.97891	NA	NA
1376553_at	0.411312	7.57665	5.84713	0.000144142	0.00285845	-2.98281	Nthl1	29541
1379601_at	0.511607	7.75243	5.8471	0.000144147	0.00285845	-2.98285	Alkbh5	303193
1372982_at	-0.210766	11.6614	-5.84639	0.00014429	0.00285845	-2.98391	Ppp3r1	29748
1370266_at	0.541908	6.85726	5.84469	0.000144629	0.00286229	-2.98642	Parva	57341
1374112_at	-0.390827	7.96866	-5.84362	0.000144846	0.00286371	-2.98803	Mapk1ip1	499280
1385053_at	-0.302097	7.50798	-5.84079	0.000145414	0.00287207	-2.99222	Epha3	29210
1368599_at	-0.000359957	7.37395	-5.83935	0.000145706	0.00287353	-2.99437	Slc9a2	24783
1372255_at	0.46538	9.28494	5.83898	0.000145779	0.00287353	-2.99491	Rars	287191
1372439_at	1.03986	7.50789	5.83665	0.000146251	0.00287523	-2.99838	Col4a1	290905
1376495_at	-0.389213	7.94092	-5.83634	0.000146315	0.00287523	-2.99884	Sptb	314251
1377712_at	-0.253587	8.7908	-5.83575	0.000146436	0.00287523	-2.99972	NA	NA
1385711_at	0.0815177	7.50145	5.83514	0.000146558	0.00287523	-3.00062	Dimt1	294718
1372220_at	-0.34977	9.88209	-5.83497	0.000146593	0.00287523	-3.00088	NA	NA
1375469_at	0.467254	8.67839	5.83272	0.000147051	0.00288136	-3.00422	Smarca4	171379
1373233_at	0.32133	7.95047	5.83185	0.000147229	0.00288198	-3.00551	Lhfpl2	294643
1368404_at	-0.437544	9.22861	-5.8284	0.000147937	0.00288921	-3.01066	Dbn1	81653
1368141_at	0.347643	11.719	5.82813	0.000147991	0.00288921	-3.01105	Cnbp	64530
1367652_at	1.20032	7.99222	5.82791	0.000148037	0.00288921	-3.01138	Igfbp3	24484
1374393_at	0.446426	8.91822	5.82441	0.000148759	0.00290043	-3.01659	Hacd2	288058
1373605_at	-0.375185	9.27903	-5.82264	0.000149125	0.00290456	-3.01923	Trak1	316085
1367624_at	0.740034	11.1332	5.82197	0.000149265	0.00290456	-3.02023	Atf4	79255
1369963_at	0.720398	7.63218	5.82099	0.000149467	0.00290564	-3.02168	Pafah1b3	114113
1372011_at	-0.350714	9.92675	-5.81831	0.000150026	0.00290608	-3.02568	NA	NA
1379444_at	-0.516675	7.1047	-5.81782	0.000150128	0.00290608	-3.02641	NA	NA
1384313_at	-0.000327136	8.18161	-5.81738	0.000150219	0.00290608	-3.02706	Trappc5	363858
1374885_at	-0.479558	8.78332	-5.81705	0.000150288	0.00290608	-3.02755	Slc12a6	691209
1371998_at	0.531492	8.96922	5.81641	0.000150423	0.00290608	-3.02851	Mob1a	297387
1376886_at	-0.176578	8.55387	-5.81629	0.000150446	0.00290608	-3.02868	NA	NA
1384589_at	-0.000804735	7.45323	-5.81594	0.00015052	0.00290608	-3.0292	Spata2L	498963
1380827_at	-0.000420709	8.08782	-5.8152	0.000150675	0.00290624	-3.03031	Trmt1l	304851
1387342_at	0.768362	10.2546	5.81427	0.00015087	0.00290683	-3.03169	Gng5	79218
1369930_at	0.38712	11.1459	5.81328	0.000151078	0.00290683	-3.03316	Psma6	29673
1371684_at	0.516735	8.21534	5.81187	0.000151375	0.00290683	-3.03527	Pelo	294754
1367567_at	0.516182	11.8365	5.81052	0.00015166	0.00290683	-3.03729	Rpl6	117042
1382193_at	0.416003	9.87692	5.81027	0.000151713	0.00290683	-3.03766	Cisd2	295457
1371305_at	0.453594	11.7086	5.81023	0.000151721	0.00290683	-3.03772	NA	NA
1373809_at	-0.283136	10.4371	-5.81016	0.000151736	0.00290683	-3.03783	Kif1bp	606294
1371949_at	0.560822	9.98604	5.80903	0.000151975	0.00290776	-3.03951	Bzw1	363232
1367787_at	-0.219031	8.56534	-5.80853	0.000152079	0.00290776	-3.04025	Ica1	81024
1371407_at	-0.192444	12.0815	-5.80748	0.000152302	0.0029092	-3.04181	Nckap1	58823
1373499_at	0.944224	9.42695	5.80545	0.000152734	0.00291464	-3.04485	Gas5	81714
1382199_at	0.455698	7.87841	5.80242	0.000153378	0.0029241	-3.04936	Zcchc14	365018
1373019_at	-0.281193	10.9973	-5.80026	0.000153841	0.00293011	-3.05259	Eps15	313474
1374703_at	-0.438285	10.3515	-5.79896	0.000154121	0.0029326	-3.05453	NA	NA
1384007_at	-0.424196	10.0685	-5.79591	0.000154775	0.00294222	-3.05907	Atl1	362750
1382765_at	0.342928	7.48034	5.79416	0.000155155	0.00294396	-3.0617	LOC100911033	100911033
1370154_at	1.21102	10.0149	5.79356	0.000155283	0.00294396	-3.06258	Lyz2	25211
1379695_at	-0.00037171	6.78392	-5.79342	0.000155314	0.00294396	-3.06279	NA	NA
1375335_at	0.395525	12.2998	5.79213	0.000155593	0.00294477	-3.06471	Hsp90ab1	301252
1367907_a_at	0.249753	9.91302	5.79185	0.000155655	0.00294477	-3.06514	Cltb	116561
1377163_at	-0.346066	7.09899	-5.79067	0.00015591	0.00294576	-3.0669	Inhbb	25196
1380160_at	-0.766969	8.19415	-5.78973	0.000156116	0.00294576	-3.06831	Drp2	66027
1369788_s_at	0.821388	9.79936	5.78955	0.000156154	0.00294576	-3.06857	Jun	24516
1382923_at	0.670566	8.04041	5.7887	0.000156339	0.00294643	-3.06984	Syncrip	363113
1383210_at	1.04592	9.24194	5.78687	0.00015674	0.00295116	-3.07258	NA	NA
1378415_at	0.503658	8.1305	5.78596	0.000156938	0.00295208	-3.07394	NA	NA
1372835_at	0.828987	7.81056	5.78484	0.000157183	0.0029533	-3.07561	Rhoj	299145
1382271_at	-0.166565	7.74169	-5.78366	0.000157443	0.0029533	-3.07738	Rps6ka5	314384
1378920_at	0.000800838	6.1135	5.78362	0.000157451	0.0029533	-3.07743	NA	NA
1382040_at	0.974917	8.09743	5.78291	0.000157606	0.00295339	-3.07849	Eprs	289352
1382028_at	-0.0912118	8.94002	-5.78159	0.000157898	0.0029538	-3.08047	Pex19	289233
1377463_at	-0.488809	8.31817	-5.78136	0.000157948	0.0029538	-3.08081	NA	NA
1369036_at	-0.878228	7.60563	-5.78078	0.000158076	0.0029538	-3.08168	Grik2	54257
1372838_at	-0.3847	8.68093	-5.77803	0.000158685	0.00296237	-3.08579	Luc7l	360503
1383259_at	-0.000498294	8.17927	-5.77634	0.000159059	0.00296655	-3.08832	Mpp2	85275
1380570_at	-0.504081	9.20161	-5.76896	0.000160707	0.00299333	-3.09936	NA	NA
1378123_x_at	-0.185761	8.22505	-5.76804	0.000160913	0.00299333	-3.10073	Zbtb7a	117107
1386882_at	0.78938	8.63087	5.76781	0.000160965	0.00299333	-3.10107	Dynlt1	83462
1378177_at	0.445994	7.50591	5.7672	0.000161101	0.00299333	-3.10198	Gemin5	691231
1370555_at	-0.560539	9.85213	-5.76648	0.000161263	0.00299353	-3.10306	Nalcn	266760
1368551_at	0.618209	7.59852	5.76488	0.000161626	0.00299743	-3.10546	Prps2	24689
1380852_at	-0.425399	9.32981	-5.76397	0.000161831	0.00299843	-3.10682	Ralyl	294883
1373767_at	0.704615	8.19438	5.76288	0.000162079	0.0030002	-3.10846	Zfand2a	360772
1368291_at	0.531863	8.88453	5.76042	0.000162636	0.0030056	-3.11214	Birc2	60371
1374327_at	-0.188019	8.22764	-5.75999	0.000162734	0.0030056	-3.11278	Bbs4	300754
1371777_at	0.676592	9.10646	5.75958	0.000162827	0.0030056	-3.11339	NA	NA
1372181_at	-0.331507	8.66124	-5.75848	0.000163079	0.00300744	-3.11505	Rpa1	287524
1373636_at	-0.37366	8.01954	-5.757	0.000163415	0.00300827	-3.11725	Spock1	306759
1380229_at	1.61212	7.07766	5.75686	0.000163449	0.00300827	-3.11747	Maff	366960
1377992_at	0.285775	9.51431	5.75628	0.00016358	0.00300827	-3.11834	Dusp7	300980
1386906_a_at	0.402579	8.01439	5.75519	0.000163829	0.00301004	-3.11997	2018-09-09	83788
1374243_at	-0.439302	9.55841	-5.75409	0.000164082	0.00301188	-3.12161	NA	NA
1371956_at	-0.298175	11.5301	-5.75225	0.000164505	0.00301597	-3.12437	Pja1	683077
1372935_at	-0.521363	7.58968	-5.75179	0.00016461	0.00301597	-3.12506	Tmem119	304581
1370678_s_at	0.364108	9.9204	5.74895	0.000165266	0.00302284	-3.12931	Maoa	29253
1373070_at	-0.363971	9.14403	-5.74884	0.000165291	0.00302284	-3.12948	Mkrn1	296988
1373037_at	0.538801	6.9597	5.74572	0.000166016	0.00302941	-3.13416	Ube2l6	295704
1376024_at	-0.426963	8.64014	-5.74566	0.00016603	0.00302941	-3.13426	Stim1	361618
1368772_at	-0.632279	8.21771	-5.74528	0.000166119	0.00302941	-3.13483	Slc4a3	24781
1385253_at	-0.0910863	7.27157	-5.74343	0.000166548	0.00302941	-3.13759	Atg14	305831
1381915_at	-0.459371	9.43629	-5.74338	0.000166561	0.00302941	-3.13767	RGD1305938	310362
1378444_at	-0.25094	7.12993	-5.74334	0.000166571	0.00302941	-3.13774	NA	NA
1372389_at	0.927519	7.97201	5.74145	0.000167012	0.00303303	-3.14057	Ier2	494344
1386586_at	0.649758	7.81388	5.74082	0.00016716	0.00303303	-3.14152	Pak1ip1	361232
1377857_at	-0.83642	9.06972	-5.74052	0.00016723	0.00303303	-3.14197	Tmem196	500750
1383216_at	-0.368992	8.96315	-5.73859	0.000167681	0.00303842	-3.14485	Atmin	315037
1367978_at	-0.324149	9.43892	-5.73768	0.000167896	0.00303952	-3.14622	Adcy2	81636
1372004_at	0.349648	9.23954	5.73333	0.000168924	0.00305513	-3.15276	Hebp1	362454
1370236_at	-0.233687	10.1817	-5.73214	0.000169205	0.00305513	-3.15454	Ppt1	29411
1377299_at	0.714402	7.83291	5.73207	0.000169222	0.00305513	-3.15465	Nasp	298441
1377765_at	0.794863	7.57893	5.72905	0.00016994	0.00305882	-3.15918	Clic4	83718
1378440_at	0.766826	9.01893	5.72867	0.00017003	0.00305882	-3.15974	NA	NA
1379429_at	0.708131	9.51366	5.72833	0.000170111	0.00305882	-3.16026	NA	NA
1384308_at	-0.376238	7.67071	-5.72819	0.000170146	0.00305882	-3.16048	Meis1	686117
1377779_at	0.441992	8.16329	5.72795	0.000170201	0.00305882	-3.16083	Pdcl3	316348
1375174_at	0.347597	8.93531	5.72576	0.000170726	0.00306546	-3.16412	Dpy19l1	315496
1384449_at	0.727136	6.96339	5.72352	0.000171263	0.00306964	-3.16748	Pvt1	100910797
1372417_at	0.893691	8.07135	5.72314	0.000171355	0.00306964	-3.16806	Sertad1	361526
1381586_at	0.000483527	6.69001	5.72285	0.000171425	0.00306964	-3.1685	Ankib1	368062
1383880_at	0.000364115	7.18585	5.72164	0.000171715	0.00307205	-3.17031	Itgav	296456
1376764_at	-0.519931	9.42628	-5.72019	0.000172066	0.00307554	-3.17249	NA	NA
1372490_at	-0.387624	8.67939	-5.71892	0.000172373	0.00307581	-3.1744	Gpd1l	363159
1384285_at	0.785003	7.34459	5.71884	0.000172392	0.00307581	-3.17452	2018-03-03	364878
1372576_at	-0.313696	8.97837	-5.71752	0.000172712	0.00307844	-3.1765	Exd2	362759
1376686_at	-0.343216	7.96497	-5.71695	0.000172852	0.00307844	-3.17737	NA	NA
1370309_a_at	0.590609	10.5286	5.71298	0.000173818	0.00309286	-3.18334	NA	NA
1372443_at	-0.243643	10.9092	-5.71232	0.000173979	0.00309294	-3.18433	Lrp11	292462
1381996_at	-0.313595	11.7969	-5.7115	0.000174179	0.00309371	-3.18556	Gpm6b	192179
1375673_at	0.306309	7.68789	5.71	0.000174546	0.00309745	-3.18781	NA	NA
1370109_s_at	0.229952	12.2814	5.70763	0.000175128	0.00310403	-3.19138	Eef1a1	171361
1374326_at	0.410707	8.10009	5.70721	0.000175232	0.00310403	-3.19201	Ppan	298699
1380018_at	-0.000595246	6.39628	-5.70657	0.000175389	0.00310404	-3.19297	NA	NA
1373270_at	-0.249843	8.9043	-5.70588	0.000175559	0.00310427	-3.19401	Wipi1	303630
1375901_at	0.851216	8.96383	5.7049	0.000175802	0.00310578	-3.19549	NA	NA
1368225_at	-0.293262	9.04961	-5.70362	0.000176119	0.0031086	-3.19742	Exoc2	171455
1373129_at	-0.362332	9.89528	-5.70284	0.000176311	0.00310922	-3.19858	Pip4k2b	89812
1369738_s_at	1.1213	8.17337	5.70177	0.000176577	0.00311113	-3.2002	Crem	25620
1385633_at	-0.49131	8.6006	-5.70097	0.000176775	0.00311184	-3.2014	NA	NA
1376794_at	-0.159373	8.25082	-5.69931	0.000177189	0.00311385	-3.2039	Fbxl20	64039
1383447_at	-0.711475	8.07424	-5.69897	0.000177274	0.00311385	-3.20442	Etv5	303828
1369953_a_at	0.542163	9.4711	5.69862	0.000177362	0.00311385	-3.20495	Cd24	25145
1380073_at	-0.000497721	6.63893	-5.69767	0.000177599	0.00311524	-3.20637	Fry	304244
1368384_at	0.71688	9.08269	5.69217	0.000178979	0.00313666	-3.21466	Klk6	29245
1387662_at	0.481105	9.51653	5.68871	0.000179854	0.00314726	-3.21988	Syt4	64440
1376002_at	-0.000286132	7.6566	-5.68851	0.000179903	0.00314726	-3.22017	Parp11	500323
1371304_a_at	0.369839	11.5746	5.68684	0.000180327	0.00315105	-3.22269	NA	NA
1370372_at	-0.816681	9.27226	-5.68593	0.00018056	0.00315105	-3.22407	Rasd2	171099
1377916_at	0.671268	7.3833	5.68577	0.000180598	0.00315105	-3.2243	Slfn2	303380
1368173_at	0.766045	9.40973	5.68034	0.000181985	0.00317246	-3.23249	Nop58	60373
1371194_at	1.64077	8.01838	5.67954	0.000182193	0.00317327	-3.23371	Tnfaip6	84397
1370697_a_at	-0.328543	7.07759	-5.6789	0.000182356	0.00317332	-3.23467	Nexn	246172
1384148_at	0.498782	7.13724	5.67649	0.000182976	0.00318131	-3.2383	Rab20	689377
1383947_at	-0.342253	7.42401	-5.67421	0.000183566	0.00318676	-3.24174	NA	NA
1372208_at	-0.538638	9.47577	-5.67337	0.000183782	0.00318676	-3.24301	Ppp1r1b	360616
1383294_at	-0.493749	8.89872	-5.6728	0.000183932	0.00318676	-3.24388	Pdyn	29190
1387125_at	1.65019	7.23224	5.67278	0.000183935	0.00318676	-3.2439	S100a9	94195
1368854_at	-0.37632	12.2939	-5.67187	0.000184173	0.00318808	-3.24528	Vsnl1	24877
1373594_at	-0.284807	9.89654	-5.66787	0.000185215	0.00320332	-3.25132	Dnajc27	298859
1370333_a_at	0.445335	7.70919	5.66672	0.000185517	0.00320572	-3.25306	Igf1	24482
1373877_at	0.478379	11.2202	5.6623	0.000186677	0.00322296	-3.25973	Picalm	89816
1377700_at	-0.389542	10.2326	-5.66137	0.000186922	0.00322436	-3.26113	NA	NA
1376182_at	-0.42195	8.27676	-5.66043	0.000187171	0.00322584	-3.26256	Bptf	303617
1369188_at	0.000573869	6.67555	5.6594	0.000187443	0.00322772	-3.26411	Fbxo32	171043
1381992_at	-0.482756	8.25937	-5.65723	0.000188018	0.0032348	-3.26739	Kptn	308107
1367994_at	-0.399562	6.8264	-5.65365	0.000188972	0.00324714	-3.2728	Dpyd	81656
1374231_at	-0.285983	8.34531	-5.6533	0.000189064	0.00324714	-3.27333	Klf16	690820
1377340_at	2.42483	7.7065	5.64927	0.000190146	0.00326288	-3.27943	Tfpi2	286926
1376118_at	-0.000296288	7.02512	-5.64747	0.000190631	0.00326835	-3.28216	Otub2	314405
1371246_at	0.402662	9.85386	5.64313	0.000191803	0.00328561	-3.28872	Nutf2	291981
1369698_at	0.00065497	6.97739	5.64134	0.000192289	0.00329107	-3.29142	Abcc3	140668
1375845_at	-0.237954	9.74194	-5.63997	0.000192664	0.00329463	-3.29351	Aig1	292486
1383243_at	0.000340625	7.10457	5.63907	0.000192908	0.00329596	-3.29487	Cebpa	24252
1367800_at	0.812424	9.63289	5.63656	0.000193595	0.00330311	-3.29867	NA	NA
1368248_at	-0.360104	9.46686	-5.63632	0.000193661	0.00330311	-3.29903	Cds1	81925
1379816_at	-0.573766	8.79925	-5.63426	0.000194226	0.00330988	-3.30215	Fbrsl1	304572
1382015_at	-0.347107	8.27322	-5.63083	0.000195172	0.00332098	-3.30735	NA	NA
1368169_at	-0.000391532	7.97543	-5.63006	0.000195384	0.00332098	-3.30851	Pick1	84591
1383962_at	0.341746	7.72165	5.62975	0.000195471	0.00332098	-3.30898	Siva1	362791
1381583_at	-0.420763	8.66696	-5.62889	0.000195708	0.00332098	-3.31028	Nlgn1	116647
1375372_at	0.000239	7.49091	5.62886	0.000195718	0.00332098	-3.31033	Rexo1	314630
1383564_at	0.00033826	7.05439	5.62808	0.000195933	0.00332178	-3.31151	Irf7	293624
1383415_at	-0.5528	10.0351	-5.6246	0.000196902	0.00332777	-3.31679	NA	NA
1384866_at	-0.454811	7.28021	-5.6241	0.000197042	0.00332777	-3.31755	Entpd3	316077
1373265_at	-0.296455	8.59243	-5.62335	0.00019725	0.00332777	-3.31868	Exoc6b	500233
1371241_x_at	0.818947	7.67537	5.62178	0.00019769	0.00332777	-3.32106	Tpm1	24851
1378809_at	-0.536874	7.8429	-5.62098	0.000197915	0.00332777	-3.32228	NA	NA
1374857_at	0.698905	8.20408	5.62055	0.000198037	0.00332777	-3.32293	Gar1	499709
1377034_at	1.04157	7.85177	5.62043	0.00019807	0.00332777	-3.32311	Serpinb1a	291091
1387346_at	0.567626	8.6573	5.6203	0.000198106	0.00332777	-3.32331	Itgb1	24511
1374146_at	0.478463	7.7492	5.6202	0.000198135	0.00332777	-3.32347	Mad2l2	313702
1385955_at	-0.545174	7.59491	-5.61971	0.000198272	0.00332777	-3.3242	LOC100125362	100125362
1378056_at	0.54951	7.42418	5.61968	0.00019828	0.00332777	-3.32425	Gmnn	291137
1367874_at	0.796724	9.12653	5.61947	0.00019834	0.00332777	-3.32457	NA	NA
1375020_at	0.342354	6.99739	5.61898	0.000198477	0.00332777	-3.32531	Rin3	314397
1376881_at	-0.436748	8.93735	-5.61838	0.000198647	0.00332781	-3.32623	NA	NA
1379412_at	-0.456264	7.59016	-5.61711	0.000199005	0.00333095	-3.32815	NA	NA
1373374_at	-0.149024	11.7553	-5.61651	0.000199172	0.00333095	-3.32905	Lmo4	362051
1371300_at	0.30914	12.3059	5.6152	0.000199544	0.00333434	-3.33105	Rpl3	300079
1373299_at	0.279932	9.4114	5.61456	0.000199726	0.00333456	-3.33202	Ubxn1	293719
1376430_at	0.000340623	7.1444	5.61139	0.000200627	0.003341	-3.33683	NA	NA
1370178_at	-0.47931	8.50528	-5.61116	0.00020069	0.003341	-3.33717	Cacnb2	116600
1384942_at	-0.574836	8.87032	-5.61056	0.000200861	0.003341	-3.33808	Lrfn5	314164
1369891_at	0.000533711	7.03903	5.61023	0.000200956	0.003341	-3.33859	Batf3	60462
1383220_at	-0.621927	9.70939	-5.60986	0.000201062	0.003341	-3.33915	Kcnip4	259243
1383121_at	-0.401496	8.984	-5.60909	0.000201282	0.003341	-3.34032	NA	NA
1372131_at	-0.355475	11.4383	-5.60904	0.000201296	0.003341	-3.3404	Ubqln2	317396
1372569_at	0.647449	7.26532	5.60746	0.000201746	0.00334324	-3.34279	Fhl3	313582
1386602_at	-0.522814	7.33975	-5.60739	0.000201769	0.00334324	-3.34291	Rab40b	303754
1371577_at	-0.202996	10.5525	-5.60644	0.00020204	0.00334493	-3.34434	Ndufs1	301458
1383452_at	-0.392125	9.06254	-5.60461	0.000202565	0.0033508	-3.34712	NA	NA
1371419_at	-0.405139	11.8233	-5.60332	0.000202938	0.00335388	-3.34908	Sptbn1	305614
1386858_at	0.563477	11.8812	5.60279	0.000203091	0.00335388	-3.34989	NA	NA
1377112_at	0.000435628	7.20057	5.60163	0.000203424	0.00335521	-3.35164	NA	NA
1374470_at	-0.56921	8.37356	-5.60133	0.000203511	0.00335521	-3.3521	Dhx57	366532
1387269_s_at	0.896885	6.81044	5.60065	0.000203707	0.00335565	-3.35313	Plaur	50692
1367540_at	-0.29387	7.65867	-5.59891	0.000204214	0.00336119	-3.35579	Zfyve26	314265
1379806_at	-0.661555	8.22546	-5.59784	0.000204523	0.00336219	-3.35741	Ankrd45	289152
1380016_at	-0.398751	8.25507	-5.59683	0.000204816	0.00336219	-3.35894	NA	NA
1387495_at	-0.233865	7.36929	-5.5964	0.000204943	0.00336219	-3.3596	Tle4	25565
1380448_at	0.432654	8.12188	5.59635	0.000204956	0.00336219	-3.35967	Alkbh1	362766
1384520_at	-0.000325146	6.35018	-5.59495	0.000205363	0.00336377	-3.36179	RGD1563349	502727
1368945_at	0.425902	6.6616	5.59486	0.000205392	0.00336377	-3.36194	Bmp2	29373
1383779_at	0.433299	7.21379	5.59415	0.000205599	0.00336437	-3.36302	Rrp1b	309673
1376149_at	0.247504	8.62776	5.59308	0.000205912	0.0033667	-3.36465	NA	NA
1373875_at	0.690242	7.68809	5.59181	0.000206285	0.00336721	-3.36658	NA	NA
1373490_at	0.935822	7.57196	5.59133	0.000206423	0.00336721	-3.3673	Gmfg	113940
1378775_at	0.46841	7.52836	5.59123	0.000206455	0.00336721	-3.36746	RGD1562339	498107
1373610_at	0.626449	8.08331	5.58883	0.000207159	0.0033759	-3.3711	Sec24d	310843
1369164_a_at	-0.000305337	7.18097	-5.58714	0.000207658	0.00337809	-3.37367	Trpc4	84494
1379094_at	-0.380594	7.64364	-5.58646	0.000207859	0.00337809	-3.37471	NA	NA
1368010_at	0.686734	7.02512	5.58575	0.000208069	0.00337809	-3.37579	Ptpn6	116689
1381836_at	0.000485339	6.93055	5.5853	0.000208202	0.00337809	-3.37647	Rab20	689377
1375426_a_at	0.242531	8.8795	5.58441	0.000208465	0.00337809	-3.37783	Khsrp	171137
1370226_at	0.608751	10.2912	5.5839	0.000208618	0.00337809	-3.37861	Cstb	25308
1370336_at	0.000438788	6.73049	5.58301	0.000208882	0.00337809	-3.37996	Osgin1	171493
1368856_at	0.814416	8.1224	5.58276	0.000208956	0.00337809	-3.38034	Jak2	24514
1373889_at	1.38984	7.95739	5.58197	0.000209191	0.00337809	-3.38154	NA	NA
1369751_at	-0.325525	7.34539	-5.58173	0.000209263	0.00337809	-3.38191	Trhr	25570
1386697_at	-0.411126	8.67409	-5.58101	0.000209477	0.00337809	-3.383	Nxph1	25501
1371310_s_at	0.985904	9.32435	5.58098	0.000209486	0.00337809	-3.38305	Serpinh1	29345
1372742_at	-0.257035	9.10912	-5.58088	0.000209517	0.00337809	-3.38321	Ankmy2	314046
1375973_at	0.555392	8.20326	5.57716	0.000210628	0.00339324	-3.38886	Arih1	300756
1369418_at	-0.0900412	7.44606	-5.5762	0.000210917	0.00339399	-3.39033	Kcnj9	116560
1376679_at	-0.440832	8.02616	-5.57535	0.000211172	0.00339399	-3.39162	Mtx3	688905
1384320_at	-0.625255	8.56877	-5.57529	0.00021119	0.00339399	-3.39171	Adgrb3	301309
1377646_at	-0.417287	7.73478	-5.57338	0.000211765	0.00339917	-3.39462	NA	NA
1373752_at	-0.00134864	8.10521	-5.57308	0.000211856	0.00339917	-3.39508	Depdc5	305464
1383797_a_at	0.684791	6.84752	5.57129	0.000212397	0.00340508	-3.39781	Ptrh1	362113
1384247_at	-0.600195	9.88777	-5.56906	0.000213073	0.00341315	-3.40121	NA	NA
1383500_at	0.721887	7.24033	5.56691	0.000213728	0.00342005	-3.40449	Rrbp1	311483
1374496_at	-0.943999	9.06714	-5.56604	0.00021399	0.00342005	-3.4058	Tril	362364
1383166_at	-0.398149	9.96677	-5.5654	0.000214187	0.00342005	-3.40678	Ncoa1	313929
1383610_at	0.722124	7.36587	5.56537	0.000214197	0.00342005	-3.40683	Eya2	156826
1367569_at	0.689222	11.4833	5.56465	0.000214416	0.00342079	-3.40793	Rpsa	29236
1379223_x_at	0.000373887	6.42258	5.56385	0.00021466	0.00342169	-3.40914	LOC100911077	100911077
1375807_at	0.000586457	7.26758	5.56333	0.000214819	0.00342169	-3.40993	Kcnk3	29553
1385214_at	0.464475	8.28397	5.56219	0.000215169	0.00342449	-3.41167	Ddx3x	317335
1380414_at	0.000459199	6.77025	5.56126	0.000215456	0.00342631	-3.4131	Bcl3	680611
1381612_at	-0.475445	6.95765	-5.55897	0.00021616	0.00343473	-3.41658	NA	NA
1367610_at	0.413576	12.6079	5.55774	0.000216539	0.003438	-3.41846	Rpl19	81767
1378857_at	-0.421207	9.39558	-5.55611	0.000217045	0.0034412	-3.42095	Tceal5	680282
1376000_at	-0.474222	8.4116	-5.55596	0.000217089	0.0034412	-3.42117	NA	NA
1368184_at	0.281732	8.04104	5.5546	0.000217511	0.00344188	-3.42325	Psmd9	161475
1379546_at	-0.000391283	7.36309	-5.55428	0.000217611	0.00344188	-3.42374	NA	NA
1377868_at	-0.49288	10.839	-5.55414	0.000217655	0.00344188	-3.42395	Gprasp2	317405
1384025_at	-0.587533	10.9702	-5.55317	0.000217956	0.00344388	-3.42543	NA	NA
1373753_at	0.000381934	7.13776	5.55219	0.00021826	0.00344593	-3.42692	Ube2f	363284
1379305_at	-0.614176	7.92751	-5.54989	0.000218979	0.00345408	-3.43044	Vps13d	313825
1382011_at	-0.431634	7.40519	-5.54941	0.000219128	0.00345408	-3.43116	NA	NA
1370694_at	0.000531811	6.36327	5.54886	0.000219301	0.00345408	-3.43201	Trib3	246273
1368018_at	0.00837935	8.27239	5.54652	0.000220034	0.00346287	-3.43558	Mkln1	83536
1367696_at	0.977042	8.6117	5.54595	0.000220214	0.00346294	-3.43645	Ifitm2	114709
1368891_at	-0.000407123	7.53222	-5.54501	0.00022051	0.00346393	-3.43789	Gnpat	84470
1385909_at	-0.499326	9.47761	-5.54416	0.00022078	0.00346393	-3.43919	NA	NA
1374494_at	0.491518	8.0887	5.54228	0.000221372	0.00346393	-3.44206	Cdyl	361237
1379566_at	-0.468548	7.85839	-5.54214	0.000221415	0.00346393	-3.44226	Rbm11	288321
1372268_at	-0.479567	10.8885	-5.54185	0.000221508	0.00346393	-3.44271	NA	NA
1383987_at	0.000467074	7.62983	5.54144	0.000221639	0.00346393	-3.44335	NA	NA
1371879_at	0.000305454	8.28581	5.54144	0.000221639	0.00346393	-3.44335	Lrrc42	298309
1370978_at	-0.0589656	9.66338	-5.54131	0.000221681	0.00346393	-3.44355	Scamp1	29521
1385856_at	0.296153	8.20139	5.5404	0.000221969	0.0034657	-3.44494	Riok1	291061
1386881_at	0.83448	7.49325	5.53822	0.000222659	0.00347373	-3.44826	Igfbp3	24484
1367905_at	1.16888	7.03286	5.53734	0.000222941	0.00347488	-3.44961	Enpp3	54410
1384413_at	-0.173186	9.08026	-5.53597	0.000223377	0.00347488	-3.4517	Slc35a5	498081
1383696_at	0.46433	7.06796	5.53585	0.000223417	0.00347488	-3.45189	Hacd1	680115
1382857_at	-0.256192	9.10924	-5.53579	0.000223437	0.00347488	-3.45198	NA	NA
1376945_at	-0.414697	9.92538	-5.53465	0.000223801	0.00347781	-3.45372	NA	NA
1367729_at	-0.223965	9.92756	-5.53393	0.00022403	0.00347863	-3.45482	Oat	64313
1381562_at	-0.000529097	6.14908	-5.53118	0.000224912	0.0034883	-3.45902	Ntn5	308587
1385126_at	-0.605754	9.53267	-5.53029	0.000225198	0.0034883	-3.46038	NA	NA
1378063_at	-0.693845	8.89257	-5.52962	0.000225415	0.0034883	-3.46141	NA	NA
1382443_at	0.72737	7.80085	5.52942	0.000225478	0.0034883	-3.4617	NA	NA
1370368_at	-0.30334	8.44285	-5.52925	0.000225536	0.0034883	-3.46198	Cabin1	94165
1383931_at	-0.603249	7.69109	-5.52755	0.000226082	0.00349065	-3.46456	Ptprk	360302
1372934_at	0.249444	7.66221	5.52627	0.000226497	0.00349065	-3.46652	Ift43	299209
1387107_at	-0.000261162	8.24615	-5.52609	0.000226556	0.00349065	-3.4668	Zbtb7a	117107
1382603_at	0.843583	7.12654	5.52603	0.000226577	0.00349065	-3.4669	NA	NA
1385800_at	0.522494	7.21228	5.52583	0.000226642	0.00349065	-3.46721	NA	NA
1368325_at	-0.000400954	6.98614	-5.5253	0.000226813	0.00349065	-3.46801	NA	NA
1373055_at	-0.302883	9.10671	-5.52444	0.000227094	0.00349065	-3.46934	Tbcel	315591
1385497_x_at	-0.404894	6.92218	-5.52441	0.000227101	0.00349065	-3.46937	Lnx1	360926
1382165_at	0.56834	8.44969	5.52345	0.000227415	0.00349275	-3.47085	Smndc1	287768
1373557_at	0.581872	8.25699	5.5217	0.000227986	0.00349879	-3.47353	Mcm4	29728
1384322_at	-0.000334396	6.73469	-5.51662	0.00022965	0.00351637	-3.4813	Eda	302424
1376176_at	-0.898606	8.83279	-5.51652	0.000229682	0.00351637	-3.48145	Mast3	688540
1379038_at	-0.000703982	6.27888	-5.51609	0.000229822	0.00351637	-3.4821	NA	NA
1375155_at	0.329126	6.79783	5.51603	0.000229843	0.00351637	-3.4822	NA	NA
1372784_at	0.200093	8.56581	5.51543	0.000230042	0.00351659	-3.48312	Lrrc41	362566
1377982_at	0.603209	7.22998	5.51467	0.000230291	0.00351659	-3.48428	Dtx4	293774
1369934_at	0.363382	10.4039	5.51401	0.000230509	0.00351659	-3.48529	Ppib	64367
1372774_at	-0.098298	7.79805	-5.51351	0.000230674	0.00351659	-3.48606	Entpd5	314312
1382742_at	-0.000550435	6.46667	-5.51314	0.000230795	0.00351659	-3.48662	NA	NA
1376501_at	0.000673527	6.32693	5.5127	0.000230942	0.00351659	-3.48729	Arhgap8	300115
1374655_at	1.05626	9.96788	5.51077	0.000231582	0.00351659	-3.49025	NA	NA
1368030_at	0.397386	7.77292	5.51027	0.000231747	0.00351659	-3.49101	NA	NA
1387363_at	-0.333686	7.48332	-5.50966	0.000231951	0.00351659	-3.49196	Folh1	85309
1372379_at	0.414995	7.76698	5.50942	0.000232031	0.00351659	-3.49232	NA	NA
1378424_at	-0.38284	8.01629	-5.50924	0.00023209	0.00351659	-3.49259	Trim46	310641
1372149_at	-0.200822	10.1327	-5.50907	0.000232148	0.00351659	-3.49286	Auh	361215
1386679_at	0.65719	8.20147	5.50899	0.000232172	0.00351659	-3.49297	Slc14a1	54301
1384959_at	-0.0739683	7.78074	-5.50754	0.000232657	0.00352123	-3.4952	NA	NA
1372029_at	0.605726	7.1437	5.50592	0.000233198	0.00352633	-3.49769	Plin3	316130
1384178_at	-0.452273	9.95207	-5.50546	0.000233351	0.00352633	-3.49838	Lrrc4b	308571
1373245_at	0.837775	7.86663	5.5048	0.000233573	0.00352698	-3.4994	Col4a1	290905
1374543_at	-0.290715	9.17299	-5.50278	0.000234252	0.00353251	-3.5025	NA	NA
1374432_at	-0.542677	10.4492	-5.50264	0.000234297	0.00353251	-3.50271	NA	NA
1376568_at	0.267069	7.50889	5.50084	0.000234904	0.00353736	-3.50547	NA	NA
1370903_a_at	-0.47175	9.59465	-5.50038	0.000235057	0.00353736	-3.50617	Ndrg3	296318
1373052_at	0.648962	9.46059	5.49999	0.000235189	0.00353736	-3.50677	Pdcl3	316348
1373106_at	0.381996	9.36787	5.49956	0.000235335	0.00353736	-3.50743	Zfp36l2	298765
1373182_at	-0.274316	8.83148	-5.49787	0.000235906	0.00354326	-3.51002	Cldn12	500000
1373783_at	-0.521503	10.1803	-5.49644	0.00023639	0.00354479	-3.51221	NA	NA
1369099_at	0.000321377	6.98569	5.49605	0.000236522	0.00354479	-3.51281	Slc30a1	58976
1373480_at	-0.370822	10.2394	-5.4945	0.000237049	0.00354479	-3.51519	Hspa12a	307997
1374622_at	-0.637523	8.70742	-5.49413	0.000237176	0.00354479	-3.51576	Amot	300289
1384773_at	0.517129	7.54153	5.49387	0.000237264	0.00354479	-3.51615	Ubtd2	287178
1368064_a_at	-0.488242	7.62514	-5.49184	0.000237956	0.00354479	-3.51927	Ddc	24311
1385547_at	-0.383533	9.2486	-5.49097	0.000238254	0.00354479	-3.5206	Ermn	295619
1369173_at	0.000905661	6.54715	5.49088	0.000238285	0.00354479	-3.52074	C3ar1	84007
1385543_at	-0.30009	7.86403	-5.49045	0.000238431	0.00354479	-3.5214	Akap10	360540
1383471_at	-0.000292498	7.00123	-5.49017	0.000238528	0.00354479	-3.52183	Slc46a3	288454
1380621_at	0.000297069	6.85814	5.48914	0.000238883	0.00354479	-3.52342	Fes	361597
1379312_at	0.395502	7.85315	5.48876	0.000239013	0.00354479	-3.524	Pprc1	294007
1373389_at	-0.000372642	8.57715	-5.4882	0.000239205	0.00354479	-3.52486	Acad9	294973
1387329_at	0.000195298	6.79274	5.48743	0.000239469	0.00354479	-3.52604	Rnf38	171501
1368901_at	0.855235	6.72049	5.48742	0.000239471	0.00354479	-3.52605	Thbd	83580
1384571_at	-0.287286	7.86966	-5.48737	0.000239489	0.00354479	-3.52613	Zswim5	313524
1376933_at	0.414339	10.2825	5.48705	0.000239599	0.00354479	-3.52662	NA	NA
1368132_at	-0.196822	9.89859	-5.48672	0.000239712	0.00354479	-3.52712	Tob1	170842
1376560_at	-0.312462	8.00288	-5.48669	0.000239725	0.00354479	-3.52718	NA	NA
1368076_at	0.513285	9.31343	5.48642	0.000239817	0.00354479	-3.52759	Vhl	24874
1375956_at	0.195429	8.59495	5.48578	0.000240037	0.00354479	-3.52857	Mnat1	266713
1385014_at	-0.380726	8.80632	-5.48557	0.00024011	0.00354479	-3.5289	Nudt10	367747
1382555_at	-0.193381	8.51901	-5.48524	0.000240222	0.00354479	-3.5294	LOC102549407	102549407
1378416_at	-0.298903	7.80954	-5.48494	0.000240328	0.00354479	-3.52987	Ttc8	299246
1372424_at	-0.000457855	6.71453	-5.48445	0.000240495	0.00354479	-3.53061	NA	NA
1382064_at	0.165103	10.1251	5.48362	0.000240785	0.00354641	-3.53189	Cmip	292051
1376148_at	-0.512312	7.635	-5.48285	0.00024105	0.00354767	-3.53307	LOC102550394	102550394
1370250_at	0.342747	9.17816	5.48113	0.000241646	0.0035538	-3.53571	NA	NA
1383631_at	0.465044	8.18507	5.47879	0.000242461	0.00356313	-3.53931	Stt3b	363160
1383067_a_at	0.131679	8.00858	5.47639	0.000243298	0.00357278	-3.54299	Dtymk	301622
1387189_at	-0.553304	7.18391	-5.47392	0.000244163	0.00358024	-3.54678	Slc22a3	29504
1368045_at	0.354194	7.58599	5.47346	0.000244327	0.00358024	-3.5475	Slc31a1	171135
1387373_at	-0.000801205	7.33944	-5.47331	0.000244379	0.00358024	-3.54773	Pde4dip	64183
1367499_at	-0.00038006	8.0204	-5.47288	0.000244532	0.00358024	-3.54839	Slc35c1	311204
1382921_at	0.562187	7.4187	5.47172	0.00024494	0.00358357	-3.55018	Sdad1	289504
1384998_at	-0.000442096	7.15841	-5.47029	0.000245445	0.00358829	-3.55238	NA	NA
1371983_at	-0.00046612	8.61621	-5.46951	0.000245718	0.00358875	-3.55356	Josd1	315134
1373102_at	-0.342256	8.86562	-5.46917	0.000245839	0.00358875	-3.55409	Cdh13	192248
1377453_at	-0.000573194	6.51694	-5.46651	0.000246783	0.00359986	-3.55819	Jhy	315578
1371889_at	-0.387562	11.6	-5.46535	0.000247196	0.00360141	-3.55997	Slc22a17	305886
1387060_at	0.80876	8.84975	5.46518	0.000247254	0.00360141	-3.56022	Klf6	58954
1368476_at	-0.365829	8.33625	-5.46419	0.000247608	0.00360238	-3.56175	Nr3c2	25672
1372085_at	-0.379246	9.37134	-5.46397	0.000247685	0.00360238	-3.56208	Atl2	298757
1374687_at	-0.674795	10.7627	-5.46008	0.000249079	0.00361886	-3.56808	NA	NA
1377634_at	0.659676	7.75449	5.45978	0.000249185	0.00361886	-3.56853	Bnip2	300811
1381190_at	-0.763734	8.56082	-5.45862	0.000249601	0.00362058	-3.57031	Lmo7	361084
1373198_at	0.000468033	6.27468	5.45798	0.000249831	0.00362058	-3.5713	Dnajc22	362998
1386884_at	0.390042	10.2247	5.45747	0.000250016	0.00362058	-3.57209	Htra1	65164
1367645_at	0.589888	12.545	5.45704	0.000250171	0.00362058	-3.57275	NA	NA
1370527_a_at	0.299144	8.40802	5.4569	0.00025022	0.00362058	-3.57296	Csnk1d	64462
1373790_at	-0.601057	7.88004	-5.45623	0.000250462	0.00362143	-3.57399	Car14	791259
1371537_at	0.425558	9.41005	5.45216	0.000251936	0.00364008	-3.58026	B4galt5	362275
1368811_at	0.000330648	6.77576	5.45055	0.000252523	0.00364468	-3.58274	Lmnb1	116685
1374236_at	-0.424562	8.84808	-5.45009	0.000252688	0.00364468	-3.58344	NA	NA
1367628_at	0.721612	8.34149	5.44754	0.000253619	0.00364468	-3.58737	Lgals1	56646
1367683_at	0.536935	8.7337	5.44711	0.000253776	0.00364468	-3.58803	NA	NA
1372881_at	-0.396665	8.02211	-5.44681	0.000253887	0.00364468	-3.5885	NA	NA
1373930_at	-0.401608	7.47518	-5.44672	0.00025392	0.00364468	-3.58864	Pcnt	309692
1368099_at	-0.486537	10.9521	-5.44665	0.000253947	0.00364468	-3.58875	Clasp2	114514
1373931_at	-0.396944	7.97499	-5.44662	0.000253958	0.00364468	-3.5888	Pianp	312711
1376795_at	0.000735145	7.20898	5.44601	0.000254181	0.00364468	-3.58973	Pik3ap1	294048
1386893_at	0.329219	9.33856	5.44563	0.00025432	0.00364468	-3.59032	Grn	29143
1377456_at	-0.401844	8.97374	-5.44513	0.000254505	0.00364468	-3.5911	NA	NA
1370414_at	-0.000317673	6.88984	-5.44476	0.000254641	0.00364468	-3.59167	Rab38	252916
1386954_at	0.442257	7.94558	5.44472	0.000254653	0.00364468	-3.59172	Ak2	24184
1371189_x_at	0.632958	9.73592	5.44419	0.00025485	0.00364485	-3.59254	Rpsa	29236
1377106_at	-0.000433181	7.11611	-5.44248	0.000255479	0.00365121	-3.59518	NA	NA
1379683_at	-0.000230384	7.99819	-5.44089	0.000256064	0.00365692	-3.59762	Tmem136	315593
1377461_at	0.531646	7.03088	5.43909	0.000256731	0.00366128	-3.6004	LOC100911534	100911534
1375228_at	0.000350499	7.51637	5.43868	0.000256883	0.00366128	-3.60103	NA	NA
1382426_at	-0.411028	7.99846	-5.43856	0.000256926	0.00366128	-3.60121	NA	NA
1375661_at	0.8866	7.76574	5.43787	0.000257185	0.00366233	-3.60228	NA	NA
1369246_a_at	-0.465691	6.97427	-5.43646	0.000257709	0.00366716	-3.60446	Npy5r	25340
1367586_at	0.629985	11.7119	5.43506	0.000258231	0.00367193	-3.60662	Ldha	24533
1374136_at	-0.000309548	7.78406	-5.43413	0.000258575	0.00367419	-3.60804	Prmt9	291947
1372513_at	0.319544	10.1221	5.43241	0.000259218	0.00368067	-3.61069	Rac1	363875
1374825_at	-0.474772	9.45419	-5.43174	0.000259471	0.00368162	-3.61174	Sez6l2	308988
1383778_at	0.000214109	7.70744	5.42883	0.000260563	0.00369445	-3.61622	Traf6	311245
1378257_at	0.000573694	7.75739	5.42742	0.000261096	0.00369935	-3.6184	Trex1	100049583
1377666_at	0.543208	6.91053	5.4262	0.000261557	0.00370323	-3.62028	Chdh	290551
1374018_at	0.000292426	6.8304	5.42419	0.000262314	0.00370423	-3.62337	Ascc2	498402
1379661_at	-0.408536	9.42581	-5.42383	0.000262453	0.00370423	-3.62394	NA	NA
1372536_at	-0.405038	8.02693	-5.42341	0.000262613	0.00370423	-3.62459	Coq8a	360887
1376520_at	-0.45147	8.27248	-5.42289	0.000262809	0.00370423	-3.62539	NA	NA
1378445_at	-0.000345721	7.78202	-5.42258	0.000262926	0.00370423	-3.62586	Ercc6l2	361197
1384231_at	0.444062	6.2549	5.42169	0.000263265	0.00370423	-3.62724	Shcbp1	364648
1381007_at	-0.355083	6.72378	-5.4215	0.000263338	0.00370423	-3.62753	NA	NA
1384110_at	-0.509334	9.11476	-5.42116	0.000263466	0.00370423	-3.62805	NA	NA
1371445_at	0.531603	9.85221	5.4208	0.000263603	0.00370423	-3.62861	Lrrc59	287633
1369097_s_at	-0.522666	10.4652	-5.42059	0.000263684	0.00370423	-3.62894	Gucy1b3	25202
1382267_at	-0.411412	8.1814	-5.42018	0.000263841	0.00370423	-3.62957	Fjx1	366140
1378093_at	0.586014	7.76724	5.41954	0.000264084	0.00370423	-3.63055	NA	NA
1369644_at	-0.453091	8.74761	-5.41922	0.000264206	0.00370423	-3.63105	Adgrl2	171447
1382365_at	-0.448986	8.6242	-5.4191	0.000264253	0.00370423	-3.63124	Nlk	497961
1377185_at	-0.395184	8.47014	-5.41793	0.000264701	0.00370556	-3.63305	Tmem229b	503035
1370976_at	0.565527	8.90752	5.41766	0.000264804	0.00370556	-3.63346	G3bp1	171092
1385274_at	-0.44579	7.45858	-5.41689	0.000265098	0.00370556	-3.63465	Pcdhb19	548106
1367733_at	-0.338975	10.7609	-5.41646	0.000265267	0.00370556	-3.63532	Car2	54231
1377234_at	0.123368	6.7743	5.41571	0.000265552	0.00370556	-3.63647	NA	NA
1380681_at	-0.553095	8.94938	-5.41548	0.000265641	0.00370556	-3.63683	Rnf180	685384
1369642_at	0.248513	9.51556	5.41523	0.000265736	0.00370556	-3.63721	Pafah1b2	64189
1386851_a_at	-0.000201167	7.51942	-5.41453	0.000266006	0.00370556	-3.6383	Ppt2	54398
1374646_at	0.323868	11.1032	5.41445	0.000266036	0.00370556	-3.63842	Csnk1a1	113927
1374674_at	-0.0171753	8.28466	-5.41265	0.000266731	0.00371261	-3.6412	Atxn3	60331
1372802_at	-0.250371	8.7772	-5.4119	0.000267021	0.00371403	-3.64236	Zfp512	313906
1385857_at	-0.000335334	6.79608	-5.4101	0.000267718	0.00371623	-3.64515	Ophn1	312108
1368151_at	-0.209962	12.0998	-5.40992	0.000267785	0.00371623	-3.64542	Matr3	29150
1371908_at	0.689268	7.79362	5.40973	0.000267861	0.00371623	-3.64572	Nxt1	296219
1385455_at	0.58037	7.78976	5.40955	0.000267931	0.00371623	-3.646	Prpf38b	499691
1369590_a_at	0.50527	8.42002	5.40864	0.000268285	0.00371852	-3.64741	Ddit3	29467
1386976_at	0.415669	8.66234	5.40721	0.00026884	0.00371956	-3.64961	Cd82	83628
1372583_at	-0.399076	9.60215	-5.40702	0.000268914	0.00371956	-3.6499	Tmtc1	362465
1379322_at	0.350339	9.44795	5.40699	0.000268924	0.00371956	-3.64995	Psmd7	307821
1372943_at	0.000232827	7.61102	5.40554	0.000269492	0.00372205	-3.6522	Ubap2l	361984
1373691_at	-0.56023	8.16995	-5.40551	0.000269503	0.00372205	-3.65224	NA	NA
1370288_a_at	0.721018	9.35131	5.40508	0.00026967	0.00372205	-3.6529	Tpm1	24851
1372740_at	-0.441193	9.73519	-5.40128	0.00027116	0.00373405	-3.65879	Mink1	303259
1374570_at	0.873996	6.55676	5.40084	0.000271331	0.00373405	-3.65946	Agpat2	311821
1370111_at	-0.69299	8.26156	-5.4007	0.000271384	0.00373405	-3.65967	Kcnn2	54262
1378754_at	0.000461918	6.78799	5.4001	0.000271624	0.00373405	-3.66061	NA	NA
1379318_at	-0.42073	8.27185	-5.40003	0.000271649	0.00373405	-3.66071	Tdrp	498662
1370892_at	0.275433	7.4468	5.39997	0.000271674	0.00373405	-3.66081	NA	NA
1374607_at	-0.00026873	8.03168	-5.39908	0.000272024	0.00373471	-3.66218	NA	NA
1378973_at	0.00048795	8.05314	5.39859	0.000272219	0.00373471	-3.66295	Otud7b	310677
1386897_at	0.381152	10.2023	5.3974	0.000272685	0.00373471	-3.66478	NA	NA
1369629_at	-0.324288	8.49417	-5.39731	0.000272722	0.00373471	-3.66492	Adk	25368
1374486_at	-0.347191	7.87356	-5.39704	0.00027283	0.00373471	-3.66534	Lrrc71	310689
1379218_at	-0.508381	8.96664	-5.39688	0.000272894	0.00373471	-3.66559	Nlk	497961
1374284_at	0.473824	7.49202	5.39649	0.000273046	0.00373471	-3.66619	Rassf4	362423
1386777_at	-0.000259833	7.32555	-5.39422	0.000273947	0.00374444	-3.6697	Pot1	500054
1374306_at	0.430627	7.196	5.39064	0.000275372	0.00376133	-3.67524	Zdhhc18	362613
1377018_at	-1.10499	8.44892	-5.3896	0.000275787	0.00376438	-3.67685	Pamr1	311252
1372542_at	-0.207117	12.0382	-5.38864	0.000276174	0.00376548	-3.67835	NA	NA
1385643_at	-0.766139	8.4851	-5.38845	0.000276248	0.00376548	-3.67863	NA	NA
1370585_a_at	-0.415634	12.0067	-5.38775	0.000276528	0.00376669	-3.67972	Prkcb	25023
1377181_at	-0.225366	8.26124	-5.38482	0.000277707	0.0037713	-3.68426	RGD1311575	289568
1376576_at	0.465457	7.1547	5.38404	0.000278022	0.0037713	-3.68547	Dusp11	297412
1384239_at	-0.435837	7.77607	-5.38364	0.000278185	0.0037713	-3.68609	Tbc1d8	680133
1376683_at	-0.390836	8.83446	-5.3836	0.000278199	0.0037713	-3.68615	NA	NA
1377085_at	-0.441021	7.27214	-5.3832	0.000278361	0.0037713	-3.68677	Car7	291819
1370875_at	0.974621	9.68045	5.38291	0.000278477	0.0037713	-3.68721	Ezr	54319
1369177_at	0.392377	8.31304	5.38211	0.0002788	0.0037713	-3.68845	Pi4k2a	114554
1370985_at	0.00035358	7.1818	5.38191	0.000278882	0.0037713	-3.68876	NA	NA
1374033_at	0.576491	8.28143	5.38157	0.000279021	0.0037713	-3.6893	Psmb10	291983
1376919_at	-0.431526	10.1009	-5.381	0.000279252	0.0037713	-3.69018	Mfsd6	301388
1387022_at	-0.362671	8.57685	-5.38061	0.000279409	0.0037713	-3.69078	Aldh1a1	24188
1374658_at	-0.570436	8.14779	-5.38005	0.000279635	0.0037713	-3.69164	NA	NA
1377693_at	0.570713	7.71958	5.37994	0.000279683	0.0037713	-3.69182	Frmpd1	313244
1383843_at	-0.252992	7.16957	-5.37924	0.000279965	0.0037713	-3.6929	Hlcs	288240
1371108_a_at	-0.50383	9.73985	-5.3791	0.000280024	0.0037713	-3.69313	Atp1a1	24211
1374546_at	-0.370633	9.33805	-5.37901	0.00028006	0.0037713	-3.69326	Pcdh17	306055
1379277_at	-0.3534	9.4368	-5.37888	0.000280112	0.0037713	-3.69346	NA	NA
1372659_at	0.380744	9.67354	5.37778	0.000280558	0.00377473	-3.69516	Kcmf1	684322
1385100_at	-0.293757	7.15161	-5.37604	0.000281271	0.00377503	-3.69787	NA	NA
1371057_at	-0.544214	9.44533	-5.37576	0.000281384	0.00377503	-3.6983	Gabra5	29707
1373917_at	0.291913	9.22568	5.37539	0.000281536	0.00377503	-3.69887	NA	NA
1378137_at	0.48145	8.47129	5.37462	0.000281848	0.00377503	-3.70006	Lrrc59	287633
1367983_at	0.000182967	7.64342	5.37425	0.000282002	0.00377503	-3.70064	Fen1	84490
1382133_at	-0.000340166	7.1859	-5.37406	0.000282081	0.00377503	-3.70094	Exoc3	252881
1367744_at	-0.189901	8.12322	-5.37405	0.000282085	0.00377503	-3.70095	Maged2	113947
1383078_at	-0.437068	8.86495	-5.37356	0.000282286	0.00377503	-3.70171	Efnb3	360546
1371608_at	0.471164	9.35729	5.37315	0.000282453	0.00377503	-3.70234	Mrps34	287126
1368240_a_at	-0.41149	9.54196	-5.37305	0.000282492	0.00377503	-3.70249	Prkcb	25023
1377751_at	-0.517133	9.85357	-5.37138	0.00028318	0.00378166	-3.70509	Reps2	363466
1371580_at	0.250742	8.65729	5.36893	0.000284189	0.00379005	-3.70889	Erlin1	293939
1368760_at	1.21763	6.89146	5.36893	0.000284191	0.00379005	-3.70889	Cxcl2	114105
1381457_at	-0.320253	7.53877	-5.36776	0.000284674	0.00379393	-3.71071	NA	NA
1374635_at	-0.450411	9.98424	-5.36634	0.00028526	0.00379918	-3.7129	NA	NA
1372734_at	0.961774	7.03775	5.36567	0.00028554	0.00380034	-3.71395	Smagp	300236
1375192_at	-0.00029526	7.83404	-5.36506	0.000285793	0.00380114	-3.71489	NA	NA
1369377_at	-0.352099	6.84619	-5.36355	0.000286421	0.00380368	-3.71723	Hcrtr2	25605
1373954_at	-0.000244037	9.09162	-5.36299	0.000286654	0.00380368	-3.7181	Suds3	360819
1386728_at	-0.563922	9.08425	-5.36298	0.00028666	0.00380368	-3.71812	NA	NA
1374669_at	-0.212459	8.45029	-5.36263	0.000286805	0.00380368	-3.71866	Wdr11	309016
1377254_a_at	-0.392922	8.5953	-5.36229	0.000286946	0.00380368	-3.71919	Vps13b	315036
1373554_at	0.706723	8.4313	5.36106	0.000287461	0.00380471	-3.7211	Spsb1	313722
1380335_at	-0.438826	8.55795	-5.36099	0.000287489	0.00380471	-3.72121	NA	NA
1375874_at	0.596862	8.71382	5.36072	0.000287602	0.00380471	-3.72163	Ginm1	361448
1387556_at	-0.545853	7.15667	-5.35882	0.0002884	0.00381201	-3.72458	Cntn6	27256
1370160_at	0.247593	8.8763	5.35848	0.00028854	0.00381201	-3.7251	Xpnpep1	170751
1377726_at	0.518906	7.59178	5.35648	0.00028938	0.00381798	-3.7282	Trim25	494338
1377835_at	0.268102	7.26303	5.3562	0.000289501	0.00381798	-3.72865	Dock8	499337
1381243_at	-0.301644	9.63727	-5.35603	0.000289572	0.00381798	-3.72891	NA	NA
1372065_at	-0.584274	7.3859	-5.3552	0.000289923	0.00382006	-3.7302	Art3	305235
1377187_at	-0.186947	7.74679	-5.35311	0.000290806	0.00382914	-3.73345	Rbm12b	313069
1376987_at	-0.380506	8.53902	-5.35237	0.000291119	0.0038307	-3.7346	Lrrc49	300763
1371498_at	0.431873	9.08558	5.35025	0.000292018	0.00383997	-3.73789	Aimp2	288480
1384862_at	-0.524785	8.81904	-5.34836	0.000292823	0.00384401	-3.74082	NA	NA
1368530_at	1.09107	6.73415	5.34831	0.000292843	0.00384401	-3.7409	Mmp12	117033
1368975_at	0.34526	6.74874	5.34816	0.000292909	0.00384401	-3.74114	Cd38	25668
1374976_a_at	0.538384	7.31396	5.34708	0.00029337	0.00384532	-3.74282	Soat1	81782
1377154_at	-0.13552	7.69673	-5.34652	0.000293609	0.00384532	-3.74369	Zfp157	360775
1378887_at	-0.000503671	6.89149	-5.34604	0.000293813	0.00384532	-3.74443	NA	NA
1372461_at	0.472151	11.1009	5.34558	0.000294011	0.00384532	-3.74515	Set	307947
1377902_a_at	-0.00244489	6.85206	-5.34549	0.000294049	0.00384532	-3.74528	Rad52	297561
1375716_at	0.404997	7.83108	5.34343	0.000294931	0.00384532	-3.74848	Ifngr2	360697
1387351_at	1.30714	7.27099	5.34332	0.00029498	0.00384532	-3.74866	Fbn1	83727
1371539_at	0.613159	9.19299	5.34321	0.000295028	0.00384532	-3.74883	Nhp2	287273
1371585_at	0.658314	9.98124	5.3432	0.000295031	0.00384532	-3.74884	NA	NA
1378373_at	0.262892	7.8387	5.34302	0.000295108	0.00384532	-3.74912	LOC100911851	100911851
1378863_at	-0.0440437	7.92776	-5.34257	0.000295301	0.00384532	-3.74982	NA	NA
1384771_at	-0.003825	7.10814	-5.34198	0.000295557	0.00384532	-3.75074	Tmem132e	287564
1376588_at	-0.0598021	8.7859	-5.34157	0.000295734	0.00384532	-3.75138	Mtmr12	310155
1373479_at	-0.395376	12.4689	-5.34156	0.000295739	0.00384532	-3.7514	Ppp3ca	24674
1372367_at	-0.193639	9.1859	-5.34112	0.000295928	0.00384532	-3.75208	Arhgap35	306400
1371153_a_at	-0.23053	7.10733	-5.33796	0.000297294	0.00386052	-3.75699	Glra2	24397
1382874_at	0.351401	7.43485	5.33717	0.000297637	0.00386143	-3.75823	Npl	304860
1384063_at	0.688186	7.00694	5.3369	0.000297755	0.00386143	-3.75865	Cthrc1	282836
1382679_at	0.383239	7.7234	5.33623	0.000298043	0.00386262	-3.75968	Wdr43	362703
1384636_at	-0.000702323	6.05518	-5.33411	0.000298969	0.00387209	-3.76299	NA	NA
1372754_at	-0.576644	8.57018	-5.33254	0.000299652	0.00387839	-3.76542	Appl2	362860
1384655_at	-0.49232	8.2163	-5.33185	0.000299954	0.00387976	-3.7665	Kirrel3	315546
1373416_at	0.396218	7.63193	5.33105	0.000300306	0.00388008	-3.76775	Fndc3b	294925
1372723_at	-0.312125	9.57239	-5.3308	0.000300412	0.00388008	-3.76813	Ipo9	304817
1367801_at	0.700208	8.26239	5.33024	0.000300658	0.00388008	-3.769	Ece1	94204
1369421_at	0.402639	8.04466	5.32902	0.000301197	0.00388008	-3.77091	Top1	64550
1371724_at	0.476926	9.51835	5.32901	0.000301197	0.00388008	-3.77091	Rexo2	300689
1377872_at	0.358158	9.76961	5.32868	0.000301344	0.00388008	-3.77143	Malsu1	297082
1375231_a_at	0.464878	9.74925	5.32866	0.000301354	0.00388008	-3.77147	Cxxc5	291670
1371363_at	1.0692	10.3708	5.32799	0.000301646	0.00388131	-3.7725	Gpd1	60666
1376156_at	-0.289572	8.76717	-5.32752	0.000301855	0.00388148	-3.77324	Pomgnt2	316091
1371687_at	0.551471	9.54363	5.32687	0.000302139	0.00388259	-3.77424	Canx	29144
1374729_at	-0.000282564	8.6421	-5.32398	0.000303419	0.00389651	-3.77875	Uvrag	308846
1382023_at	-0.000259435	7.52339	-5.3228	0.00030394	0.0038986	-3.78058	Emsy	361607
1378480_at	-0.630472	8.14267	-5.32272	0.000303977	0.0038986	-3.78071	NA	NA
1374429_at	0.665735	6.82707	5.31834	0.000305928	0.0039187	-3.78754	NA	NA
1368954_at	-0.525565	7.13284	-5.31831	0.000305941	0.0039187	-3.78758	Pld2	25097
1367686_at	0.377263	10.6845	5.31727	0.000306406	0.00392115	-3.7892	Serp1	80881
1381428_a_at	0.396337	9.72397	5.31699	0.000306529	0.00392115	-3.78963	NA	NA
1377249_at	-0.316141	8.78711	-5.31491	0.000307463	0.00392916	-3.79288	Gspt2	501582
1376751_at	0.328228	7.52192	5.3145	0.00030765	0.00392916	-3.79353	Stk19	361800
1378252_at	-0.414897	6.81349	-5.31427	0.000307752	0.00392916	-3.79388	Chodl	288289
1373881_at	0.594063	8.06974	5.3137	0.000308009	0.0039299	-3.79477	Arhgdib	362456
1373683_at	0.234226	9.86057	5.31233	0.000308627	0.00393524	-3.79691	Fyn	25150
1384910_at	-0.698409	7.81765	-5.30965	0.000309838	0.00394578	-3.80108	Lrtm2	680883
1383538_at	-0.279543	10.2845	-5.30961	0.000309853	0.00394578	-3.80114	Ubr3	311115
1385788_at	-0.446698	7.77202	-5.30829	0.000310451	0.00395085	-3.80319	Ephb3	287989
1385426_at	1.18324	6.87817	5.30739	0.000310862	0.00395354	-3.80461	Mcub	295462
1367533_at	-0.332546	9.47208	-5.30674	0.000311155	0.0039541	-3.80561	Elp2	307545
1372163_at	-0.567998	10.2061	-5.30611	0.000311445	0.0039541	-3.8066	NA	NA
1374013_at	-0.000387801	7.97397	-5.30597	0.000311508	0.0039541	-3.80682	C1qtnf5	315598
1367689_a_at	1.04003	6.64864	5.30428	0.000312279	0.00396091	-3.80946	NA	NA
1383612_at	-0.470325	10.3616	-5.30392	0.000312444	0.00396091	-3.81002	NA	NA
1385597_at	-0.297575	7.8476	-5.30301	0.00031286	0.00396244	-3.81144	Zfp763	314586
1378091_at	-0.437146	8.51489	-5.30277	0.000312967	0.00396244	-3.8118	NA	NA
1369029_at	0.608819	6.66745	5.30151	0.000313544	0.00396721	-3.81377	Plscr1	117540
1384937_at	-0.000332699	7.2652	-5.30022	0.00031414	0.0039722	-3.81579	Rbak	288489
1373742_at	0.675246	7.95038	5.29944	0.000314496	0.00397224	-3.817	NA	NA
1373249_at	-0.271987	8.6991	-5.29934	0.000314545	0.00397224	-3.81717	Ubl4a	293864
1382301_at	-0.815043	7.67029	-5.29708	0.000315583	0.0039828	-3.82068	NA	NA
1385266_at	-0.419763	10.2994	-5.29665	0.000315786	0.00398282	-3.82137	Nlk	497961
1368268_at	0.266636	8.55796	5.29615	0.000316013	0.00398314	-3.82213	Tdg	114521
1379031_at	-0.342343	7.56862	-5.29481	0.000316635	0.00398843	-3.82423	Gca	295647
1374279_at	0.472081	9.03004	5.29341	0.000317285	0.0039934	-3.82642	Aimp1	114632
1372907_at	-0.335186	10.7017	-5.29275	0.000317594	0.0039934	-3.82746	Atp6v0e2	436582
1379897_at	-0.834202	7.49506	-5.29236	0.000317773	0.0039934	-3.82806	NA	NA
1374083_at	-0.444058	7.99241	-5.29222	0.000317838	0.0039934	-3.82828	B3glct	689765
1368463_at	-0.000388088	7.28879	-5.29163	0.000318115	0.00399434	-3.8292	Vegfc	114111
1374288_at	0.416834	7.96706	5.2906	0.000318592	0.00399778	-3.8308	Ftsj3	303608
1379549_at	-0.234658	7.0737	-5.28985	0.000318943	0.00399928	-3.83198	Rnf165	307251
1382350_at	0.000554954	6.91845	5.28948	0.000319116	0.00399928	-3.83256	Stat6	362896
1382108_at	0.730661	8.12262	5.28666	0.000320439	0.00401331	-3.83697	NA	NA
1368523_at	-0.384183	10.7397	-5.28557	0.00032095	0.00401642	-3.83866	Cadps	26989
1383304_at	-0.433363	7.86167	-5.28495	0.00032124	0.00401642	-3.83963	NA	NA
1376621_at	0.276185	9.04052	5.28483	0.000321297	0.00401642	-3.83982	Wdr26	498301
1368355_at	-0.698434	8.09439	-5.2832	0.000322066	0.00402266	-3.84237	Myo5b	25132
1367842_at	-0.44813	10.0947	-5.2829	0.000322208	0.00402266	-3.84284	Apbb1	29722
1369269_at	0.635689	8.30071	5.28248	0.000322407	0.00402266	-3.8435	Galnt1	79214
1380032_at	0.686707	7.64201	5.27884	0.000324131	0.0040416	-3.84918	Slain2	305310
1383632_at	0.329616	9.1385	5.27829	0.000324393	0.00404233	-3.85005	NA	NA
1383413_at	-0.61211	7.45869	-5.27748	0.000324777	0.00404272	-3.85131	Hhatl	301073
1368143_at	0.492668	8.52857	5.27736	0.000324834	0.00404272	-3.85149	Anxa7	155423
1379295_at	0.732691	7.14693	5.27641	0.000325288	0.00404582	-3.85298	Gngt2	690825
1379860_at	-0.483274	7.74519	-5.27562	0.000325665	0.00404796	-3.85422	NA	NA
1386035_at	-0.400673	8.75938	-5.27415	0.000326366	0.00405169	-3.85651	NA	NA
1385393_at	0.625439	8.2383	5.27397	0.000326452	0.00405169	-3.85679	NA	NA
1374794_at	0.000495331	6.24843	5.27371	0.000326581	0.00405169	-3.85721	Kif15	353302
1378205_at	-0.448024	7.98763	-5.27195	0.000327422	0.00405934	-3.85996	NA	NA
1382729_at	-0.646499	8.3341	-5.2715	0.000327641	0.00405934	-3.86067	Garnl3	499783
1382825_at	-0.00032561	7.05954	-5.27114	0.000327814	0.00405934	-3.86123	Igdcc3	315759
1375344_at	0.000658067	6.86982	5.27051	0.000328117	0.00406056	-3.86222	Zfp36l2	298765
1382098_at	-0.444576	11.5877	-5.26832	0.00032917	0.0040703	-3.86563	NA	NA
1373118_at	-0.21453	7.69248	-5.26802	0.000329317	0.0040703	-3.86611	Camsap3	689074
1372861_at	-0.520858	9.37075	-5.26693	0.000329846	0.00407429	-3.86782	Pip5k1c	314641
1387180_at	0.832021	6.70208	5.26531	0.000330627	0.00408139	-3.87034	Il1r2	117022
1373473_a_at	0.438029	9.75451	5.2646	0.000330974	0.00408189	-3.87146	Nap1l1	89825
1373495_at	0.390107	8.14535	5.26302	0.000331742	0.00408189	-3.87393	Ube2j1	297961
1385513_at	-0.000249857	6.59529	-5.26253	0.000331983	0.00408189	-3.87471	NA	NA
1368940_at	0.459973	6.74784	5.26225	0.000332119	0.00408189	-3.87514	P2ry2	29597
1378453_at	0.907441	7.6095	5.26211	0.000332185	0.00408189	-3.87535	NA	NA
1385589_at	-0.000241918	6.95375	-5.26175	0.000332363	0.00408189	-3.87593	Slc9b2	679958
1368515_at	-0.657248	10.1472	-5.26106	0.0003327	0.00408189	-3.87701	Epb41l3	116724
1376256_at	0.7581	8.74339	5.26098	0.000332739	0.00408189	-3.87713	Wdfy1	301549
1386080_at	-0.283407	8.98661	-5.26078	0.000332835	0.00408189	-3.87744	Hey1	155437
1368262_at	-0.315322	8.31791	-5.26076	0.000332847	0.00408189	-3.87748	Phlpp1	59265
1371814_at	0.31189	8.66052	5.26056	0.000332941	0.00408189	-3.87778	Ube2g2	294331
1384694_at	-0.000274252	6.3708	-5.25997	0.000333231	0.00408291	-3.87871	NA	NA
1383169_at	0.250669	8.92411	5.25825	0.000334074	0.00408846	-3.8814	NA	NA
1368874_a_at	0.215643	7.6653	5.2582	0.000334098	0.00408846	-3.88148	Mafg	64188
1376133_at	-0.155251	7.13765	-5.25766	0.000334363	0.00408917	-3.88232	Mdp1	290230
1379425_at	0.447664	7.41741	5.25594	0.000335209	0.00409697	-3.88502	Exo5	313563
1373166_at	-0.000284421	7.31234	-5.25392	0.000336209	0.00410526	-3.88819	Dgkd	368088
1380719_at	-0.472881	7.32384	-5.25373	0.000336303	0.00410526	-3.88849	NA	NA
1375187_at	0.000436182	6.61868	5.25219	0.000337063	0.00411125	-3.8909	Sh3pxd2b	303021
1373780_at	-0.000415959	6.97297	-5.2515	0.000337405	0.00411125	-3.89198	Tspan1	298436
1383655_at	0.916979	7.60517	5.25147	0.000337418	0.00411125	-3.89202	Tnip2	305451
1367573_at	0.406257	12.3958	5.25057	0.000337865	0.00411165	-3.89343	NA	NA
1378196_at	0.00128664	6.39485	5.25057	0.000337867	0.00411165	-3.89344	Slc43a1	311168
1371340_at	0.546662	10.8808	5.24965	0.000338325	0.00411469	-3.89488	NA	NA
1383180_at	0.168963	9.87823	5.24888	0.000338709	0.00411683	-3.89609	Ppp1r2	192361
1370427_at	0.000234004	9.04091	5.24781	0.000339242	0.00412076	-3.89776	Pdgfa	25266
1371418_at	0.287505	10.5166	5.24731	0.000339491	0.00412126	-3.89855	Cct2	299809
1368573_at	0.782835	7.77996	5.24654	0.000339877	0.00412292	-3.89976	Kpnb1	24917
1378058_at	-0.000329524	6.63559	-5.2458	0.000340247	0.00412292	-3.90092	NA	NA
1379623_at	-0.170783	7.92989	-5.24578	0.000340255	0.00412292	-3.90094	Fra10ac1	365458
1382754_at	-0.330934	8.06313	-5.24529	0.000340501	0.00412339	-3.90172	NA	NA
1369103_at	0.308711	8.32458	5.24483	0.000340732	0.00412365	-3.90244	Fyn	25150
1373262_at	0.690261	7.53238	5.24389	0.000341202	0.00412528	-3.90391	Ppp1r18	361790
1380813_at	-0.222848	8.16926	-5.24373	0.000341284	0.00412528	-3.90416	NA	NA
1386948_at	1.17783	7.29624	5.24291	0.000341694	0.00412575	-3.90544	Nes	25491
1379458_at	-0.00032191	6.39243	-5.24282	0.000341741	0.00412575	-3.90559	Klhl14	364823
1382132_at	-0.501588	10.6452	-5.24018	0.000343068	0.00413706	-3.90972	NA	NA
1368226_at	0.00148005	7.47346	5.24002	0.000343152	0.00413706	-3.90998	Dnph1	171047
1379465_at	-0.541805	6.61569	-5.23971	0.000343306	0.00413706	-3.91046	NA	NA
1377644_at	0.123676	8.98361	5.2383	0.000344022	0.00414316	-3.91268	RGD1308706	291925
1372885_at	0.358061	8.93379	5.23764	0.000344355	0.00414464	-3.91371	Cebpg	25301
1368799_at	0.000609745	6.86045	5.23683	0.000344768	0.00414658	-3.91499	Birc5	64041
1385573_at	0.362705	7.44237	5.23649	0.000344936	0.00414658	-3.91551	Homer3	29548
1382235_at	-0.381349	9.17577	-5.23513	0.000345632	0.00414859	-3.91766	Nadk2	365699
1384512_at	-0.627399	7.54328	-5.23482	0.000345787	0.00414859	-3.91813	NA	NA
1376626_at	-0.000263263	8.84274	-5.23474	0.00034583	0.00414859	-3.91827	Mkrn1	296988
1379734_at	0.296772	7.12806	5.23451	0.000345944	0.00414859	-3.91862	Sypl2	362018
1376202_at	-0.441938	9.68444	-5.23318	0.000346624	0.00415205	-3.92071	NA	NA
1370305_at	0.495971	8.38016	5.23312	0.000346653	0.00415205	-3.9208	Yif1a	171441
1377759_at	0.602267	7.83672	5.23226	0.000347096	0.00415484	-3.92216	Bid	64625
1383666_at	0.852742	7.48583	5.23068	0.0003479	0.00416018	-3.92463	Ptrh1	362113
1380030_at	0.413252	7.69056	5.23056	0.000347963	0.00416018	-3.92482	Zfp593	298546
1373507_at	-0.187061	9.98845	-5.2273	0.000349639	0.00417768	-3.92994	Acbd5	307170
1382688_at	0.00387338	7.07427	5.22563	0.000350499	0.00418432	-3.93256	Slc25a37	306000
1377267_at	-0.452615	10.6044	-5.22465	0.000351007	0.00418432	-3.93411	Magee1	317232
1368202_a_at	0.940886	8.65478	5.22452	0.000351072	0.00418432	-3.9343	Dab2	79128
1377472_at	-0.399315	7.70546	-5.22444	0.000351116	0.00418432	-3.93444	Extl1	313610
1383709_at	0.261164	7.50743	5.22417	0.000351254	0.00418432	-3.93485	Rab8b	266688
1372118_at	-0.493224	9.87464	-5.22265	0.000352041	0.00419101	-3.93724	Nsg2	497878
1382038_at	0.371317	7.00539	5.22227	0.000352239	0.00419101	-3.93784	Kpna6	362607
1373256_at	-0.393993	9.04491	-5.22168	0.000352548	0.0041914	-3.93877	Chd3	303241
1375339_at	0.244761	9.31903	5.22118	0.000352806	0.0041914	-3.93955	Clint1	360515
1379651_at	-0.00412692	7.88061	-5.22099	0.000352908	0.0041914	-3.93986	Foxp1	297480
1375000_at	-0.323129	7.48239	-5.22053	0.000353147	0.00419171	-3.94058	NA	NA
1383768_at	0.257521	10.154	5.21971	0.000353575	0.00419427	-3.94187	Elavl2	286973
1382743_at	0.494882	7.63615	5.21896	0.000353966	0.00419465	-3.94305	NA	NA
1368750_a_at	0.024774	6.72569	5.21859	0.000354156	0.00419465	-3.94362	Pde4d	24627
1373293_at	0.000389646	7.70283	5.21839	0.000354262	0.00419465	-3.94394	Lsg1	288029
1382661_at	0.000234453	7.56369	5.21758	0.000354686	0.00419465	-3.94522	Nup160	311182
1371040_at	0.979122	7.53216	5.21723	0.00035487	0.00419465	-3.94577	Slc1a5	292657
1385827_at	1.20067	6.55684	5.2172	0.000354882	0.00419465	-3.9458	Clcf1	365395
1380330_at	-0.557204	7.86069	-5.21553	0.000355761	0.00420253	-3.94844	Ablim2	360958
1369706_at	-0.000803598	6.45905	-5.21484	0.000356123	0.00420273	-3.94953	Cacng1	29658
1372077_at	0.290127	10.3634	5.21468	0.000356203	0.00420273	-3.94977	NA	NA
1383546_at	-0.343944	7.35047	-5.21403	0.000356545	0.00420425	-3.95079	Gdpd2	302421
1369534_at	1.80177	7.08933	5.20908	0.000359162	0.00422514	-3.95858	Il11	171040
1386861_at	0.378464	11.752	5.20879	0.000359313	0.00422514	-3.95903	H2afz	58940
1370492_a_at	0.363504	7.01569	5.20877	0.000359323	0.00422514	-3.95906	Flt1	54251
1370375_at	-0.50381	8.83081	-5.20868	0.000359374	0.00422514	-3.95921	Gls2	192268
1383268_at	-0.489086	7.61657	-5.20841	0.000359519	0.00422514	-3.95964	Vstm2a	689106
1377043_at	-0.326755	9.53111	-5.20825	0.0003596	0.00422514	-3.95988	Fam49b	299909
1371905_at	0.289306	9.21895	5.20768	0.000359902	0.00422618	-3.96078	Tmem248	288616
1370285_at	-0.327444	8.15061	-5.2071	0.000360211	0.00422729	-3.96169	NA	NA
1375302_at	-0.240307	9.16558	-5.20594	0.000360831	0.00423206	-3.96352	Zbtb4	287441
1375868_at	-1.07992	8.17349	-5.20505	0.000361305	0.00423312	-3.96492	NA	NA
1377786_at	-0.669297	8.38157	-5.20496	0.000361351	0.00423312	-3.96505	NA	NA
1372236_at	0.000348972	7.20739	5.2026	0.000362616	0.00424542	-3.96878	Nod1	500133
1381969_at	0.668166	9.18371	5.2017	0.000363099	0.00424673	-3.9702	Rbpj	679028
1372855_at	-0.272028	7.97592	-5.20159	0.000363158	0.00424673	-3.97037	Brd4	362844
1387264_at	0.730777	6.7538	5.19906	0.000364516	0.00426009	-3.97435	NA	NA
1379292_at	-0.547546	8.65398	-5.19707	0.000365589	0.00426594	-3.97748	Txndc16	361025
1368133_at	-0.413598	8.73023	-5.19666	0.000365812	0.00426594	-3.97813	Mpdz	29365
1371450_at	0.903813	8.18289	5.1966	0.00036584	0.00426594	-3.97821	NA	NA
1379857_at	-0.000225677	6.79685	-5.19621	0.000366057	0.00426594	-3.97884	NA	NA
1368385_a_at	0.73947	9.57399	5.19579	0.000366282	0.00426594	-3.9795	Grb2	81504
1381058_at	-0.000337159	6.88644	-5.19573	0.000366312	0.00426594	-3.97958	NA	NA
1375214_at	0.423398	8.37631	5.19504	0.000366686	0.00426778	-3.98067	Galnt2	292090
1376798_at	-0.000328112	7.15855	-5.19398	0.000367264	0.00427166	-3.98235	NA	NA
1368422_at	-0.000274171	6.24219	-5.19358	0.000367481	0.00427166	-3.98298	Meox2	29279
1384035_at	-0.544723	9.81209	-5.1929	0.000367849	0.00427166	-3.98405	Ildr2	685277
1372481_at	-0.5935	7.8061	-5.19283	0.000367885	0.00427166	-3.98415	NA	NA
1373869_at	0.175382	7.51082	5.19219	0.000368238	0.00427324	-3.98517	NA	NA
1368000_at	0.596182	7.31971	5.19065	0.000369075	0.00428044	-3.98759	C3	24232
1383120_at	-0.000231786	7.26639	-5.18979	0.000369545	0.00428339	-3.98895	Arsk	365619
1382571_at	0.390524	7.15408	5.18853	0.000370234	0.00428885	-3.99093	NA	NA
1377076_at	-0.32663	7.84815	-5.18705	0.000371047	0.00429229	-3.99327	Siae	363045
1383173_at	-0.311794	11.512	-5.18682	0.000371169	0.00429229	-3.99362	Mapre3	298848
1368878_at	0.634233	9.54626	5.1868	0.000371183	0.00429229	-3.99366	Idi1	89784
1370569_at	0.320602	7.35711	5.18622	0.000371503	0.00429348	-3.99458	Pde4d	24627
1367460_at	0.285277	11.4567	5.18291	0.000373325	0.0043115	-3.99979	Gdi2	29662
1368066_at	0.000551795	6.8327	5.1826	0.000373499	0.0043115	-4.00028	Bak1	116502
1386888_at	0.769608	8.14181	5.1814	0.000374162	0.00431466	-4.00217	Eif4ebp1	116636
1372565_at	0.708286	7.92709	5.18109	0.00037433	0.00431466	-4.00265	Htra3	360959
1377381_at	-0.495268	6.55752	-5.18042	0.000374706	0.00431466	-4.00372	NA	NA
1386062_at	0.000259093	6.41657	5.18023	0.000374812	0.00431466	-4.00402	NA	NA
1370025_at	-0.63367	8.97464	-5.18013	0.000374865	0.00431466	-4.00417	Pip4k2c	140607
1378694_at	-0.445473	7.29457	-5.17873	0.000375643	0.00431972	-4.00638	Plxnb1	316009
1371570_at	-0.499208	8.56764	-5.17855	0.000375742	0.00431972	-4.00666	NA	NA
1376441_at	-0.323641	10.1187	-5.17751	0.000376322	0.00432385	-4.0083	Pcnx4	690217
1370024_at	0.823065	10.7965	5.17712	0.000376539	0.00432385	-4.00892	Fabp7	80841
1373588_at	0.410723	8.41429	5.17636	0.000376961	0.00432618	-4.01011	Frmd8	309172
1373868_at	0.300372	8.31394	5.17474	0.000377869	0.00433409	-4.01268	Bclaf1	293017
1373088_at	0.574028	9.98197	5.17402	0.000378272	0.00433619	-4.01381	Cystm1	100363310
1383600_at	-0.649231	7.72683	-5.1733	0.000378675	0.00433828	-4.01494	Slc13a5	266998
1375432_at	0.415631	8.37935	5.17206	0.000379371	0.00434374	-4.0169	Exosc1	679140
1373072_at	0.797017	9.80162	5.17098	0.000379978	0.00434573	-4.0186	Lims1	499443
1373960_at	0.318545	6.95282	5.16961	0.000380749	0.00434573	-4.02076	Tmem120a	288591
1377885_at	-0.38042	8.54414	-5.16942	0.000380855	0.00434573	-4.02106	NA	NA
1367585_a_at	-0.42083	10.9453	-5.16941	0.000380862	0.00434573	-4.02108	Atp1a1	24211
1372422_at	-0.446019	8.65647	-5.16931	0.000380919	0.00434573	-4.02124	Mmp24	83513
1370162_at	0.390891	7.60005	5.16908	0.00038105	0.00434573	-4.0216	Ppp4r1	140943
1374755_at	-0.424053	9.30156	-5.16888	0.00038116	0.00434573	-4.02191	NA	NA
1369271_at	0.675584	6.68499	5.16802	0.000381647	0.00434573	-4.02327	Prkab2	64562
1383668_at	-0.394899	8.09323	-5.16791	0.000381713	0.00434573	-4.02346	Mmp15	291848
1379814_at	-0.79431	7.04588	-5.16785	0.000381744	0.00434573	-4.02354	NA	NA
1372073_at	0.385227	8.23266	5.16667	0.000382414	0.00435084	-4.02541	Gatad2a	290669
1371830_at	-0.000489105	9.37418	-5.16543	0.000383117	0.00435633	-4.02737	Sae1	308384
1374575_at	0.000607645	7.17897	5.16453	0.000383631	0.00435837	-4.02879	Creb3l1	362165
1376407_a_at	0.423427	9.29562	5.16434	0.000383738	0.00435837	-4.02909	Lsm7	362829
1379091_at	-0.524796	8.75666	-5.16281	0.000384605	0.00436111	-4.0315	Hgsnat	361165
1375065_at	-0.34296	7.60276	-5.16277	0.000384629	0.00436111	-4.03156	LOC100912964	100912964
1377883_at	-0.673421	10.1667	-5.16239	0.000384848	0.00436111	-4.03217	NA	NA
1383994_at	-0.216	8.03632	-5.16236	0.000384862	0.00436111	-4.03221	Syt3	25731
1372028_at	0.480796	9.34121	5.1618	0.000385185	0.00436217	-4.0331	Nop16	306768
1376782_at	0.0778324	6.90985	5.161	0.00038564	0.00436217	-4.03436	Cdc14a	310806
1371745_at	0.294117	9.56587	5.16079	0.000385761	0.00436217	-4.03469	Cwc15	300361
1383714_at	-0.348898	9.00423	-5.16058	0.000385879	0.00436217	-4.03502	RGD1305938	310362
1369496_at	0.36233	7.08263	5.16008	0.000386169	0.00436217	-4.03582	Ptpn12	117255
1385719_at	-0.396661	9.61663	-5.15988	0.000386281	0.00436217	-4.03613	NA	NA
1372551_at	-0.247633	8.20367	-5.15921	0.000386665	0.00436401	-4.03719	Fastk	296741
1385667_x_at	-0.428039	7.83895	-5.15876	0.000386925	0.00436445	-4.0379	NA	NA
1373093_at	0.875613	9.45595	5.15809	0.00038731	0.0043663	-4.03896	Errfi1	313729
1379613_at	0.000268123	6.75141	5.15764	0.00038757	0.00436664	-4.03968	Parp14	303903
1383241_at	0.521477	7.73521	5.15727	0.000387782	0.00436664	-4.04026	C1r	312705
1374775_at	0.585935	6.73279	5.15646	0.000388247	0.00436938	-4.04153	Mki67	291234
1376642_at	-0.000304457	6.62946	-5.15496	0.000389113	0.00437663	-4.04391	Xkr8	313033
1367545_at	-0.180667	9.13459	-5.15269	0.000390423	0.00438887	-4.04748	Rabgap1	311911
1374853_at	0.457795	8.84442	5.15156	0.000391081	0.00439377	-4.04928	Bod1	287173
1387201_at	0.372707	8.05637	5.15037	0.000391772	0.0043973	-4.05116	Rnf138	94196
1385563_at	-0.000346493	6.87248	-5.15015	0.000391899	0.0043973	-4.05151	NA	NA
1378088_at	-0.000360834	7.47936	-5.1496	0.000392222	0.0043973	-4.05238	Zdhhc1	291967
1382913_at	-0.641921	9.06076	-5.1489	0.00039263	0.0043973	-4.05349	Cttnbp2	282587
1373068_at	0.000860021	8.23229	5.14858	0.000392817	0.0043973	-4.054	Ifrd2	300994
1383809_at	-0.341318	7.43734	-5.14851	0.000392858	0.0043973	-4.05411	NA	NA
1379405_at	-0.438396	9.46445	-5.14805	0.000393125	0.0043973	-4.05483	Arhgap35	306400
1379971_at	-0.410408	8.2998	-5.14796	0.000393176	0.0043973	-4.05497	Zc3h6	311415
1380479_at	-0.000439511	7.0603	-5.14311	0.000396017	0.00442593	-4.06264	Wdr35	503018
1382591_at	-0.451831	7.09564	-5.14269	0.000396263	0.00442593	-4.0633	NA	NA
1373286_at	0.000327617	6.87059	5.14245	0.000396409	0.00442593	-4.06369	Fblim1	362650
1377797_at	0.432252	8.32648	5.14092	0.000397308	0.00443121	-4.0661	Emg1	312706
1376268_at	0.440275	9.83233	5.14045	0.000397584	0.00443121	-4.06684	NA	NA
1375897_at	-0.0681639	7.2248	-5.14	0.000397854	0.00443121	-4.06756	NA	NA
1380828_at	-0.464155	11.9252	-5.1396	0.000398089	0.00443121	-4.06819	Gabra1	29705
1384806_at	-0.000340152	6.79555	-5.13958	0.000398101	0.00443121	-4.06822	LOC102547113	102547113
1367698_a_at	0.34332	8.63455	5.13906	0.00039841	0.00443121	-4.06905	2018-09-09	83788
1387393_at	-0.427195	7.42515	-5.13899	0.000398452	0.00443121	-4.06916	Dlg3	58948
1369065_a_at	-0.590851	11.6707	-5.13853	0.000398722	0.00443171	-4.06988	Atp2a2	29693
1373278_at	-0.193371	9.67505	-5.13779	0.000399159	0.00443185	-4.07105	Nfe2l1	360610
1367505_at	-0.00524261	9.20771	-5.13775	0.000399182	0.00443185	-4.07111	Zfp644	305127
1377807_a_at	-0.302365	7.54391	-5.13718	0.000399523	0.00443313	-4.07202	NA	NA
1368114_at	-0.471407	11.217	-5.13562	0.000400449	0.00443873	-4.07449	Fgf13	84488
1374116_at	-0.413555	8.83276	-5.13558	0.000400477	0.00443873	-4.07456	Mtx1	295241
1375863_a_at	-0.000212422	7.77747	-5.1343	0.000401235	0.00444464	-4.07657	Tubgcp4	362203
1379348_at	0.000616919	7.49218	5.13334	0.000401809	0.00444744	-4.07809	Exosc2	366017
1381263_at	-0.000319241	6.60052	-5.13313	0.000401938	0.00444744	-4.07844	NA	NA
1383531_at	-0.291031	8.01799	-5.12928	0.000404247	0.00446761	-4.08453	Crebrf	303016
1384365_at	0.175148	7.16643	5.12759	0.000405261	0.00446761	-4.0872	Cdyl	361237
1379052_at	-0.7629	8.99415	-5.12724	0.000405472	0.00446761	-4.08776	NA	NA
1376066_at	0.386584	8.51405	5.12711	0.00040555	0.00446761	-4.08796	Rnd3	295588
1372980_at	-0.23895	8.47235	-5.12709	0.000405566	0.00446761	-4.08801	Tspan33	500065
1383283_at	-0.242275	8.53599	-5.12704	0.000405594	0.00446761	-4.08808	Ocrl	317576
1371295_at	0.804088	11.9805	5.12695	0.000405647	0.00446761	-4.08822	NA	NA
1373460_at	0.000372536	7.80976	5.12611	0.000406154	0.00446761	-4.08955	Slc35b2	501103
1371884_at	-0.489503	11.6196	-5.12602	0.00040621	0.00446761	-4.08969	Ttc3	360702
1377659_at	0.756928	7.2681	5.12592	0.000406269	0.00446761	-4.08985	Mlf1	310483
1368676_at	-0.532328	7.54011	-5.12559	0.00040647	0.00446761	-4.09037	Dync2h1	65209
1375463_at	0.139551	8.72564	5.12534	0.00040662	0.00446761	-4.09077	NA	NA
1377523_at	-0.22707	7.84051	-5.12521	0.000406701	0.00446761	-4.09098	Skida1	680770
1383585_s_at	-0.251389	10.6627	-5.12442	0.00040718	0.00447038	-4.09223	Snx10	297096
1375559_at	0.637992	7.50113	5.12322	0.000407907	0.00447428	-4.09413	Trip6	686323
1370439_a_at	-0.50826	10.4495	-5.12308	0.000407989	0.00447428	-4.09434	Kcnc2	246153
1374433_at	0.452857	8.03132	5.12153	0.000408933	0.00448215	-4.09681	NA	NA
1374717_at	-0.44103	7.73888	-5.12084	0.000409352	0.00448425	-4.0979	Cacnb2	116600
1374198_at	0.418483	7.54466	5.1202	0.000409742	0.00448604	-4.09891	Cd276	315716
1378287_at	0.450035	8.60026	5.11961	0.000410103	0.00448751	-4.09985	Rdx	315655
1372293_at	-0.355893	9.06942	-5.11913	0.000410397	0.00448824	-4.10061	NA	NA
1376831_at	0.000533539	6.1307	5.11823	0.000410947	0.00449177	-4.10204	Pimreg	360559
1385155_at	0.468216	6.66316	5.11742	0.000411446	0.00449473	-4.10333	Lrrfip1	367314
1376675_at	0.314024	7.10621	5.11653	0.000411989	0.00449817	-4.10473	Cd300a	501736
1376291_at	0.0554913	6.98072	5.1146	0.000413176	0.00450726	-4.10779	Wdr4	690032
1372829_at	0.461395	10.2406	5.11443	0.000413277	0.00450726	-4.10806	Rbm8a	295284
1370113_at	0.30013	7.20342	5.11102	0.000415383	0.00452575	-4.11347	Birc3	78971
1371726_at	-0.000254271	8.38468	-5.11068	0.000415596	0.00452575	-4.11401	Cbfa2t2	296293
1374315_at	-0.426337	9.13115	-5.11058	0.00041566	0.00452575	-4.11418	NA	NA
1385585_at	-0.809502	9.63211	-5.10976	0.000416166	0.00452847	-4.11547	Hlf	690286
1384156_at	-0.000335076	7.37033	-5.10912	0.000416561	0.00452847	-4.11648	Osbpl7	303497
1370066_at	-0.2655	8.34481	-5.10906	0.000416598	0.00452847	-4.11658	Keap1	117519
1384334_at	-0.150465	6.50894	-5.10821	0.000417127	0.00453173	-4.11793	Cps1	497840
1374686_at	0.569333	6.7976	5.10726	0.000417719	0.00453566	-4.11944	Slc30a7	310801
1368157_at	-0.256736	12.0228	-5.10626	0.000418345	0.00453996	-4.12103	Stmn3	29246
1383349_at	-0.405568	8.84241	-5.10587	0.000418586	0.00454008	-4.12164	Rfx5	310659
1385464_at	-0.000298528	6.6602	-5.10495	0.000419162	0.0045427	-4.12311	Foxq1	64826
1384818_at	0.410246	6.29539	5.10453	0.00041942	0.0045427	-4.12376	Mylk	288057
1372596_at	0.325564	7.99842	5.10438	0.000419518	0.0045427	-4.12401	Get4	288518
1382727_at	0.446999	7.11151	5.10313	0.000420297	0.0045464	-4.12598	LOC100362342	100362342
1383966_at	-0.000264686	6.9649	-5.1031	0.000420319	0.0045464	-4.12604	Epb41l4a	307514
1382944_at	-0.579479	8.43926	-5.10273	0.00042055	0.00454641	-4.12663	Ero1b	364755
1372016_at	1.74043	8.36241	5.10176	0.000421158	0.00455048	-4.12816	Gadd45b	299626
1374849_at	0.0005912	7.51206	5.1012	0.000421512	0.00455063	-4.12906	Adamts7	315879
1373247_at	-0.396322	8.05386	-5.10101	0.000421632	0.00455063	-4.12936	NA	NA
1370083_at	0.923231	6.73701	5.09925	0.000422741	0.00456011	-4.13216	Ccr1	57301
1367469_at	0.231739	12.1323	5.09769	0.000423725	0.0045663	-4.13463	Eif4g2	361628
1387206_at	-0.321621	10.5218	-5.0976	0.000423778	0.0045663	-4.13476	B4galt6	65196
1370613_s_at	0.656692	8.17122	5.09721	0.000424027	0.0045665	-4.13539	NA	NA
1380008_at	0.000207319	7.98011	5.09638	0.000424552	0.00456966	-4.1367	Champ1	306647
1372358_at	-0.265882	9.15807	-5.09451	0.000425738	0.00457871	-4.13967	Iqsec1	686590
1374444_at	-0.712243	8.23588	-5.09433	0.000425856	0.00457871	-4.13997	Plxnb1	316009
1382492_a_at	0.247181	8.35819	5.09368	0.000426269	0.00458066	-4.141	Hsd17b8	361802
1370887_at	0.377838	8.34631	5.09057	0.00042825	0.00459944	-4.14593	Tgfb1i1	84574
1370177_at	0.83829	6.77638	5.08857	0.000429533	0.00461071	-4.14912	PVR	25066
1374795_at	-0.369592	8.27513	-5.08723	0.000430394	0.00461391	-4.15125	NA	NA
1382277_at	0.518882	7.19521	5.08716	0.000430438	0.00461391	-4.15136	Ly96	448830
1376272_s_at	0.438603	9.71732	5.08701	0.000430531	0.00461391	-4.15159	Tmem167a	100359823
1384087_at	1.14398	7.74517	5.08486	0.000431915	0.00462623	-4.155	LOC102552369	102552369
1370990_at	-0.270307	8.53437	-5.08208	0.000433714	0.00464298	-4.15943	Crlf3	54395
1370144_at	0.556131	7.72385	5.0804	0.000434802	0.00464983	-4.16209	Gtpbp4	114300
1374854_at	0.461133	7.45039	5.08009	0.000435007	0.00464983	-4.16259	Pinx1	305963
1373457_at	-0.227079	8.4816	-5.08001	0.000435061	0.00464983	-4.16273	Ing1	306626
1384573_at	0.62937	8.48316	5.07891	0.000435777	0.00465119	-4.16448	Papola	314417
1378339_at	-0.00851671	7.40219	-5.07866	0.000435936	0.00465119	-4.16486	Fam124a	691938
1372043_at	0.512601	7.98506	5.07815	0.000436271	0.00465119	-4.16568	Mrto4	298586
1372549_at	0.679228	7.61414	5.07808	0.000436318	0.00465119	-4.1658	Tmem88	497936
1376627_at	0.418294	8.66265	5.078	0.000436366	0.00465119	-4.16591	C1galt1	65044
1383435_at	-0.371104	10.397	-5.0772	0.000436892	0.00465234	-4.1672	Scn3b	245956
1385229_at	-0.941925	9.09982	-5.07712	0.000436944	0.00465234	-4.16732	Pcdh20	306081
1368172_a_at	1.84223	6.92514	5.07658	0.000437294	0.00465356	-4.16818	Lox	24914
1367817_at	0.401562	9.23124	5.07577	0.000437823	0.00465457	-4.16946	Hdgf	114499
1369235_at	0.320198	7.00428	5.07572	0.000437861	0.00465457	-4.16955	Unc5b	60630
1376231_at	0.421821	6.74037	5.07458	0.000438603	0.00465995	-4.17135	Gins1	499914
1375652_at	0.211342	10.4624	5.0738	0.000439116	0.00466091	-4.1726	Ssr3	81784
1376633_at	-0.289267	8.22234	-5.07373	0.000439165	0.00466091	-4.17272	Shisal1	500913
1372787_at	0.520359	9.19556	5.07269	0.000439845	0.00466197	-4.17436	Utp3	305258
1373958_at	-0.234207	10.2316	-5.07267	0.000439862	0.00466197	-4.1744	Armcx3	367902
1370253_at	0.752743	11.2969	5.07224	0.000440142	0.00466197	-4.17508	Rpl22	81768
1380107_a_at	-0.481635	9.13858	-5.07214	0.000440209	0.00466197	-4.17524	Nat8l	289727
1379542_at	0.589744	9.57481	5.07111	0.000440889	0.00466545	-4.17689	Snrpf	680737
1376667_at	-0.213984	7.33954	-5.07092	0.000441011	0.00466545	-4.17718	Cyp26b1	312495
1372287_at	-0.0144639	10.0111	-5.06993	0.000441669	0.004669	-4.17877	Mtmr6	305935
1375033_at	-0.516882	8.5111	-5.0697	0.000441819	0.004669	-4.17913	Cpt1c	308579
1380373_at	0.629973	7.37946	5.06889	0.000442356	0.00467218	-4.18042	Gmps	295088
1373823_at	0.687267	6.68993	5.06779	0.000443083	0.00467735	-4.18217	Cks2	498709
1371361_at	0.410792	7.00153	5.06734	0.00044338	0.004678	-4.18288	Tns1	301509
1384093_at	-0.452939	10.4419	-5.065	0.000444935	0.00469189	-4.18661	NA	NA
1371970_at	0.366086	6.65861	5.06417	0.000445493	0.00469527	-4.18794	Fam111a	499322
1373754_at	-0.46847	7.75955	-5.06358	0.000445885	0.0046969	-4.18887	Golm1	680692
1368038_at	-0.151738	9.19513	-5.06311	0.000446199	0.0046977	-4.18962	Synj2bp	64531
1380334_at	0.842169	6.74608	5.06235	0.000446706	0.00470053	-4.19083	Rbm47	305340
1383391_a_at	0.405905	7.3653	5.06027	0.000448098	0.00471266	-4.19414	NA	NA
1367677_at	0.297453	10.7148	5.05848	0.000449301	0.00472214	-4.19699	Prdx5	113898
1376276_at	-0.000495041	6.87168	-5.05822	0.000449477	0.00472214	-4.19741	NA	NA
1379510_at	-0.759342	9.39618	-5.05706	0.000450257	0.00472309	-4.19925	Kcnq5	259273
1373891_at	-0.552517	10.1414	-5.05689	0.000450375	0.00472309	-4.19953	Zcchc12	313436
1371421_at	-0.359607	10.7815	-5.05669	0.000450508	0.00472309	-4.19985	Oxct1	690163
1373582_at	-0.3697	9.92917	-5.05649	0.00045064	0.00472309	-4.20016	NA	NA
1386965_at	-0.35081	8.18699	-5.05631	0.000450763	0.00472309	-4.20045	Lpl	24539
1375872_at	-0.000232971	8.70875	-5.05546	0.000451336	0.0047246	-4.2018	NA	NA
1374636_at	-0.000325501	8.80761	-5.05539	0.000451386	0.0047246	-4.20192	Jade1	310352
1384236_at	-0.763495	7.0329	-5.05202	0.000453672	0.00474602	-4.20729	Sptssb	100362555
1371639_at	-0.287061	10.5243	-5.04929	0.000455533	0.0047603	-4.21165	Vps29	288666
1373659_at	-0.000261824	6.96714	-5.04901	0.000455724	0.0047603	-4.21209	Smim5	689926
1367752_at	0.000222908	8.17054	5.04895	0.00045576	0.0047603	-4.21218	Bcar1	25414
1372618_at	-0.202994	8.53945	-5.04737	0.000456847	0.00476176	-4.21471	Rabl6	362084
1368946_at	0.247842	7.83558	5.04704	0.000457067	0.00476176	-4.21522	Arf2	79119
1375820_at	-0.40057	7.57481	-5.04678	0.00045725	0.00476176	-4.21565	NA	NA
1379832_at	0.409937	8.71655	5.04659	0.000457378	0.00476176	-4.21595	Polr2d	364834
1382162_at	-0.000784082	7.89199	-5.04658	0.000457385	0.00476176	-4.21596	NA	NA
1386669_at	0.242697	7.39384	5.04641	0.000457501	0.00476176	-4.21623	Rrp12	679127
1370169_at	0.530474	10.9772	5.04628	0.000457588	0.00476176	-4.21643	NA	NA
1376204_at	-0.551162	9.0919	-5.04428	0.000458967	0.00477188	-4.21963	NA	NA
1369991_at	0.362717	9.32108	5.04417	0.000459043	0.00477188	-4.21981	Sec11a	65166
1370963_at	-0.392412	10.5986	-5.04111	0.000461155	0.00479131	-4.2247	Gas7	85246
1370312_at	-0.306019	9.6623	-5.04002	0.00046191	0.00479663	-4.22643	Spon1	64456
1378561_at	-0.156811	6.94384	-5.03893	0.000462664	0.00480193	-4.22817	NA	NA
1369631_at	0.563863	7.84028	5.03711	0.000463928	0.00481089	-4.23107	Myo1c	65261
1371913_at	1.26815	7.91626	5.03699	0.000464014	0.00481089	-4.23127	Tgfbi	116487
1370581_at	-0.000381875	7.23693	-5.03621	0.000464555	0.00481314	-4.23251	Fgf14	63851
1375307_at	-0.463583	9.99964	-5.03572	0.0004649	0.00481314	-4.2333	Cbx6	315136
1372479_at	-0.596062	10.2978	-5.03563	0.000464963	0.00481314	-4.23344	Slc4a4	84484
1367459_at	0.00024288	11.8255	5.03504	0.00046537	0.00481319	-4.23437	Arf1	64310
1382536_at	0.323343	8.97768	5.03492	0.000465454	0.00481319	-4.23456	Med13l	360817
1369044_a_at	0.880016	8.51971	5.03453	0.000465731	0.00481353	-4.2352	Pde4b	24626
1367690_at	0.625442	10.0501	5.03359	0.000466385	0.00481776	-4.23669	Ssr4	29435
1375686_at	0.630897	8.23075	5.03252	0.000467139	0.00482082	-4.23841	Ppil3	301432
1378430_at	-0.745587	8.16544	-5.03247	0.000467169	0.00482082	-4.23847	Moxd1	294119
1369737_at	1.17048	7.30188	5.03179	0.000467651	0.00482327	-4.23957	Crem	25620
1377738_a_at	-0.506905	8.49565	-5.03033	0.000468677	0.00483134	-4.2419	Cyhr1	100362155
1386987_at	0.694104	7.52509	5.02878	0.000469765	0.00484002	-4.24437	Il6r	24499
1375637_at	0.528679	9.82247	5.02761	0.000470592	0.00484602	-4.24624	Smim14	364154
1377773_at	-0.723375	10.3844	-5.0262	0.00047159	0.00484769	-4.24849	NA	NA
1374244_at	-0.0270608	9.11029	-5.0257	0.000471948	0.00484769	-4.2493	LOC501038	501038
1371592_at	0.232482	7.96529	5.0256	0.000472016	0.00484769	-4.24945	Csk	315707
1382296_at	0.428864	6.49795	5.02552	0.00047207	0.00484769	-4.24957	NA	NA
1378160_at	0.000455341	6.73298	5.02533	0.000472209	0.00484769	-4.24989	Frrs1	310810
1371875_at	-0.258287	7.50174	-5.02519	0.000472305	0.00484769	-4.2501	Manba	310864
1368190_at	0.000535083	6.85519	5.02496	0.000472472	0.00484769	-4.25048	Ren	24715
1368634_at	-0.524091	8.43399	-5.02442	0.000472856	0.00484911	-4.25134	Kcnh3	27150
1384364_at	0.394761	7.12701	5.02395	0.000473188	0.00485	-4.25209	Fbxo4	310363
1370182_at	-0.27865	10.0262	-5.02297	0.000473883	0.00485235	-4.25365	Ptprn2	29714
1380712_at	-0.397444	9.22888	-5.02294	0.000473909	0.00485235	-4.25371	Ntm	50864
1377146_at	-0.54342	9.35427	-5.02244	0.000474263	0.00485346	-4.2545	Vip	117064
1382297_x_at	-0.448509	6.94344	-5.02082	0.000475416	0.00486273	-4.25708	Prr12	361569
1383981_at	-0.782433	8.88507	-5.02009	0.000475943	0.00486488	-4.25826	Tp53bp2	305025
1383772_at	0.000768239	7.067	5.01943	0.000476411	0.00486488	-4.25931	Spata13	305938
1376892_at	-0.907974	10.4283	-5.01938	0.000476451	0.00486488	-4.2594	Gria3	29628
1376299_at	0.67521	8.2216	5.01915	0.000476611	0.00486488	-4.25975	Kdm5a	312678
1375687_at	-0.186226	10.1418	-5.01828	0.00047724	0.00486643	-4.26116	NA	NA
1381693_at	-0.37578	7.35108	-5.01825	0.000477256	0.00486643	-4.26119	NA	NA
1368358_a_at	-0.528044	8.47334	-5.01593	0.000478927	0.00488095	-4.26491	Ptprr	94202
1372167_at	0.654496	10.2363	5.01316	0.000480924	0.00489826	-4.26933	NA	NA
1372921_at	-0.503742	10.0629	-5.01289	0.000481121	0.00489826	-4.26977	NA	NA
1379384_at	0.0118256	6.89946	5.01205	0.000481728	0.00490129	-4.27111	Sp1	24790
1370432_at	-0.539645	8.01901	-5.01179	0.000481915	0.00490129	-4.27152	Pou3f1	192110
1374333_at	0.468139	8.01355	5.00999	0.000483222	0.00491205	-4.2744	Card19	361224
1378102_at	-0.431683	7.54425	-5.0075	0.000485036	0.00492481	-4.27838	Pcnx2	307949
1377259_at	-0.000360374	6.98423	-5.00748	0.00048505	0.00492481	-4.27841	NA	NA
1372877_at	0.356024	8.81039	5.00709	0.000485338	0.00492481	-4.27905	Plod3	288583
1376797_at	0.310881	7.35149	5.00653	0.000485745	0.00492481	-4.27994	Kat14	362224
1387094_at	-0.77121	7.90819	-5.00641	0.000485837	0.00492481	-4.28014	Slco1a2	170698
1387093_at	-0.919485	9.28829	-5.00616	0.000486017	0.00492481	-4.28053	Slco1a2	170698
1375914_at	-0.00032844	7.23318	-5.00588	0.000486223	0.00492481	-4.28098	Krba1	362358
1379214_at	-0.419236	8.50415	-5.00451	0.000487226	0.00492974	-4.28317	NA	NA
1378142_at	-0.161799	6.94197	-5.00424	0.000487423	0.00492974	-4.2836	NA	NA
1369160_a_at	0.579148	7.2209	5.0042	0.000487458	0.00492974	-4.28368	Slc4a7	117955
1386930_at	0.296792	9.53022	5.00377	0.000487768	0.00493035	-4.28436	Psmd4	83499
1376183_at	-0.400051	9.65886	-5.00232	0.000488837	0.00493529	-4.28668	Dpp6	29272
1376913_at	-0.680606	9.34751	-5.00195	0.000489109	0.00493529	-4.28728	NA	NA
1369794_a_at	0.423285	6.76581	5.00194	0.000489117	0.00493529	-4.28729	Pfkfb3	117276
1384068_at	0.397446	6.84266	5.00175	0.000489256	0.00493529	-4.28759	Ckap2	306575
1377736_at	-0.460923	7.44233	-5.00009	0.000490479	0.00494359	-4.29025	LOC100912084	100912084
1371410_at	0.402003	9.6307	4.99995	0.00049058	0.00494359	-4.29047	Wdr83os	288925
1369793_a_at	0.430352	7.03384	4.99847	0.000491676	0.00495186	-4.29284	Mcam	78967
1374265_at	-0.377879	10.0802	-4.99817	0.000491902	0.00495186	-4.29333	Nceh1	294930
1376074_at	-0.438545	9.09784	-4.99702	0.000492756	0.00495793	-4.29517	Rab11fip4	303337
1370014_at	0.476096	8.59058	4.99622	0.000493346	0.00495825	-4.29644	Stx4	81803
1376624_at	-0.315631	8.17331	-4.99582	0.000493641	0.00495825	-4.29708	NA	NA
1372421_at	-0.211764	8.68355	-4.99577	0.000493682	0.00495825	-4.29717	Aga	290923
1375854_at	0.294591	9.12411	4.99504	0.000494224	0.00495825	-4.29833	Ctnnbip1	503000
1370378_at	-0.153535	11.7979	-4.99483	0.000494383	0.00495825	-4.29868	Atp5f1a	65262
1371505_at	0.32278	10.474	4.99465	0.000494519	0.00495825	-4.29897	NA	NA
1370418_s_at	-0.80235	8.89864	-4.99448	0.00049464	0.00495825	-4.29923	Syt17	192189
1378032_at	0.852939	7.18609	4.99427	0.000494796	0.00495825	-4.29956	Nfkbiz	304005
1387627_at	0.50819	6.74171	4.99279	0.000495907	0.00496564	-4.30195	Cd86	56822
1383540_at	-0.000233288	7.46958	-4.99261	0.000496037	0.00496564	-4.30223	NA	NA
1372634_at	0.000774075	8.29484	4.99139	0.000496954	0.00497231	-4.30419	Adprhl2	362600
1367565_a_at	0.211128	13.4746	4.99099	0.000497251	0.00497277	-4.30483	NA	NA
1383627_a_at	0.200036	8.87048	4.99023	0.000497817	0.00497591	-4.30604	Gtf2f1	316123
1368154_at	-1.3413	9.28284	-4.98981	0.000498138	0.00497621	-4.30672	Gucy1a3	497757
1375412_at	-0.275563	10.1382	-4.98952	0.000498352	0.00497621	-4.30718	Arsb	25227
1385236_at	-0.000395871	7.2584	-4.98893	0.000498798	0.00497736	-4.30813	LOC100363361	100363361
1367838_at	0.767792	7.53763	4.9887	0.000498971	0.00497736	-4.3085	Cth	24962
1367596_at	0.59684	12.2513	4.98553	0.000501362	0.00499869	-4.31358	NA	NA
1384714_x_at	0.56837	9.24835	4.98447	0.000502161	0.00500161	-4.31527	NA	NA
1368405_at	0.719927	9.10063	4.98447	0.000502162	0.00500161	-4.31527	Rala	81757
1380879_at	-0.31486	7.46286	-4.98234	0.000503778	0.00501519	-4.31869	NA	NA
1383264_at	-0.279157	9.46506	-4.98176	0.00050422	0.00501697	-4.31962	Rab3gap1	304759
1369662_at	-0.629457	9.88301	-4.98063	0.000505084	0.00501697	-4.32144	Scn2a	24766
1384158_at	-0.365939	7.92333	-4.9804	0.000505256	0.00501697	-4.3218	NA	NA
1375917_at	1.05321	6.73242	4.98034	0.000505305	0.00501697	-4.32191	Lilrb4	292594
1371433_at	0.400903	8.57385	4.97988	0.000505655	0.00501697	-4.32264	NA	NA
1371344_at	0.377447	12.7043	4.97982	0.000505699	0.00501697	-4.32273	Rpl27a	293418
1368507_at	0.621059	10.5089	4.97945	0.000505978	0.00501697	-4.32332	NA	NA
1373761_at	0.403346	6.9132	4.97944	0.000505989	0.00501697	-4.32334	NA	NA
1386901_at	0.944571	7.21529	4.97814	0.000506979	0.00502289	-4.32542	NA	NA
1382438_at	-0.346466	10.0641	-4.97793	0.000507143	0.00502289	-4.32576	NA	NA
1382306_at	0.000416786	7.30342	4.97766	0.00050735	0.00502289	-4.3262	Arih1	300756
1387171_at	-0.796503	10.6706	-4.97707	0.000507801	0.00502484	-4.32714	Gria2	29627
1369006_at	0.391139	6.76549	4.97558	0.000508944	0.00502955	-4.32953	Hk2	25059
[truncated: 17,754 more rows]
